# Supplementary material for: Proteomic Changes of Porcine Oocytes After Vitrification and Subsequent in vitro Maturation: A Tandem Mass Tag-Based Quantitative Analysis
Source: Front Cell Dev Biol. 2020 Dec 23;8:614577. doi: 10.3389/fcell.2020.614577 (PMC7785821; doi:10.3389/fcell.2020.614577)
Supplement: Supplementary Table 4 — GO classification analysis of differentially expressed proteins. [file Table_4.XLSX]

## Sheet: Regulated Classification
GO Terms Level 1	GO Terms Level 2	No. of Protein
Biological Process	cellular process	65
	biological regulation	59
	metabolic process	51
	single-organism process	49
	response to stimulus	33
	multicellular organismal process	26
	cellular component organizatio...	25
	developmental process	19
	localization	19
	immune system process	15
	signaling	11
	other	12
Cellular Component	cell	68
	organelle	55
	extracellular region	39
	macromolecular complex	33
	membrane	28
	membrane-enclosed lumen	16
	cell junction	6
	other	4
Molecular Function	binding	106
	catalytic activity	31
	molecular function regulator	11
	transporter activity	7
	structural molecule activity	5
	transcription factor activity,...	4
	other	5

## Sheet: Regulated list
Category	Protein accession	Protein description	Ratio	Regulated Type	P value	Gene name	MW [kDa]	Score	Coverage [%]	Peptides	PSMs	Unique peptides	FO_1	FO_2	FO_3	VO_1	VO_2	VO_3
cellular process	F1SJ00	DDB1 and CUL4 associated factor 1 OS=Sus scrofa OX=9823 GN=DCAF1	0.814	Down	0.0065195	DCAF1	149.62	1.4892	0.7	1	1	1	1.011	0.993	1.042	0.834	0.875	0.77
	Q9TUQ3	Complement component C7 OS=Sus scrofa OX=9823 GN=C7	3.346	Up	3.07e-07	C7	93.061	34.541	14.2	12	16	12	0.556	0.566	0.593	1.941	1.877	1.921
	P50828	Hemopexin OS=Sus scrofa OX=9823 GN=HPX	1.976	Up	0.000155029	HPX	51.305	47.361	17.2	7	7	7	0.74	0.869	0.822	1.562	1.624	1.618
	I3LH38	Bystin OS=Sus scrofa OX=9823 GN=BYSL	1.408	Up	0.0072553	BYSL	49.3	2.2765	2.1	1	2	1	1.018	1.189	1.265	1.655	1.677	1.557
	A0A287AHN8	Methyltransferase like 14 OS=Sus scrofa OX=9823 GN=METTL14	1.32	Up	0.0115245	METTL14	48.599	4.6984	4.8	2	3	2	1.007	0.91	1.113	1.397	1.325	1.279
	I3LJW2	Fibrinogen gamma chain precursor OS=Sus scrofa OX=9823 GN=FGG	2	Up	1.58e-05	FGG	49.618	83.852	21	9	10	9	0.794	0.744	0.796	1.554	1.593	1.52
	F1RND0	Unc-119 lipid binding chaperone OS=Sus scrofa OX=9823 GN=UNC119	0.832	Down	0.0112387	UNC119	26.868	19.471	21.2	3	4	3	1.089	1.182	1.088	0.894	0.989	0.911
	Q95313	Male-enhanced antigen 1 OS=Sus scrofa OX=9823 GN=MEA1	0.751	Down	0.02048	MEA1	18.767	7.0678	7.5	1	2	1	1.046	1.068	1.15	0.839	0.905	0.708
	F1SQP0	Phosphorylase b kinase regulatory subunit OS=Sus scrofa OX=9823 GN=PHKA2	0.75	Down	0.0182626	PHKA2	134.69	5.638	2.7	3	4	3	1.13	0.905	1.07	0.813	0.731	0.785
	A0A287BTC2	DNA-(apurinic or apyrimidinic site) lyase OS=Sus scrofa OX=9823 GN=APEX1	0.708	Down	0.042322	APEX1	35.398	6.0825	10.7	3	4	3	1.405	1.017	1.083	0.829	0.91	0.741
	F1RUE0	Acyl-coenzyme A thioesterase 13 OS=Sus scrofa OX=9823 GN=ACOT13	1.32	Up	0.0118025	ACOT13	15.184	3.0007	7.1	1	2	1	0.786	0.921	0.852	1.204	1.139	1.036
	F1RKH0	Sin3 histone deacetylase corepressor complex component SDS3 OS=Sus scrofa OX=9823 GN=SUDS3	1.332	Up	0.04274	SUDS3	37.936	10.411	10.4	3	4	3	0.773	1.027	1.024	1.337	1.236	1.189
	A0A287AG68	Uncharacterized protein OS=Sus scrofa OX=9823	1.406	Up	0.041224	---	22.486	12.492	5.7	1	1	1	0.78	0.869	0.593	1.003	1.121	1.028
	A0A287BF57	"MTSS1, I-BAR domain containing OS=Sus scrofa OX=9823 GN=MTSS1"	0.7	Down	0.030538	MTSS1	75.334	8.8814	3.5	2	2	2	1.717	1.236	1.344	1.074	0.935	0.997
	F1RUD8	"Geminin, DNA replication inhibitor OS=Sus scrofa OX=9823 GN=GMNN"	1.289	Up	0.0022421	GMNN	23.507	10.63	19.6	4	4	4	1.058	1.117	1.153	1.499	1.368	1.423
	F1RN04	Uncharacterized protein OS=Sus scrofa OX=9823	1.215	Up	0.0041571	---	39.84	-2	2.3	1	1	1	0.83	0.86	0.916	1.048	1.089	1.03
	F1SV40	Splicing factor 3a subunit 3 OS=Sus scrofa OX=9823 GN=SF3A3	0.763	Down	0.036079	SF3A3	58.891	6.1879	5.4	3	4	3	1.432	1.207	1.209	0.918	0.905	1.113
	F1S870	Proteasome inhibitor PI31 subunit OS=Sus scrofa OX=9823 GN=PSMF1	0.8	Down	0.0152401	PSMF1	29.532	7.42	4.8	2	2	2	1.042	1.205	1.029	0.891	0.84	0.89
	F1SDX6	Transglutaminase 2 OS=Sus scrofa OX=9823 GN=TGM2	1.422	Up	0.0116979	TGM2	77.211	14.63	7.9	5	5	5	0.749	0.637	0.706	0.869	1.046	1.059
	F1S359	"RB binding protein 5, histone lysine methyltransferase complex subunit OS=Sus scrofa OX=9823 GN=RBBP5"	1.274	Up	0.022998	RBBP5	59.152	7.9556	7.4	4	4	4	1.08	1.353	1.196	1.488	1.601	1.534
	P09571	Serotransferrin OS=Sus scrofa OX=9823 GN=TF	2.288	Up	7.15e-07	TF	76.967	238.23	38.1	25	42	20	0.695	0.707	0.735	1.607	1.651	1.631
	A0A287AZA7	Ribosomal protein S27a OS=Sus scrofa OX=9823 GN=RPS27A	0.824	Down	0.0130234	RPS27A	17.965	45.897	32.1	5	88	1	1.116	1.172	1.041	0.963	0.869	0.91
	F1RU31	"SART1, U4/U6.U5 tri-snRNP-associated protein 1 OS=Sus scrofa OX=9823 GN=SART1"	1.607	Up	0.049195	SART1	90.81	5.0869	2.1	1	1	1	0.629	0.663	1.097	1.19	1.35	1.299
	P50390	Transthyretin OS=Sus scrofa OX=9823 GN=TTR	1.271	Up	0.0043959	TTR	16.081	17.846	20	3	6	3	0.985	0.864	0.94	1.18	1.216	1.15
	F1RWS8	Small nuclear ribonucleoprotein polypeptide A' OS=Sus scrofa OX=9823 GN=SNRPA1	1.308	Up	0.041617	SNRPA1	28.385	15.275	17.6	4	4	4	0.684	0.912	0.875	1.071	1.034	1.128
	A0A287A9P3	"Myosin light chain kinase, smooth muscle OS=Sus scrofa OX=9823 GN=MYLK"	0.819	Down	0.025065	MYLK	194.76	21.299	4.7	8	9	8	0.855	0.958	0.795	0.706	0.733	0.698
	I3LBC6	Kelch repeat and BTB domain containing 2 OS=Sus scrofa OX=9823 GN=KBTBD2	0.775	Down	0.039177	KBTBD2	71.195	2.1073	3.4	1	1	1	1.226	1.028	1.123	0.875	0.859	0.883
	F1SBP3	DEAD-box helicase 20 OS=Sus scrofa OX=9823 GN=DDX20	1.204	Up	0.037275	DDX20	92.3	10.823	6	5	6	5	0.889	0.941	0.891	1.198	1.093	0.985
	I3LKI4	Peroxisomal biogenesis factor 5 OS=Sus scrofa OX=9823 GN=PEX5	0.696	Down	0.00053611	PEX5	60.407	24.811	17	8	9	8	1.149	1.068	1.156	0.816	0.783	0.748
	I3LRT0	Angiotensin II receptor associated protein OS=Sus scrofa OX=9823 GN=AGTRAP	0.698	Down	0.0173184	AGTRAP	17.026	2.6807	11	1	1	1	1.392	1.246	1.065	0.89	0.784	0.912
	A0A286ZJA8	Uncharacterized protein OS=Sus scrofa OX=9823 GN=EIF2B1	1.323	Up	0.0118041	EIF2B1	32.245	3.8816	5.5	2	2	2	0.813	1.008	0.878	1.187	1.161	1.224
	Q2YGT9	60S ribosomal protein L6 OS=Sus scrofa OX=9823 GN=RPL6	0.812	Down	0.036957	RPL6	32.19	18.225	17.6	6	7	6	1.19	1.046	1.004	0.817	0.866	0.949
	F1SC64	"Helicase, lymphoid specific OS=Sus scrofa OX=9823 GN=HELLS"	1.285	Up	0.02116	HELLS	97.011	2.0435	2.4	2	3	2	1.13	1.014	1.272	1.402	1.511	1.476
	A0A287AHP4	Kinesin-like protein OS=Sus scrofa OX=9823 GN=KIF18A	1.308	Up	0.00094453	KIF18A	88.537	4.9529	4	3	3	3	1.034	1.008	1.113	1.38	1.354	1.393
	P67937	Tropomyosin alpha-4 chain OS=Sus scrofa OX=9823 GN=TPM4	0.736	Down	0.00168329	TPM4	28.521	67.532	38.7	12	9	6	0.722	0.811	0.798	0.56	0.593	0.563
	A0A287BBS5	Aurora kinase C OS=Sus scrofa OX=9823 GN=AURKC	1.438	Up	0.0024971	AURKC	34.226	46.243	23.2	6	8	6	0.913	0.865	1.019	1.343	1.395	1.283
	F1S402	Baculoviral IAP repeat containing 6 OS=Sus scrofa OX=9823 GN=BIRC6	0.688	Down	0.0112413	BIRC6	529.04	23.528	2	8	9	8	1.184	1.034	1.05	0.797	0.644	0.807
	A0A287A0V4	Thioredoxin like 4A OS=Sus scrofa OX=9823 GN=TXNL4A	1.598	Up	0.028437	TXNL4A	16.8	3.293	13.4	2	3	2	1.066	0.752	0.85	1.443	1.18	1.641
	Q71LE2	Histone H3.3 OS=Sus scrofa OX=9823 GN=H3F3A	1.202	Up	0.00110246	H3F3A	15.328	4.68	11.8	2	4	1	1.122	1.19	1.135	1.355	1.374	1.414
	Q29201	40S ribosomal protein S16 OS=Sus scrofa OX=9823 GN=RPS16	0.815	Down	0.034441	RPS16	16.445	9.7102	29.5	5	6	5	1.116	0.948	1.102	0.925	0.818	0.836
	F1RMU2	TATA-box binding protein associated factor 7 OS=Sus scrofa OX=9823 GN=TAF7	1.284	Up	0.048417	TAF7	40.245	3.3572	6	2	3	2	0.856	0.701	0.806	0.901	1.001	1.133
	Q9MYT8	"ATP synthase subunit e, mitochondrial OS=Sus scrofa OX=9823 GN=ATP5ME"	0.775	Down	0.030797	ATP5ME	8.2314	6.1594	32.4	2	3	2	1.376	1.096	1.106	0.918	0.902	0.954
	F1RFT3	"Proline, glutamate and leucine rich protein 1 OS=Sus scrofa OX=9823 GN=PELP1"	1.467	Up	0.0056353	PELP1	116.79	9.812	4.6	4	5	4	0.632	0.76	0.776	1.118	1.012	1.051
	F1RV73	Bone morphogenetic protein 15 OS=Sus scrofa OX=9823 GN=BMP15	1.269	Up	0.0040555	BMP15	45.966	27.226	19.2	9	23	9	0.89	0.791	0.806	1.022	1.05	1.084
	F1S5H8	DNA cross-link repair 1A OS=Sus scrofa OX=9823 GN=DCLRE1A	1.637	Up	0.00142308	DCLRE1A	119.21	4.0778	1.1	1	1	1	0.979	0.972	1.173	1.672	1.756	1.687
	F1SK25	Fanconi anemia complementation group I OS=Sus scrofa OX=9823 GN=FANCI	1.445	Up	2.04e-05	FANCI	138.94	26.711	5	6	8	6	0.929	0.926	0.885	1.321	1.325	1.312
	A0A286ZZA4	RNA binding motif protein 39 OS=Sus scrofa OX=9823 GN=RBM39	1.254	Up	0.0042623	RBM39	55.777	15.06	4.6	2	2	2	0.883	0.97	0.912	1.166	1.097	1.203
	Q6DUB7	Stathmin OS=Sus scrofa OX=9823 GN=STMN1	1.213	Up	0.0103832	STMN1	17.302	38.195	44.3	8	15	6	0.844	0.935	0.903	1.054	1.15	1.049
	I3L651	Fibrinogen beta chain OS=Sus scrofa OX=9823 GN=FGB	1.941	Up	0.0167399	FGB	51.696	19.042	16.1	6	7	6	0.697	0.686	0.898	1.472	1.45	1.506
	F1S939	Microtubule-associated protein 1S OS=Sus scrofa OX=9823 GN=MAP1S	1.356	Up	0.00172414	MAP1S	112.6	2.1768	1.9	2	2	2	0.267	0.243	0.249	0.324	0.358	0.347
	F1S2F2	Zinc finger protein 503 OS=Sus scrofa OX=9823 GN=ZNF503	0.427	Down	0.00027835	ZNF503	62.582	1.6349	1.7	1	3	1	1.293	1.171	1.073	0.459	0.53	0.523
	F1S0G2	"Arginyl-tRNA synthetase 2, mitochondrial OS=Sus scrofa OX=9823 GN=RARS2"	1.208	Up	0.0129641	RARS2	62.51	5.131	7.8	4	4	4	1.061	1.018	1.063	1.341	1.166	1.289
	F1SHE9	Islet cell autoantigen 1 like OS=Sus scrofa OX=9823 GN=ICA1L	0.826	Down	0.029897	ICA1L	54.067	3.741	2.3	1	1	1	1.257	1.036	1.126	0.961	0.935	0.928
	K7GLR2	Fas associated factor 1 OS=Sus scrofa OX=9823 GN=FAF1	0.708	Down	0.02448	FAF1	64.714	6.6715	7.6	4	5	4	0.992	1.087	1.33	0.872	0.785	0.757
	F1SMJ6	Complement component C9 precursor OS=Sus scrofa OX=9823 GN=C9	2.448	Up	2.47e-06	C9	62.441	39.962	18.6	10	18	10	0.7	0.713	0.661	1.736	1.691	1.651
	P02543	Vimentin OS=Sus scrofa OX=9823 GN=VIM	0.808	Down	0.00029841	VIM	53.667	143.39	48.1	24	47	21	0.899	0.922	0.903	0.712	0.753	0.737
	A0A287A1W3	Tyrosine-protein kinase receptor OS=Sus scrofa OX=9823 GN=INSRR	2.627	Up	0.00043951	INSRR	144.14	-2	1.1	1	1	1	0.812	0.652	0.603	1.802	1.751	1.878
	Q8SPS7	Haptoglobin OS=Sus scrofa OX=9823 GN=HP	2.215	Up	4.18e-05	HP	38.481	21.094	18.7	6	13	6	0.86	0.76	0.776	1.713	1.807	1.788
	F1RX36	Fibrinogen alpha chain OS=Sus scrofa OX=9823 GN=FGA	1.844	Up	0.0011434	FGA	72.612	29.552	12.1	8	11	8	0.945	0.795	0.762	1.466	1.641	1.507
	I3LLB6	Asialoglycoprotein receptor 1 OS=Sus scrofa OX=9823 GN=ASGR1	0.772	Down	0.039841	ASGR1	32.499	1.642	3.1	1	1	1	1.162	0.933	0.912	0.828	0.746	0.747
	F1S459	Uncharacterized protein OS=Sus scrofa OX=9823 GN=TERF2IP	1.216	Up	0.0028209	TERF2IP	44.313	19.579	14.2	5	5	5	0.985	1.021	1.083	1.279	1.23	1.246
	A0A287B0G6	Tropomodulin-3 OS=Sus scrofa OX=9823 GN=TMOD3	0.787	Down	0.037123	TMOD3	36.66	7.1898	8.9	3	3	2	1.226	1.016	1.101	0.974	0.808	0.848
	I3LND7	Cell division cycle protein 123 homolog OS=Sus scrofa OX=9823 GN=CDC123	1.228	Up	0.0122391	CDC123	35.518	9.2155	16.4	5	5	5	1.112	1.198	1.261	1.541	1.388	1.456
	F1RZI0	"ATP synthase F(0) complex subunit C3, mitochondrial OS=Sus scrofa OX=9823 GN=ATP5MC3"	1.268	Up	0.0038621	ATP5MC3	13.365	1.4908	5.4	1	2	1	0.833	0.936	0.93	1.167	1.119	1.137
	A0A287AUZ8	Pre-mRNA processing factor 4B OS=Sus scrofa OX=9823 GN=PRPF4B	1.249	Up	0.044378	PRPF4B	98.622	1.9016	1.8	2	2	2	0.779	0.99	0.934	1.068	1.122	1.187
biological regulation	F1SJ00	DDB1 and CUL4 associated factor 1 OS=Sus scrofa OX=9823 GN=DCAF1	0.814	Down	0.0065195	DCAF1	149.62	1.4892	0.7	1	1	1	1.011	0.993	1.042	0.834	0.875	0.77
	Q9TUQ3	Complement component C7 OS=Sus scrofa OX=9823 GN=C7	3.346	Up	3.07e-07	C7	93.061	34.541	14.2	12	16	12	0.556	0.566	0.593	1.941	1.877	1.921
	P50828	Hemopexin OS=Sus scrofa OX=9823 GN=HPX	1.976	Up	0.000155029	HPX	51.305	47.361	17.2	7	7	7	0.74	0.869	0.822	1.562	1.624	1.618
	I3LH38	Bystin OS=Sus scrofa OX=9823 GN=BYSL	1.408	Up	0.0072553	BYSL	49.3	2.2765	2.1	1	2	1	1.018	1.189	1.265	1.655	1.677	1.557
	A0A288CFX9	High mobility group protein HMGI-C OS=Sus scrofa OX=9823 GN=LOC100359361	1.327	Up	0.003877	LOC100359361	11.831	13.76	33.3	5	5	5	1.08	1.066	0.974	1.3	1.377	1.463
	I3LJW2	Fibrinogen gamma chain precursor OS=Sus scrofa OX=9823 GN=FGG	2	Up	1.58e-05	FGG	49.618	83.852	21	9	10	9	0.794	0.744	0.796	1.554	1.593	1.52
	A0A287AAZ9	Complement factor B OS=Sus scrofa OX=9823 GN=CFB	0.793	Down	0.049685	CFB	81.376	5.0096	4.4	3	3	3	1.163	1.017	0.89	0.778	0.805	0.851
	F1RND0	Unc-119 lipid binding chaperone OS=Sus scrofa OX=9823 GN=UNC119	0.832	Down	0.0112387	UNC119	26.868	19.471	21.2	3	4	3	1.089	1.182	1.088	0.894	0.989	0.911
	Q9GK37	Corticosteroid-binding globulin OS=Sus scrofa OX=9823 GN=Serpina6	0.719	Down	0.024977	Serpina6	45.188	4.9104	4.9	2	3	2	1.323	1.054	1.349	0.971	0.889	0.818
	F1SJL4	Cartilage intermediate layer protein 1 OS=Sus scrofa OX=9823 GN=CILP	0.721	Down	0.0038771	CILP	133.1	7.8197	3.4	4	4	4	1.108	1.152	1.091	0.746	0.782	0.889
	A0A286ZKB4	Complement C5a anaphylatoxin OS=Sus scrofa OX=9823 GN=C5	2.833	Up	1.72e-05	C5	186.18	50.982	9.5	14	16	14	0.629	0.567	0.594	1.6	1.759	1.712
	I3LTB8	Complement C3 OS=Sus scrofa OX=9823 GN=C3	1.673	Up	7.95e-05	C3	185.27	301.69	19	34	43	30	0.626	0.671	0.689	1.08	1.124	1.118
	P06867	Plasminogen OS=Sus scrofa OX=9823 GN=PLG	1.472	Up	0.0050039	PLG	90.614	8.5094	5.8	5	5	5	0.997	0.898	0.794	1.268	1.374	1.316
	F1RKH0	Sin3 histone deacetylase corepressor complex component SDS3 OS=Sus scrofa OX=9823 GN=SUDS3	1.332	Up	0.04274	SUDS3	37.936	10.411	10.4	3	4	3	0.773	1.027	1.024	1.337	1.236	1.189
	F1SFI7	Alpha-2-HS-glycoprotein OS=Sus scrofa OX=9823 GN=AHSG	1.776	Up	0.00085782	AHSG	38.789	43.968	12.6	4	6	4	0.703	0.837	0.837	1.374	1.485	1.362
	F1RUD8	"Geminin, DNA replication inhibitor OS=Sus scrofa OX=9823 GN=GMNN"	1.289	Up	0.0022421	GMNN	23.507	10.63	19.6	4	4	4	1.058	1.117	1.153	1.499	1.368	1.423
	F1RN04	Uncharacterized protein OS=Sus scrofa OX=9823	1.215	Up	0.0041571	---	39.84	-2	2.3	1	1	1	0.83	0.86	0.916	1.048	1.089	1.03
	A0A286ZK95	Transcription and mRNA export factor ENY2 OS=Sus scrofa OX=9823 GN=ENY2	1.251	Up	0.0120601	ENY2	11.528	2.3366	14.9	2	2	2	0.903	1.025	1.017	1.251	1.154	1.278
	F1RQW2	Complement C4-A precursor OS=Sus scrofa OX=9823 GN=C4A	1.986	Up	0.00080116	C4A	192.43	17.44	4.9	8	10	8	0.707	0.896	0.813	1.536	1.701	1.562
	F1SMI8	Complement component C6 precursor OS=Sus scrofa OX=9823 GN=C6	2.78	Up	4.26e-05	C6	104.63	32.506	12.5	13	19	13	0.601	0.708	0.611	1.731	1.813	1.794
	F1S788	Complement C8 alpha chain OS=Sus scrofa OX=9823 GN=C8A	5.867	Up	0.00022102	C8A	66.06	44.705	12.2	6	7	6	0.295	0.471	0.402	2.151	2.385	2.317
	F1SDX6	Transglutaminase 2 OS=Sus scrofa OX=9823 GN=TGM2	1.422	Up	0.0116979	TGM2	77.211	14.63	7.9	5	5	5	0.749	0.637	0.706	0.869	1.046	1.059
	P09571	Serotransferrin OS=Sus scrofa OX=9823 GN=TF	2.288	Up	7.15e-07	TF	76.967	238.23	38.1	25	42	20	0.695	0.707	0.735	1.607	1.651	1.631
	A0A287AUW4	Uncharacterized protein OS=Sus scrofa OX=9823 GN=SUB1	1.221	Up	0.0151774	SUB1	14.395	6.6318	24.4	3	6	3	0.8	0.91	0.901	1.118	1.021	1.05
	F1RU31	"SART1, U4/U6.U5 tri-snRNP-associated protein 1 OS=Sus scrofa OX=9823 GN=SART1"	1.607	Up	0.049195	SART1	90.81	5.0869	2.1	1	1	1	0.629	0.663	1.097	1.19	1.35	1.299
	P50390	Transthyretin OS=Sus scrofa OX=9823 GN=TTR	1.271	Up	0.0043959	TTR	16.081	17.846	20	3	6	3	0.985	0.864	0.94	1.18	1.216	1.15
	I3LPL6	Sodium channel protein OS=Sus scrofa OX=9823 GN=SCN11A	0.419	Down	0.0094	SCN11A	200.56	-2	0.5	1	1	1	1.501	1.093	0.832	0.424	0.498	0.512
	F1SBP3	DEAD-box helicase 20 OS=Sus scrofa OX=9823 GN=DDX20	1.204	Up	0.037275	DDX20	92.3	10.823	6	5	6	5	0.889	0.941	0.891	1.198	1.093	0.985
	I3LKI4	Peroxisomal biogenesis factor 5 OS=Sus scrofa OX=9823 GN=PEX5	0.696	Down	0.00053611	PEX5	60.407	24.811	17	8	9	8	1.149	1.068	1.156	0.816	0.783	0.748
	Q0Z8R0	Cystatin OS=Sus scrofa OX=9823 GN=CST3	1.312	Up	0.0147599	CST3	15.734	13.512	12.3	1	1	1	0.806	0.968	0.988	1.25	1.181	1.193
	I3LRT0	Angiotensin II receptor associated protein OS=Sus scrofa OX=9823 GN=AGTRAP	0.698	Down	0.0173184	AGTRAP	17.026	2.6807	11	1	1	1	1.392	1.246	1.065	0.89	0.784	0.912
	F1SC64	"Helicase, lymphoid specific OS=Sus scrofa OX=9823 GN=HELLS"	1.285	Up	0.02116	HELLS	97.011	2.0435	2.4	2	3	2	1.13	1.014	1.272	1.402	1.511	1.476
	F1S402	Baculoviral IAP repeat containing 6 OS=Sus scrofa OX=9823 GN=BIRC6	0.688	Down	0.0112413	BIRC6	529.04	23.528	2	8	9	8	1.184	1.034	1.05	0.797	0.644	0.807
	A0A287AIZ1	Uncharacterized protein OS=Sus scrofa OX=9823 GN=ZIM2	0.759	Down	0.0077389	ZIM2	61.658	6.0808	2.4	1	1	1	1.316	1.496	1.512	1.063	1.052	1.167
	Q71LE2	Histone H3.3 OS=Sus scrofa OX=9823 GN=H3F3A	1.202	Up	0.00110246	H3F3A	15.328	4.68	11.8	2	4	1	1.122	1.19	1.135	1.355	1.374	1.414
	F1RMU2	TATA-box binding protein associated factor 7 OS=Sus scrofa OX=9823 GN=TAF7	1.284	Up	0.048417	TAF7	40.245	3.3572	6	2	3	2	0.856	0.701	0.806	0.901	1.001	1.133
	F1RV73	Bone morphogenetic protein 15 OS=Sus scrofa OX=9823 GN=BMP15	1.269	Up	0.0040555	BMP15	45.966	27.226	19.2	9	23	9	0.89	0.791	0.806	1.022	1.05	1.084
	F1S5H8	DNA cross-link repair 1A OS=Sus scrofa OX=9823 GN=DCLRE1A	1.637	Up	0.00142308	DCLRE1A	119.21	4.0778	1.1	1	1	1	0.979	0.972	1.173	1.672	1.756	1.687
	F2Z5E2	Antithrombin-III precursor OS=Sus scrofa OX=9823 GN=SERPINC1	1.264	Up	0.0045572	SERPINC1	52.404	19.475	17.3	8	5	3	0.96	0.839	0.922	1.159	1.125	1.154
	F1SK25	Fanconi anemia complementation group I OS=Sus scrofa OX=9823 GN=FANCI	1.445	Up	2.04e-05	FANCI	138.94	26.711	5	6	8	6	0.929	0.926	0.885	1.321	1.325	1.312
	I3L5C7	Ubiquitin associated protein 2 like OS=Sus scrofa OX=9823 GN=UBAP2L	0.811	Down	0.0140638	UBAP2L	106.32	80.875	9.9	8	9	4	0.996	0.935	0.91	0.772	0.823	0.71
	F1STJ8	Ankyrin repeat domain 49 OS=Sus scrofa OX=9823 GN=ANKRD49	1.728	Up	0.034559	ANKRD49	27.236	1.6953	3.3	1	1	1	0.879	0.818	0.61	1.59	1.378	1.019
	Q6DUB7	Stathmin OS=Sus scrofa OX=9823 GN=STMN1	1.213	Up	0.0103832	STMN1	17.302	38.195	44.3	8	15	6	0.844	0.935	0.903	1.054	1.15	1.049
	I3L651	Fibrinogen beta chain OS=Sus scrofa OX=9823 GN=FGB	1.941	Up	0.0167399	FGB	51.696	19.042	16.1	6	7	6	0.697	0.686	0.898	1.472	1.45	1.506
	F1S939	Microtubule-associated protein 1S OS=Sus scrofa OX=9823 GN=MAP1S	1.356	Up	0.00172414	MAP1S	112.6	2.1768	1.9	2	2	2	0.267	0.243	0.249	0.324	0.358	0.347
	F1S2F2	Zinc finger protein 503 OS=Sus scrofa OX=9823 GN=ZNF503	0.427	Down	0.00027835	ZNF503	62.582	1.6349	1.7	1	3	1	1.293	1.171	1.073	0.459	0.53	0.523
	F1SCF0	Alpha-1-antitrypsin OS=Sus scrofa OX=9823 GN=SERPINA1	1.395	Up	0.0140958	SERPINA1	46.951	7.3663	8.1	3	3	3	0.746	0.925	0.953	1.222	1.166	1.273
	A0A287AGS1	Store-operated calcium entry associated regulatory factor OS=Sus scrofa OX=9823 GN=SARAF	0.436	Down	5.62e-05	SARAF	36.785	3.4672	6.8	3	3	3	1.321	1.19	1.278	0.568	0.57	0.515
	K7GLR2	Fas associated factor 1 OS=Sus scrofa OX=9823 GN=FAF1	0.708	Down	0.02448	FAF1	64.714	6.6715	7.6	4	5	4	0.992	1.087	1.33	0.872	0.785	0.757
	F1SU03	Heparan sulfate proteoglycan 2 OS=Sus scrofa OX=9823 GN=HSPG2	1.664	Up	0.032856	HSPG2	461.35	9.1023	0.9	3	3	3	1.063	0.738	0.666	1.208	1.588	1.309
	P02543	Vimentin OS=Sus scrofa OX=9823 GN=VIM	0.808	Down	0.00029841	VIM	53.667	143.39	48.1	24	47	21	0.899	0.922	0.903	0.712	0.753	0.737
	A0A287A1W3	Tyrosine-protein kinase receptor OS=Sus scrofa OX=9823 GN=INSRR	2.627	Up	0.00043951	INSRR	144.14	-2	1.1	1	1	1	0.812	0.652	0.603	1.802	1.751	1.878
	Q8SPS7	Haptoglobin OS=Sus scrofa OX=9823 GN=HP	2.215	Up	4.18e-05	HP	38.481	21.094	18.7	6	13	6	0.86	0.76	0.776	1.713	1.807	1.788
	F1RX36	Fibrinogen alpha chain OS=Sus scrofa OX=9823 GN=FGA	1.844	Up	0.0011434	FGA	72.612	29.552	12.1	8	11	8	0.945	0.795	0.762	1.466	1.641	1.507
	F1S459	Uncharacterized protein OS=Sus scrofa OX=9823 GN=TERF2IP	1.216	Up	0.0028209	TERF2IP	44.313	19.579	14.2	5	5	5	0.985	1.021	1.083	1.279	1.23	1.246
	A0A287B0G6	Tropomodulin-3 OS=Sus scrofa OX=9823 GN=TMOD3	0.787	Down	0.037123	TMOD3	36.66	7.1898	8.9	3	3	2	1.226	1.016	1.101	0.974	0.808	0.848
	F1SG25	Uncharacterized protein OS=Sus scrofa OX=9823 GN=ANOS1	0.744	Down	0.025544	ANOS1	72.317	8.7658	3.8	2	2	2	1.227	1.066	1.079	0.878	0.719	0.911
	I3LND7	Cell division cycle protein 123 homolog OS=Sus scrofa OX=9823 GN=CDC123	1.228	Up	0.0122391	CDC123	35.518	9.2155	16.4	5	5	5	1.112	1.198	1.261	1.541	1.388	1.456
	F1SCD0	Uncharacterized protein OS=Sus scrofa OX=9823 GN=LOC100153899	1.671	Up	7.59e-05	LOC100153899	46.64	64.657	13.9	6	11	2	0.827	0.781	0.833	1.307	1.413	1.36
metabolic process	F1SJ00	DDB1 and CUL4 associated factor 1 OS=Sus scrofa OX=9823 GN=DCAF1	0.814	Down	0.0065195	DCAF1	149.62	1.4892	0.7	1	1	1	1.011	0.993	1.042	0.834	0.875	0.77
	Q9TUQ3	Complement component C7 OS=Sus scrofa OX=9823 GN=C7	3.346	Up	3.07e-07	C7	93.061	34.541	14.2	12	16	12	0.556	0.566	0.593	1.941	1.877	1.921
	P50828	Hemopexin OS=Sus scrofa OX=9823 GN=HPX	1.976	Up	0.000155029	HPX	51.305	47.361	17.2	7	7	7	0.74	0.869	0.822	1.562	1.624	1.618
	A0A287AHN8	Methyltransferase like 14 OS=Sus scrofa OX=9823 GN=METTL14	1.32	Up	0.0115245	METTL14	48.599	4.6984	4.8	2	3	2	1.007	0.91	1.113	1.397	1.325	1.279
	A0A287AAZ9	Complement factor B OS=Sus scrofa OX=9823 GN=CFB	0.793	Down	0.049685	CFB	81.376	5.0096	4.4	3	3	3	1.163	1.017	0.89	0.778	0.805	0.851
	A0A286ZKB4	Complement C5a anaphylatoxin OS=Sus scrofa OX=9823 GN=C5	2.833	Up	1.72e-05	C5	186.18	50.982	9.5	14	16	14	0.629	0.567	0.594	1.6	1.759	1.712
	I3LTB8	Complement C3 OS=Sus scrofa OX=9823 GN=C3	1.673	Up	7.95e-05	C3	185.27	301.69	19	34	43	30	0.626	0.671	0.689	1.08	1.124	1.118
	F1SQP0	Phosphorylase b kinase regulatory subunit OS=Sus scrofa OX=9823 GN=PHKA2	0.75	Down	0.0182626	PHKA2	134.69	5.638	2.7	3	4	3	1.13	0.905	1.07	0.813	0.731	0.785
	P06867	Plasminogen OS=Sus scrofa OX=9823 GN=PLG	1.472	Up	0.0050039	PLG	90.614	8.5094	5.8	5	5	5	0.997	0.898	0.794	1.268	1.374	1.316
	A0A287BTC2	DNA-(apurinic or apyrimidinic site) lyase OS=Sus scrofa OX=9823 GN=APEX1	0.708	Down	0.042322	APEX1	35.398	6.0825	10.7	3	4	3	1.405	1.017	1.083	0.829	0.91	0.741
	K7GM40	Apolipoprotein A-I OS=Sus scrofa OX=9823 GN=APOA1	1.349	Up	0.006722	APOA1	30.33	61.496	43.4	11	13	8	1.13	1.023	0.926	1.37	1.366	1.417
	F1RKH0	Sin3 histone deacetylase corepressor complex component SDS3 OS=Sus scrofa OX=9823 GN=SUDS3	1.332	Up	0.04274	SUDS3	37.936	10.411	10.4	3	4	3	0.773	1.027	1.024	1.337	1.236	1.189
	Q9GKX6	Aldose 1-epimerase OS=Sus scrofa OX=9823 GN=GALM	0.791	Down	0.012824	GALM	37.815	20.232	12	3	5	3	1.067	1.14	1.239	0.875	0.97	0.881
	A0A287AG68	Uncharacterized protein OS=Sus scrofa OX=9823	1.406	Up	0.041224	---	22.486	12.492	5.7	1	1	1	0.78	0.869	0.593	1.003	1.121	1.028
	F1RN04	Uncharacterized protein OS=Sus scrofa OX=9823	1.215	Up	0.0041571	---	39.84	-2	2.3	1	1	1	0.83	0.86	0.916	1.048	1.089	1.03
	A0A286ZK95	Transcription and mRNA export factor ENY2 OS=Sus scrofa OX=9823 GN=ENY2	1.251	Up	0.0120601	ENY2	11.528	2.3366	14.9	2	2	2	0.903	1.025	1.017	1.251	1.154	1.278
	F1SV40	Splicing factor 3a subunit 3 OS=Sus scrofa OX=9823 GN=SF3A3	0.763	Down	0.036079	SF3A3	58.891	6.1879	5.4	3	4	3	1.432	1.207	1.209	0.918	0.905	1.113
	F1RQW2	Complement C4-A precursor OS=Sus scrofa OX=9823 GN=C4A	1.986	Up	0.00080116	C4A	192.43	17.44	4.9	8	10	8	0.707	0.896	0.813	1.536	1.701	1.562
	F1S870	Proteasome inhibitor PI31 subunit OS=Sus scrofa OX=9823 GN=PSMF1	0.8	Down	0.0152401	PSMF1	29.532	7.42	4.8	2	2	2	1.042	1.205	1.029	0.891	0.84	0.89
	F1S788	Complement C8 alpha chain OS=Sus scrofa OX=9823 GN=C8A	5.867	Up	0.00022102	C8A	66.06	44.705	12.2	6	7	6	0.295	0.471	0.402	2.151	2.385	2.317
	F1SDX6	Transglutaminase 2 OS=Sus scrofa OX=9823 GN=TGM2	1.422	Up	0.0116979	TGM2	77.211	14.63	7.9	5	5	5	0.749	0.637	0.706	0.869	1.046	1.059
	F1S359	"RB binding protein 5, histone lysine methyltransferase complex subunit OS=Sus scrofa OX=9823 GN=RBBP5"	1.274	Up	0.022998	RBBP5	59.152	7.9556	7.4	4	4	4	1.08	1.353	1.196	1.488	1.601	1.534
	A0A287AZA7	Ribosomal protein S27a OS=Sus scrofa OX=9823 GN=RPS27A	0.824	Down	0.0130234	RPS27A	17.965	45.897	32.1	5	88	1	1.116	1.172	1.041	0.963	0.869	0.91
	A0A287BSC3	Alkaline phosphatase OS=Sus scrofa OX=9823 GN=ALPL	0.818	Down	0.0137804	ALPL	57.611	1.729	1.5	1	1	1	0.958	1.029	1.069	0.844	0.878	0.778
	F1RU31	"SART1, U4/U6.U5 tri-snRNP-associated protein 1 OS=Sus scrofa OX=9823 GN=SART1"	1.607	Up	0.049195	SART1	90.81	5.0869	2.1	1	1	1	0.629	0.663	1.097	1.19	1.35	1.299
	F1RUT4	Cathepsin F OS=Sus scrofa OX=9823 GN=CTSF	0.78	Down	0.021436	CTSF	51.102	5.1491	4.8	2	3	2	1.189	1.125	1.088	0.793	0.988	0.872
	P50390	Transthyretin OS=Sus scrofa OX=9823 GN=TTR	1.271	Up	0.0043959	TTR	16.081	17.846	20	3	6	3	0.985	0.864	0.94	1.18	1.216	1.15
	F1RWS8	Small nuclear ribonucleoprotein polypeptide A' OS=Sus scrofa OX=9823 GN=SNRPA1	1.308	Up	0.041617	SNRPA1	28.385	15.275	17.6	4	4	4	0.684	0.912	0.875	1.071	1.034	1.128
	A0A287A9P3	"Myosin light chain kinase, smooth muscle OS=Sus scrofa OX=9823 GN=MYLK"	0.819	Down	0.025065	MYLK	194.76	21.299	4.7	8	9	8	0.855	0.958	0.795	0.706	0.733	0.698
	I3LBC6	Kelch repeat and BTB domain containing 2 OS=Sus scrofa OX=9823 GN=KBTBD2	0.775	Down	0.039177	KBTBD2	71.195	2.1073	3.4	1	1	1	1.226	1.028	1.123	0.875	0.859	0.883
	F1SBP3	DEAD-box helicase 20 OS=Sus scrofa OX=9823 GN=DDX20	1.204	Up	0.037275	DDX20	92.3	10.823	6	5	6	5	0.889	0.941	0.891	1.198	1.093	0.985
	I3LKI4	Peroxisomal biogenesis factor 5 OS=Sus scrofa OX=9823 GN=PEX5	0.696	Down	0.00053611	PEX5	60.407	24.811	17	8	9	8	1.149	1.068	1.156	0.816	0.783	0.748
	A0A286ZJA8	Uncharacterized protein OS=Sus scrofa OX=9823 GN=EIF2B1	1.323	Up	0.0118041	EIF2B1	32.245	3.8816	5.5	2	2	2	0.813	1.008	0.878	1.187	1.161	1.224
	Q2YGT9	60S ribosomal protein L6 OS=Sus scrofa OX=9823 GN=RPL6	0.812	Down	0.036957	RPL6	32.19	18.225	17.6	6	7	6	1.19	1.046	1.004	0.817	0.866	0.949
	F1SC64	"Helicase, lymphoid specific OS=Sus scrofa OX=9823 GN=HELLS"	1.285	Up	0.02116	HELLS	97.011	2.0435	2.4	2	3	2	1.13	1.014	1.272	1.402	1.511	1.476
	A0A287BBS5	Aurora kinase C OS=Sus scrofa OX=9823 GN=AURKC	1.438	Up	0.0024971	AURKC	34.226	46.243	23.2	6	8	6	0.913	0.865	1.019	1.343	1.395	1.283
	F1S402	Baculoviral IAP repeat containing 6 OS=Sus scrofa OX=9823 GN=BIRC6	0.688	Down	0.0112413	BIRC6	529.04	23.528	2	8	9	8	1.184	1.034	1.05	0.797	0.644	0.807
	A0A287A0V4	Thioredoxin like 4A OS=Sus scrofa OX=9823 GN=TXNL4A	1.598	Up	0.028437	TXNL4A	16.8	3.293	13.4	2	3	2	1.066	0.752	0.85	1.443	1.18	1.641
	Q29201	40S ribosomal protein S16 OS=Sus scrofa OX=9823 GN=RPS16	0.815	Down	0.034441	RPS16	16.445	9.7102	29.5	5	6	5	1.116	0.948	1.102	0.925	0.818	0.836
	F1RMU2	TATA-box binding protein associated factor 7 OS=Sus scrofa OX=9823 GN=TAF7	1.284	Up	0.048417	TAF7	40.245	3.3572	6	2	3	2	0.856	0.701	0.806	0.901	1.001	1.133
	Q9MYT8	"ATP synthase subunit e, mitochondrial OS=Sus scrofa OX=9823 GN=ATP5ME"	0.775	Down	0.030797	ATP5ME	8.2314	6.1594	32.4	2	3	2	1.376	1.096	1.106	0.918	0.902	0.954
	F1S5H8	DNA cross-link repair 1A OS=Sus scrofa OX=9823 GN=DCLRE1A	1.637	Up	0.00142308	DCLRE1A	119.21	4.0778	1.1	1	1	1	0.979	0.972	1.173	1.672	1.756	1.687
	F1SK25	Fanconi anemia complementation group I OS=Sus scrofa OX=9823 GN=FANCI	1.445	Up	2.04e-05	FANCI	138.94	26.711	5	6	8	6	0.929	0.926	0.885	1.321	1.325	1.312
	A0A286ZZA4	RNA binding motif protein 39 OS=Sus scrofa OX=9823 GN=RBM39	1.254	Up	0.0042623	RBM39	55.777	15.06	4.6	2	2	2	0.883	0.97	0.912	1.166	1.097	1.203
	F1S0G2	"Arginyl-tRNA synthetase 2, mitochondrial OS=Sus scrofa OX=9823 GN=RARS2"	1.208	Up	0.0129641	RARS2	62.51	5.131	7.8	4	4	4	1.061	1.018	1.063	1.341	1.166	1.289
	A0A287A1W3	Tyrosine-protein kinase receptor OS=Sus scrofa OX=9823 GN=INSRR	2.627	Up	0.00043951	INSRR	144.14	-2	1.1	1	1	1	0.812	0.652	0.603	1.802	1.751	1.878
	Q8SPS7	Haptoglobin OS=Sus scrofa OX=9823 GN=HP	2.215	Up	4.18e-05	HP	38.481	21.094	18.7	6	13	6	0.86	0.76	0.776	1.713	1.807	1.788
	D0G6R7	Cysteine dioxygenase type 1 OS=Sus scrofa OX=9823 GN=CDO1	1.253	Up	0.03488	CDO1	23.018	4.9223	12.5	3	4	3	1.057	0.928	0.929	1.211	1.209	1.23
	F1S459	Uncharacterized protein OS=Sus scrofa OX=9823 GN=TERF2IP	1.216	Up	0.0028209	TERF2IP	44.313	19.579	14.2	5	5	5	0.985	1.021	1.083	1.279	1.23	1.246
	F1RZI0	"ATP synthase F(0) complex subunit C3, mitochondrial OS=Sus scrofa OX=9823 GN=ATP5MC3"	1.268	Up	0.0038621	ATP5MC3	13.365	1.4908	5.4	1	2	1	0.833	0.936	0.93	1.167	1.119	1.137
	A0A287AUZ8	Pre-mRNA processing factor 4B OS=Sus scrofa OX=9823 GN=PRPF4B	1.249	Up	0.044378	PRPF4B	98.622	1.9016	1.8	2	2	2	0.779	0.99	0.934	1.068	1.122	1.187
single-organism process	F1SJ00	DDB1 and CUL4 associated factor 1 OS=Sus scrofa OX=9823 GN=DCAF1	0.814	Down	0.0065195	DCAF1	149.62	1.4892	0.7	1	1	1	1.011	0.993	1.042	0.834	0.875	0.77
	P50828	Hemopexin OS=Sus scrofa OX=9823 GN=HPX	1.976	Up	0.000155029	HPX	51.305	47.361	17.2	7	7	7	0.74	0.869	0.822	1.562	1.624	1.618
	I3LH38	Bystin OS=Sus scrofa OX=9823 GN=BYSL	1.408	Up	0.0072553	BYSL	49.3	2.2765	2.1	1	2	1	1.018	1.189	1.265	1.655	1.677	1.557
	I3LJW2	Fibrinogen gamma chain precursor OS=Sus scrofa OX=9823 GN=FGG	2	Up	1.58e-05	FGG	49.618	83.852	21	9	10	9	0.794	0.744	0.796	1.554	1.593	1.52
	F1RND0	Unc-119 lipid binding chaperone OS=Sus scrofa OX=9823 GN=UNC119	0.832	Down	0.0112387	UNC119	26.868	19.471	21.2	3	4	3	1.089	1.182	1.088	0.894	0.989	0.911
	Q95313	Male-enhanced antigen 1 OS=Sus scrofa OX=9823 GN=MEA1	0.751	Down	0.02048	MEA1	18.767	7.0678	7.5	1	2	1	1.046	1.068	1.15	0.839	0.905	0.708
	F1SQP0	Phosphorylase b kinase regulatory subunit OS=Sus scrofa OX=9823 GN=PHKA2	0.75	Down	0.0182626	PHKA2	134.69	5.638	2.7	3	4	3	1.13	0.905	1.07	0.813	0.731	0.785
	P06867	Plasminogen OS=Sus scrofa OX=9823 GN=PLG	1.472	Up	0.0050039	PLG	90.614	8.5094	5.8	5	5	5	0.997	0.898	0.794	1.268	1.374	1.316
	K7GM40	Apolipoprotein A-I OS=Sus scrofa OX=9823 GN=APOA1	1.349	Up	0.006722	APOA1	30.33	61.496	43.4	11	13	8	1.13	1.023	0.926	1.37	1.366	1.417
	F1RKH0	Sin3 histone deacetylase corepressor complex component SDS3 OS=Sus scrofa OX=9823 GN=SUDS3	1.332	Up	0.04274	SUDS3	37.936	10.411	10.4	3	4	3	0.773	1.027	1.024	1.337	1.236	1.189
	Q9GKX6	Aldose 1-epimerase OS=Sus scrofa OX=9823 GN=GALM	0.791	Down	0.012824	GALM	37.815	20.232	12	3	5	3	1.067	1.14	1.239	0.875	0.97	0.881
	A0A287BF57	"MTSS1, I-BAR domain containing OS=Sus scrofa OX=9823 GN=MTSS1"	0.7	Down	0.030538	MTSS1	75.334	8.8814	3.5	2	2	2	1.717	1.236	1.344	1.074	0.935	0.997
	F1SFI7	Alpha-2-HS-glycoprotein OS=Sus scrofa OX=9823 GN=AHSG	1.776	Up	0.00085782	AHSG	38.789	43.968	12.6	4	6	4	0.703	0.837	0.837	1.374	1.485	1.362
	F1RUD8	"Geminin, DNA replication inhibitor OS=Sus scrofa OX=9823 GN=GMNN"	1.289	Up	0.0022421	GMNN	23.507	10.63	19.6	4	4	4	1.058	1.117	1.153	1.499	1.368	1.423
	F1RN04	Uncharacterized protein OS=Sus scrofa OX=9823	1.215	Up	0.0041571	---	39.84	-2	2.3	1	1	1	0.83	0.86	0.916	1.048	1.089	1.03
	F1SMI8	Complement component C6 precursor OS=Sus scrofa OX=9823 GN=C6	2.78	Up	4.26e-05	C6	104.63	32.506	12.5	13	19	13	0.601	0.708	0.611	1.731	1.813	1.794
	F1SDX6	Transglutaminase 2 OS=Sus scrofa OX=9823 GN=TGM2	1.422	Up	0.0116979	TGM2	77.211	14.63	7.9	5	5	5	0.749	0.637	0.706	0.869	1.046	1.059
	P09571	Serotransferrin OS=Sus scrofa OX=9823 GN=TF	2.288	Up	7.15e-07	TF	76.967	238.23	38.1	25	42	20	0.695	0.707	0.735	1.607	1.651	1.631
	P50390	Transthyretin OS=Sus scrofa OX=9823 GN=TTR	1.271	Up	0.0043959	TTR	16.081	17.846	20	3	6	3	0.985	0.864	0.94	1.18	1.216	1.15
	F1SBP3	DEAD-box helicase 20 OS=Sus scrofa OX=9823 GN=DDX20	1.204	Up	0.037275	DDX20	92.3	10.823	6	5	6	5	0.889	0.941	0.891	1.198	1.093	0.985
	I3LKI4	Peroxisomal biogenesis factor 5 OS=Sus scrofa OX=9823 GN=PEX5	0.696	Down	0.00053611	PEX5	60.407	24.811	17	8	9	8	1.149	1.068	1.156	0.816	0.783	0.748
	I3LRT0	Angiotensin II receptor associated protein OS=Sus scrofa OX=9823 GN=AGTRAP	0.698	Down	0.0173184	AGTRAP	17.026	2.6807	11	1	1	1	1.392	1.246	1.065	0.89	0.784	0.912
	F1SC64	"Helicase, lymphoid specific OS=Sus scrofa OX=9823 GN=HELLS"	1.285	Up	0.02116	HELLS	97.011	2.0435	2.4	2	3	2	1.13	1.014	1.272	1.402	1.511	1.476
	A0A287AHP4	Kinesin-like protein OS=Sus scrofa OX=9823 GN=KIF18A	1.308	Up	0.00094453	KIF18A	88.537	4.9529	4	3	3	3	1.034	1.008	1.113	1.38	1.354	1.393
	P67937	Tropomyosin alpha-4 chain OS=Sus scrofa OX=9823 GN=TPM4	0.736	Down	0.00168329	TPM4	28.521	67.532	38.7	12	9	6	0.722	0.811	0.798	0.56	0.593	0.563
	H9KVH0	Importin subunit alpha OS=Sus scrofa OX=9823 GN=KPNA7	1.271	Up	0.049884	KPNA7	55.536	64.068	14.6	8	15	8	0.891	1.088	1.181	1.365	1.387	1.264
	F1S402	Baculoviral IAP repeat containing 6 OS=Sus scrofa OX=9823 GN=BIRC6	0.688	Down	0.0112413	BIRC6	529.04	23.528	2	8	9	8	1.184	1.034	1.05	0.797	0.644	0.807
	Q71LE2	Histone H3.3 OS=Sus scrofa OX=9823 GN=H3F3A	1.202	Up	0.00110246	H3F3A	15.328	4.68	11.8	2	4	1	1.122	1.19	1.135	1.355	1.374	1.414
	F1RMU2	TATA-box binding protein associated factor 7 OS=Sus scrofa OX=9823 GN=TAF7	1.284	Up	0.048417	TAF7	40.245	3.3572	6	2	3	2	0.856	0.701	0.806	0.901	1.001	1.133
	Q9MYT8	"ATP synthase subunit e, mitochondrial OS=Sus scrofa OX=9823 GN=ATP5ME"	0.775	Down	0.030797	ATP5ME	8.2314	6.1594	32.4	2	3	2	1.376	1.096	1.106	0.918	0.902	0.954
	F1RV73	Bone morphogenetic protein 15 OS=Sus scrofa OX=9823 GN=BMP15	1.269	Up	0.0040555	BMP15	45.966	27.226	19.2	9	23	9	0.89	0.791	0.806	1.022	1.05	1.084
	F1SK25	Fanconi anemia complementation group I OS=Sus scrofa OX=9823 GN=FANCI	1.445	Up	2.04e-05	FANCI	138.94	26.711	5	6	8	6	0.929	0.926	0.885	1.321	1.325	1.312
	Q6DUB7	Stathmin OS=Sus scrofa OX=9823 GN=STMN1	1.213	Up	0.0103832	STMN1	17.302	38.195	44.3	8	15	6	0.844	0.935	0.903	1.054	1.15	1.049
	I3L651	Fibrinogen beta chain OS=Sus scrofa OX=9823 GN=FGB	1.941	Up	0.0167399	FGB	51.696	19.042	16.1	6	7	6	0.697	0.686	0.898	1.472	1.45	1.506
	F1S939	Microtubule-associated protein 1S OS=Sus scrofa OX=9823 GN=MAP1S	1.356	Up	0.00172414	MAP1S	112.6	2.1768	1.9	2	2	2	0.267	0.243	0.249	0.324	0.358	0.347
	F1S2F2	Zinc finger protein 503 OS=Sus scrofa OX=9823 GN=ZNF503	0.427	Down	0.00027835	ZNF503	62.582	1.6349	1.7	1	3	1	1.293	1.171	1.073	0.459	0.53	0.523
	F1S0G2	"Arginyl-tRNA synthetase 2, mitochondrial OS=Sus scrofa OX=9823 GN=RARS2"	1.208	Up	0.0129641	RARS2	62.51	5.131	7.8	4	4	4	1.061	1.018	1.063	1.341	1.166	1.289
	F1SHE9	Islet cell autoantigen 1 like OS=Sus scrofa OX=9823 GN=ICA1L	0.826	Down	0.029897	ICA1L	54.067	3.741	2.3	1	1	1	1.257	1.036	1.126	0.961	0.935	0.928
	K7GLR2	Fas associated factor 1 OS=Sus scrofa OX=9823 GN=FAF1	0.708	Down	0.02448	FAF1	64.714	6.6715	7.6	4	5	4	0.992	1.087	1.33	0.872	0.785	0.757
	A0A287A0J9	Uncharacterized protein OS=Sus scrofa OX=9823 GN=LOC100156775	1.254	Up	0.043661	LOC100156775	47.884	-2	2.1	1	1	1	0.777	0.899	0.97	1.184	1.018	1.116
	P02543	Vimentin OS=Sus scrofa OX=9823 GN=VIM	0.808	Down	0.00029841	VIM	53.667	143.39	48.1	24	47	21	0.899	0.922	0.903	0.712	0.753	0.737
	F1RWL1	F-box and leucine rich repeat protein 20 OS=Sus scrofa OX=9823 GN=FBXL20	1.422	Up	0.0051434	FBXL20	48.443	7.5024	8.5	4	4	4	0.912	1.084	0.942	1.318	1.486	1.373
	A0A287A1W3	Tyrosine-protein kinase receptor OS=Sus scrofa OX=9823 GN=INSRR	2.627	Up	0.00043951	INSRR	144.14	-2	1.1	1	1	1	0.812	0.652	0.603	1.802	1.751	1.878
	Q8SPS7	Haptoglobin OS=Sus scrofa OX=9823 GN=HP	2.215	Up	4.18e-05	HP	38.481	21.094	18.7	6	13	6	0.86	0.76	0.776	1.713	1.807	1.788
	F1RX36	Fibrinogen alpha chain OS=Sus scrofa OX=9823 GN=FGA	1.844	Up	0.0011434	FGA	72.612	29.552	12.1	8	11	8	0.945	0.795	0.762	1.466	1.641	1.507
	D0G6R7	Cysteine dioxygenase type 1 OS=Sus scrofa OX=9823 GN=CDO1	1.253	Up	0.03488	CDO1	23.018	4.9223	12.5	3	4	3	1.057	0.928	0.929	1.211	1.209	1.23
	A0A287B0G6	Tropomodulin-3 OS=Sus scrofa OX=9823 GN=TMOD3	0.787	Down	0.037123	TMOD3	36.66	7.1898	8.9	3	3	2	1.226	1.016	1.101	0.974	0.808	0.848
	I3LND7	Cell division cycle protein 123 homolog OS=Sus scrofa OX=9823 GN=CDC123	1.228	Up	0.0122391	CDC123	35.518	9.2155	16.4	5	5	5	1.112	1.198	1.261	1.541	1.388	1.456
	F1RZI0	"ATP synthase F(0) complex subunit C3, mitochondrial OS=Sus scrofa OX=9823 GN=ATP5MC3"	1.268	Up	0.0038621	ATP5MC3	13.365	1.4908	5.4	1	2	1	0.833	0.936	0.93	1.167	1.119	1.137
response to stimulus	A0A075B7I5	Uncharacterized protein OS=Sus scrofa OX=9823	1.379	Up	0.0086181	---	11.866	7.0402	17.7	2	4	2	0.698	0.825	0.76	0.972	1.14	1.036
	Q9TUQ3	Complement component C7 OS=Sus scrofa OX=9823 GN=C7	3.346	Up	3.07e-07	C7	93.061	34.541	14.2	12	16	12	0.556	0.566	0.593	1.941	1.877	1.921
	I3LH38	Bystin OS=Sus scrofa OX=9823 GN=BYSL	1.408	Up	0.0072553	BYSL	49.3	2.2765	2.1	1	2	1	1.018	1.189	1.265	1.655	1.677	1.557
	I3LJW2	Fibrinogen gamma chain precursor OS=Sus scrofa OX=9823 GN=FGG	2	Up	1.58e-05	FGG	49.618	83.852	21	9	10	9	0.794	0.744	0.796	1.554	1.593	1.52
	A0A287AAZ9	Complement factor B OS=Sus scrofa OX=9823 GN=CFB	0.793	Down	0.049685	CFB	81.376	5.0096	4.4	3	3	3	1.163	1.017	0.89	0.778	0.805	0.851
	A0A286ZKB4	Complement C5a anaphylatoxin OS=Sus scrofa OX=9823 GN=C5	2.833	Up	1.72e-05	C5	186.18	50.982	9.5	14	16	14	0.629	0.567	0.594	1.6	1.759	1.712
	I3LTB8	Complement C3 OS=Sus scrofa OX=9823 GN=C3	1.673	Up	7.95e-05	C3	185.27	301.69	19	34	43	30	0.626	0.671	0.689	1.08	1.124	1.118
	P06867	Plasminogen OS=Sus scrofa OX=9823 GN=PLG	1.472	Up	0.0050039	PLG	90.614	8.5094	5.8	5	5	5	0.997	0.898	0.794	1.268	1.374	1.316
	A0A287BTC2	DNA-(apurinic or apyrimidinic site) lyase OS=Sus scrofa OX=9823 GN=APEX1	0.708	Down	0.042322	APEX1	35.398	6.0825	10.7	3	4	3	1.405	1.017	1.083	0.829	0.91	0.741
	F1SFI7	Alpha-2-HS-glycoprotein OS=Sus scrofa OX=9823 GN=AHSG	1.776	Up	0.00085782	AHSG	38.789	43.968	12.6	4	6	4	0.703	0.837	0.837	1.374	1.485	1.362
	I3L728	Uncharacterized protein OS=Sus scrofa OX=9823	1.789	Up	0.027279	---	15.057	5.4257	23.4	3	7	1	0.559	0.905	0.561	1.151	1.08	1.392
	F1RN04	Uncharacterized protein OS=Sus scrofa OX=9823	1.215	Up	0.0041571	---	39.84	-2	2.3	1	1	1	0.83	0.86	0.916	1.048	1.089	1.03
	F1RQW2	Complement C4-A precursor OS=Sus scrofa OX=9823 GN=C4A	1.986	Up	0.00080116	C4A	192.43	17.44	4.9	8	10	8	0.707	0.896	0.813	1.536	1.701	1.562
	F1SMI8	Complement component C6 precursor OS=Sus scrofa OX=9823 GN=C6	2.78	Up	4.26e-05	C6	104.63	32.506	12.5	13	19	13	0.601	0.708	0.611	1.731	1.813	1.794
	F1S788	Complement C8 alpha chain OS=Sus scrofa OX=9823 GN=C8A	5.867	Up	0.00022102	C8A	66.06	44.705	12.2	6	7	6	0.295	0.471	0.402	2.151	2.385	2.317
	F1S359	"RB binding protein 5, histone lysine methyltransferase complex subunit OS=Sus scrofa OX=9823 GN=RBBP5"	1.274	Up	0.022998	RBBP5	59.152	7.9556	7.4	4	4	4	1.08	1.353	1.196	1.488	1.601	1.534
	A0A287AT36	Complement component C8 beta chain precursor OS=Sus scrofa OX=9823 GN=C8B	3.063	Up	0.0028629	C8B	66.597	7.5979	4.9	3	3	3	0.404	0.673	0.68	1.826	1.889	1.667
	I3LRT0	Angiotensin II receptor associated protein OS=Sus scrofa OX=9823 GN=AGTRAP	0.698	Down	0.0173184	AGTRAP	17.026	2.6807	11	1	1	1	1.392	1.246	1.065	0.89	0.784	0.912
	F1RMU2	TATA-box binding protein associated factor 7 OS=Sus scrofa OX=9823 GN=TAF7	1.284	Up	0.048417	TAF7	40.245	3.3572	6	2	3	2	0.856	0.701	0.806	0.901	1.001	1.133
	F1RFT3	"Proline, glutamate and leucine rich protein 1 OS=Sus scrofa OX=9823 GN=PELP1"	1.467	Up	0.0056353	PELP1	116.79	9.812	4.6	4	5	4	0.632	0.76	0.776	1.118	1.012	1.051
	F1RV73	Bone morphogenetic protein 15 OS=Sus scrofa OX=9823 GN=BMP15	1.269	Up	0.0040555	BMP15	45.966	27.226	19.2	9	23	9	0.89	0.791	0.806	1.022	1.05	1.084
	F1S5H8	DNA cross-link repair 1A OS=Sus scrofa OX=9823 GN=DCLRE1A	1.637	Up	0.00142308	DCLRE1A	119.21	4.0778	1.1	1	1	1	0.979	0.972	1.173	1.672	1.756	1.687
	F1SK25	Fanconi anemia complementation group I OS=Sus scrofa OX=9823 GN=FANCI	1.445	Up	2.04e-05	FANCI	138.94	26.711	5	6	8	6	0.929	0.926	0.885	1.321	1.325	1.312
	Q6DUB7	Stathmin OS=Sus scrofa OX=9823 GN=STMN1	1.213	Up	0.0103832	STMN1	17.302	38.195	44.3	8	15	6	0.844	0.935	0.903	1.054	1.15	1.049
	I3L651	Fibrinogen beta chain OS=Sus scrofa OX=9823 GN=FGB	1.941	Up	0.0167399	FGB	51.696	19.042	16.1	6	7	6	0.697	0.686	0.898	1.472	1.45	1.506
	F1SMJ6	Complement component C9 precursor OS=Sus scrofa OX=9823 GN=C9	2.448	Up	2.47e-06	C9	62.441	39.962	18.6	10	18	10	0.7	0.713	0.661	1.736	1.691	1.651
	P02543	Vimentin OS=Sus scrofa OX=9823 GN=VIM	0.808	Down	0.00029841	VIM	53.667	143.39	48.1	24	47	21	0.899	0.922	0.903	0.712	0.753	0.737
	F1RWL1	F-box and leucine rich repeat protein 20 OS=Sus scrofa OX=9823 GN=FBXL20	1.422	Up	0.0051434	FBXL20	48.443	7.5024	8.5	4	4	4	0.912	1.084	0.942	1.318	1.486	1.373
	A0A287A1W3	Tyrosine-protein kinase receptor OS=Sus scrofa OX=9823 GN=INSRR	2.627	Up	0.00043951	INSRR	144.14	-2	1.1	1	1	1	0.812	0.652	0.603	1.802	1.751	1.878
	Q8SPS7	Haptoglobin OS=Sus scrofa OX=9823 GN=HP	2.215	Up	4.18e-05	HP	38.481	21.094	18.7	6	13	6	0.86	0.76	0.776	1.713	1.807	1.788
	F1RX36	Fibrinogen alpha chain OS=Sus scrofa OX=9823 GN=FGA	1.844	Up	0.0011434	FGA	72.612	29.552	12.1	8	11	8	0.945	0.795	0.762	1.466	1.641	1.507
	I3LLB6	Asialoglycoprotein receptor 1 OS=Sus scrofa OX=9823 GN=ASGR1	0.772	Down	0.039841	ASGR1	32.499	1.642	3.1	1	1	1	1.162	0.933	0.912	0.828	0.746	0.747
	F1S459	Uncharacterized protein OS=Sus scrofa OX=9823 GN=TERF2IP	1.216	Up	0.0028209	TERF2IP	44.313	19.579	14.2	5	5	5	0.985	1.021	1.083	1.279	1.23	1.246
multicellular organismal process	F1SJ00	DDB1 and CUL4 associated factor 1 OS=Sus scrofa OX=9823 GN=DCAF1	0.814	Down	0.0065195	DCAF1	149.62	1.4892	0.7	1	1	1	1.011	0.993	1.042	0.834	0.875	0.77
	I3LJW2	Fibrinogen gamma chain precursor OS=Sus scrofa OX=9823 GN=FGG	2	Up	1.58e-05	FGG	49.618	83.852	21	9	10	9	0.794	0.744	0.796	1.554	1.593	1.52
	F1RND0	Unc-119 lipid binding chaperone OS=Sus scrofa OX=9823 GN=UNC119	0.832	Down	0.0112387	UNC119	26.868	19.471	21.2	3	4	3	1.089	1.182	1.088	0.894	0.989	0.911
	Q95313	Male-enhanced antigen 1 OS=Sus scrofa OX=9823 GN=MEA1	0.751	Down	0.02048	MEA1	18.767	7.0678	7.5	1	2	1	1.046	1.068	1.15	0.839	0.905	0.708
	P06867	Plasminogen OS=Sus scrofa OX=9823 GN=PLG	1.472	Up	0.0050039	PLG	90.614	8.5094	5.8	5	5	5	0.997	0.898	0.794	1.268	1.374	1.316
	F1RKH0	Sin3 histone deacetylase corepressor complex component SDS3 OS=Sus scrofa OX=9823 GN=SUDS3	1.332	Up	0.04274	SUDS3	37.936	10.411	10.4	3	4	3	0.773	1.027	1.024	1.337	1.236	1.189
	F1SFI7	Alpha-2-HS-glycoprotein OS=Sus scrofa OX=9823 GN=AHSG	1.776	Up	0.00085782	AHSG	38.789	43.968	12.6	4	6	4	0.703	0.837	0.837	1.374	1.485	1.362
	F1RUD8	"Geminin, DNA replication inhibitor OS=Sus scrofa OX=9823 GN=GMNN"	1.289	Up	0.0022421	GMNN	23.507	10.63	19.6	4	4	4	1.058	1.117	1.153	1.499	1.368	1.423
	F1SMI8	Complement component C6 precursor OS=Sus scrofa OX=9823 GN=C6	2.78	Up	4.26e-05	C6	104.63	32.506	12.5	13	19	13	0.601	0.708	0.611	1.731	1.813	1.794
	F1SDX6	Transglutaminase 2 OS=Sus scrofa OX=9823 GN=TGM2	1.422	Up	0.0116979	TGM2	77.211	14.63	7.9	5	5	5	0.749	0.637	0.706	0.869	1.046	1.059
	F1SBP3	DEAD-box helicase 20 OS=Sus scrofa OX=9823 GN=DDX20	1.204	Up	0.037275	DDX20	92.3	10.823	6	5	6	5	0.889	0.941	0.891	1.198	1.093	0.985
	I3LKI4	Peroxisomal biogenesis factor 5 OS=Sus scrofa OX=9823 GN=PEX5	0.696	Down	0.00053611	PEX5	60.407	24.811	17	8	9	8	1.149	1.068	1.156	0.816	0.783	0.748
	I3LRT0	Angiotensin II receptor associated protein OS=Sus scrofa OX=9823 GN=AGTRAP	0.698	Down	0.0173184	AGTRAP	17.026	2.6807	11	1	1	1	1.392	1.246	1.065	0.89	0.784	0.912
	F1SC64	"Helicase, lymphoid specific OS=Sus scrofa OX=9823 GN=HELLS"	1.285	Up	0.02116	HELLS	97.011	2.0435	2.4	2	3	2	1.13	1.014	1.272	1.402	1.511	1.476
	P67937	Tropomyosin alpha-4 chain OS=Sus scrofa OX=9823 GN=TPM4	0.736	Down	0.00168329	TPM4	28.521	67.532	38.7	12	9	6	0.722	0.811	0.798	0.56	0.593	0.563
	F1S402	Baculoviral IAP repeat containing 6 OS=Sus scrofa OX=9823 GN=BIRC6	0.688	Down	0.0112413	BIRC6	529.04	23.528	2	8	9	8	1.184	1.034	1.05	0.797	0.644	0.807
	Q71LE2	Histone H3.3 OS=Sus scrofa OX=9823 GN=H3F3A	1.202	Up	0.00110246	H3F3A	15.328	4.68	11.8	2	4	1	1.122	1.19	1.135	1.355	1.374	1.414
	F1RV73	Bone morphogenetic protein 15 OS=Sus scrofa OX=9823 GN=BMP15	1.269	Up	0.0040555	BMP15	45.966	27.226	19.2	9	23	9	0.89	0.791	0.806	1.022	1.05	1.084
	Q6DUB7	Stathmin OS=Sus scrofa OX=9823 GN=STMN1	1.213	Up	0.0103832	STMN1	17.302	38.195	44.3	8	15	6	0.844	0.935	0.903	1.054	1.15	1.049
	I3L651	Fibrinogen beta chain OS=Sus scrofa OX=9823 GN=FGB	1.941	Up	0.0167399	FGB	51.696	19.042	16.1	6	7	6	0.697	0.686	0.898	1.472	1.45	1.506
	F1S939	Microtubule-associated protein 1S OS=Sus scrofa OX=9823 GN=MAP1S	1.356	Up	0.00172414	MAP1S	112.6	2.1768	1.9	2	2	2	0.267	0.243	0.249	0.324	0.358	0.347
	F1SHE9	Islet cell autoantigen 1 like OS=Sus scrofa OX=9823 GN=ICA1L	0.826	Down	0.029897	ICA1L	54.067	3.741	2.3	1	1	1	1.257	1.036	1.126	0.961	0.935	0.928
	F1SU03	Heparan sulfate proteoglycan 2 OS=Sus scrofa OX=9823 GN=HSPG2	1.664	Up	0.032856	HSPG2	461.35	9.1023	0.9	3	3	3	1.063	0.738	0.666	1.208	1.588	1.309
	P02543	Vimentin OS=Sus scrofa OX=9823 GN=VIM	0.808	Down	0.00029841	VIM	53.667	143.39	48.1	24	47	21	0.899	0.922	0.903	0.712	0.753	0.737
	F1RWL1	F-box and leucine rich repeat protein 20 OS=Sus scrofa OX=9823 GN=FBXL20	1.422	Up	0.0051434	FBXL20	48.443	7.5024	8.5	4	4	4	0.912	1.084	0.942	1.318	1.486	1.373
	F1RX36	Fibrinogen alpha chain OS=Sus scrofa OX=9823 GN=FGA	1.844	Up	0.0011434	FGA	72.612	29.552	12.1	8	11	8	0.945	0.795	0.762	1.466	1.641	1.507
cellular component organizatio...	F1SJ00	DDB1 and CUL4 associated factor 1 OS=Sus scrofa OX=9823 GN=DCAF1	0.814	Down	0.0065195	DCAF1	149.62	1.4892	0.7	1	1	1	1.011	0.993	1.042	0.834	0.875	0.77
	I3LJW2	Fibrinogen gamma chain precursor OS=Sus scrofa OX=9823 GN=FGG	2	Up	1.58e-05	FGG	49.618	83.852	21	9	10	9	0.794	0.744	0.796	1.554	1.593	1.52
	F1RUE0	Acyl-coenzyme A thioesterase 13 OS=Sus scrofa OX=9823 GN=ACOT13	1.32	Up	0.0118025	ACOT13	15.184	3.0007	7.1	1	2	1	0.786	0.921	0.852	1.204	1.139	1.036
	F1RKH0	Sin3 histone deacetylase corepressor complex component SDS3 OS=Sus scrofa OX=9823 GN=SUDS3	1.332	Up	0.04274	SUDS3	37.936	10.411	10.4	3	4	3	0.773	1.027	1.024	1.337	1.236	1.189
	A0A287BF57	"MTSS1, I-BAR domain containing OS=Sus scrofa OX=9823 GN=MTSS1"	0.7	Down	0.030538	MTSS1	75.334	8.8814	3.5	2	2	2	1.717	1.236	1.344	1.074	0.935	0.997
	F1RUD8	"Geminin, DNA replication inhibitor OS=Sus scrofa OX=9823 GN=GMNN"	1.289	Up	0.0022421	GMNN	23.507	10.63	19.6	4	4	4	1.058	1.117	1.153	1.499	1.368	1.423
	F1S359	"RB binding protein 5, histone lysine methyltransferase complex subunit OS=Sus scrofa OX=9823 GN=RBBP5"	1.274	Up	0.022998	RBBP5	59.152	7.9556	7.4	4	4	4	1.08	1.353	1.196	1.488	1.601	1.534
	F1RU31	"SART1, U4/U6.U5 tri-snRNP-associated protein 1 OS=Sus scrofa OX=9823 GN=SART1"	1.607	Up	0.049195	SART1	90.81	5.0869	2.1	1	1	1	0.629	0.663	1.097	1.19	1.35	1.299
	F1SBP3	DEAD-box helicase 20 OS=Sus scrofa OX=9823 GN=DDX20	1.204	Up	0.037275	DDX20	92.3	10.823	6	5	6	5	0.889	0.941	0.891	1.198	1.093	0.985
	I3LKI4	Peroxisomal biogenesis factor 5 OS=Sus scrofa OX=9823 GN=PEX5	0.696	Down	0.00053611	PEX5	60.407	24.811	17	8	9	8	1.149	1.068	1.156	0.816	0.783	0.748
	Q2YGT9	60S ribosomal protein L6 OS=Sus scrofa OX=9823 GN=RPL6	0.812	Down	0.036957	RPL6	32.19	18.225	17.6	6	7	6	1.19	1.046	1.004	0.817	0.866	0.949
	F1SC64	"Helicase, lymphoid specific OS=Sus scrofa OX=9823 GN=HELLS"	1.285	Up	0.02116	HELLS	97.011	2.0435	2.4	2	3	2	1.13	1.014	1.272	1.402	1.511	1.476
	P67937	Tropomyosin alpha-4 chain OS=Sus scrofa OX=9823 GN=TPM4	0.736	Down	0.00168329	TPM4	28.521	67.532	38.7	12	9	6	0.722	0.811	0.798	0.56	0.593	0.563
	Q71LE2	Histone H3.3 OS=Sus scrofa OX=9823 GN=H3F3A	1.202	Up	0.00110246	H3F3A	15.328	4.68	11.8	2	4	1	1.122	1.19	1.135	1.355	1.374	1.414
	Q29201	40S ribosomal protein S16 OS=Sus scrofa OX=9823 GN=RPS16	0.815	Down	0.034441	RPS16	16.445	9.7102	29.5	5	6	5	1.116	0.948	1.102	0.925	0.818	0.836
	F1RMU2	TATA-box binding protein associated factor 7 OS=Sus scrofa OX=9823 GN=TAF7	1.284	Up	0.048417	TAF7	40.245	3.3572	6	2	3	2	0.856	0.701	0.806	0.901	1.001	1.133
	F1S5H8	DNA cross-link repair 1A OS=Sus scrofa OX=9823 GN=DCLRE1A	1.637	Up	0.00142308	DCLRE1A	119.21	4.0778	1.1	1	1	1	0.979	0.972	1.173	1.672	1.756	1.687
	Q6DUB7	Stathmin OS=Sus scrofa OX=9823 GN=STMN1	1.213	Up	0.0103832	STMN1	17.302	38.195	44.3	8	15	6	0.844	0.935	0.903	1.054	1.15	1.049
	I3L651	Fibrinogen beta chain OS=Sus scrofa OX=9823 GN=FGB	1.941	Up	0.0167399	FGB	51.696	19.042	16.1	6	7	6	0.697	0.686	0.898	1.472	1.45	1.506
	F1S939	Microtubule-associated protein 1S OS=Sus scrofa OX=9823 GN=MAP1S	1.356	Up	0.00172414	MAP1S	112.6	2.1768	1.9	2	2	2	0.267	0.243	0.249	0.324	0.358	0.347
	F1SMJ6	Complement component C9 precursor OS=Sus scrofa OX=9823 GN=C9	2.448	Up	2.47e-06	C9	62.441	39.962	18.6	10	18	10	0.7	0.713	0.661	1.736	1.691	1.651
	P02543	Vimentin OS=Sus scrofa OX=9823 GN=VIM	0.808	Down	0.00029841	VIM	53.667	143.39	48.1	24	47	21	0.899	0.922	0.903	0.712	0.753	0.737
	F1RX36	Fibrinogen alpha chain OS=Sus scrofa OX=9823 GN=FGA	1.844	Up	0.0011434	FGA	72.612	29.552	12.1	8	11	8	0.945	0.795	0.762	1.466	1.641	1.507
	F1S459	Uncharacterized protein OS=Sus scrofa OX=9823 GN=TERF2IP	1.216	Up	0.0028209	TERF2IP	44.313	19.579	14.2	5	5	5	0.985	1.021	1.083	1.279	1.23	1.246
	A0A287B0G6	Tropomodulin-3 OS=Sus scrofa OX=9823 GN=TMOD3	0.787	Down	0.037123	TMOD3	36.66	7.1898	8.9	3	3	2	1.226	1.016	1.101	0.974	0.808	0.848
developmental process	F1SJ00	DDB1 and CUL4 associated factor 1 OS=Sus scrofa OX=9823 GN=DCAF1	0.814	Down	0.0065195	DCAF1	149.62	1.4892	0.7	1	1	1	1.011	0.993	1.042	0.834	0.875	0.77
	F1RND0	Unc-119 lipid binding chaperone OS=Sus scrofa OX=9823 GN=UNC119	0.832	Down	0.0112387	UNC119	26.868	19.471	21.2	3	4	3	1.089	1.182	1.088	0.894	0.989	0.911
	Q95313	Male-enhanced antigen 1 OS=Sus scrofa OX=9823 GN=MEA1	0.751	Down	0.02048	MEA1	18.767	7.0678	7.5	1	2	1	1.046	1.068	1.15	0.839	0.905	0.708
	F1RKH0	Sin3 histone deacetylase corepressor complex component SDS3 OS=Sus scrofa OX=9823 GN=SUDS3	1.332	Up	0.04274	SUDS3	37.936	10.411	10.4	3	4	3	0.773	1.027	1.024	1.337	1.236	1.189
	F1RUD8	"Geminin, DNA replication inhibitor OS=Sus scrofa OX=9823 GN=GMNN"	1.289	Up	0.0022421	GMNN	23.507	10.63	19.6	4	4	4	1.058	1.117	1.153	1.499	1.368	1.423
	F1SMI8	Complement component C6 precursor OS=Sus scrofa OX=9823 GN=C6	2.78	Up	4.26e-05	C6	104.63	32.506	12.5	13	19	13	0.601	0.708	0.611	1.731	1.813	1.794
	F1SDX6	Transglutaminase 2 OS=Sus scrofa OX=9823 GN=TGM2	1.422	Up	0.0116979	TGM2	77.211	14.63	7.9	5	5	5	0.749	0.637	0.706	0.869	1.046	1.059
	F1SBP3	DEAD-box helicase 20 OS=Sus scrofa OX=9823 GN=DDX20	1.204	Up	0.037275	DDX20	92.3	10.823	6	5	6	5	0.889	0.941	0.891	1.198	1.093	0.985
	I3LKI4	Peroxisomal biogenesis factor 5 OS=Sus scrofa OX=9823 GN=PEX5	0.696	Down	0.00053611	PEX5	60.407	24.811	17	8	9	8	1.149	1.068	1.156	0.816	0.783	0.748
	F1SC64	"Helicase, lymphoid specific OS=Sus scrofa OX=9823 GN=HELLS"	1.285	Up	0.02116	HELLS	97.011	2.0435	2.4	2	3	2	1.13	1.014	1.272	1.402	1.511	1.476
	P67937	Tropomyosin alpha-4 chain OS=Sus scrofa OX=9823 GN=TPM4	0.736	Down	0.00168329	TPM4	28.521	67.532	38.7	12	9	6	0.722	0.811	0.798	0.56	0.593	0.563
	F1S402	Baculoviral IAP repeat containing 6 OS=Sus scrofa OX=9823 GN=BIRC6	0.688	Down	0.0112413	BIRC6	529.04	23.528	2	8	9	8	1.184	1.034	1.05	0.797	0.644	0.807
	Q71LE2	Histone H3.3 OS=Sus scrofa OX=9823 GN=H3F3A	1.202	Up	0.00110246	H3F3A	15.328	4.68	11.8	2	4	1	1.122	1.19	1.135	1.355	1.374	1.414
	F1RV73	Bone morphogenetic protein 15 OS=Sus scrofa OX=9823 GN=BMP15	1.269	Up	0.0040555	BMP15	45.966	27.226	19.2	9	23	9	0.89	0.791	0.806	1.022	1.05	1.084
	Q6DUB7	Stathmin OS=Sus scrofa OX=9823 GN=STMN1	1.213	Up	0.0103832	STMN1	17.302	38.195	44.3	8	15	6	0.844	0.935	0.903	1.054	1.15	1.049
	F1S939	Microtubule-associated protein 1S OS=Sus scrofa OX=9823 GN=MAP1S	1.356	Up	0.00172414	MAP1S	112.6	2.1768	1.9	2	2	2	0.267	0.243	0.249	0.324	0.358	0.347
	F1S2F2	Zinc finger protein 503 OS=Sus scrofa OX=9823 GN=ZNF503	0.427	Down	0.00027835	ZNF503	62.582	1.6349	1.7	1	3	1	1.293	1.171	1.073	0.459	0.53	0.523
	F1SHE9	Islet cell autoantigen 1 like OS=Sus scrofa OX=9823 GN=ICA1L	0.826	Down	0.029897	ICA1L	54.067	3.741	2.3	1	1	1	1.257	1.036	1.126	0.961	0.935	0.928
	P02543	Vimentin OS=Sus scrofa OX=9823 GN=VIM	0.808	Down	0.00029841	VIM	53.667	143.39	48.1	24	47	21	0.899	0.922	0.903	0.712	0.753	0.737
localization	A0A286ZUD5	SNARE-associated protein Snapin OS=Sus scrofa OX=9823 GN=SNAPIN	0.764	Down	0.007943	SNAPIN	14.86	41.887	26.5	3	5	3	1.06	1.064	1.219	0.806	0.855	0.892
	A0A286ZZ65	Adaptor related protein complex 3 mu 2 subunit OS=Sus scrofa OX=9823 GN=AP3M2	1.21	Up	0.0061849	AP3M2	44.509	3.6898	7.6	3	4	2	0.911	0.927	0.88	1.036	1.16	1.094
	P50828	Hemopexin OS=Sus scrofa OX=9823 GN=HPX	1.976	Up	0.000155029	HPX	51.305	47.361	17.2	7	7	7	0.74	0.869	0.822	1.562	1.624	1.618
	F1RND0	Unc-119 lipid binding chaperone OS=Sus scrofa OX=9823 GN=UNC119	0.832	Down	0.0112387	UNC119	26.868	19.471	21.2	3	4	3	1.089	1.182	1.088	0.894	0.989	0.911
	Q9GK37	Corticosteroid-binding globulin OS=Sus scrofa OX=9823 GN=Serpina6	0.719	Down	0.024977	Serpina6	45.188	4.9104	4.9	2	3	2	1.323	1.054	1.349	0.971	0.889	0.818
	K7GM40	Apolipoprotein A-I OS=Sus scrofa OX=9823 GN=APOA1	1.349	Up	0.006722	APOA1	30.33	61.496	43.4	11	13	8	1.13	1.023	0.926	1.37	1.366	1.417
	A0A287AMK0	Serum albumin OS=Sus scrofa OX=9823 GN=ALB	2.658	Up	1.29e-06	ALB	67.168	305.38	53.4	34	52	24	0.615	0.664	0.644	1.67	1.704	1.738
	A0A286ZK95	Transcription and mRNA export factor ENY2 OS=Sus scrofa OX=9823 GN=ENY2	1.251	Up	0.0120601	ENY2	11.528	2.3366	14.9	2	2	2	0.903	1.025	1.017	1.251	1.154	1.278
	F1SDX6	Transglutaminase 2 OS=Sus scrofa OX=9823 GN=TGM2	1.422	Up	0.0116979	TGM2	77.211	14.63	7.9	5	5	5	0.749	0.637	0.706	0.869	1.046	1.059
	P09571	Serotransferrin OS=Sus scrofa OX=9823 GN=TF	2.288	Up	7.15e-07	TF	76.967	238.23	38.1	25	42	20	0.695	0.707	0.735	1.607	1.651	1.631
	P50390	Transthyretin OS=Sus scrofa OX=9823 GN=TTR	1.271	Up	0.0043959	TTR	16.081	17.846	20	3	6	3	0.985	0.864	0.94	1.18	1.216	1.15
	I3LPL6	Sodium channel protein OS=Sus scrofa OX=9823 GN=SCN11A	0.419	Down	0.0094	SCN11A	200.56	-2	0.5	1	1	1	1.501	1.093	0.832	0.424	0.498	0.512
	I3LKI4	Peroxisomal biogenesis factor 5 OS=Sus scrofa OX=9823 GN=PEX5	0.696	Down	0.00053611	PEX5	60.407	24.811	17	8	9	8	1.149	1.068	1.156	0.816	0.783	0.748
	H9KVH0	Importin subunit alpha OS=Sus scrofa OX=9823 GN=KPNA7	1.271	Up	0.049884	KPNA7	55.536	64.068	14.6	8	15	8	0.891	1.088	1.181	1.365	1.387	1.264
	Q9MYT8	"ATP synthase subunit e, mitochondrial OS=Sus scrofa OX=9823 GN=ATP5ME"	0.775	Down	0.030797	ATP5ME	8.2314	6.1594	32.4	2	3	2	1.376	1.096	1.106	0.918	0.902	0.954
	K7GLR2	Fas associated factor 1 OS=Sus scrofa OX=9823 GN=FAF1	0.708	Down	0.02448	FAF1	64.714	6.6715	7.6	4	5	4	0.992	1.087	1.33	0.872	0.785	0.757
	A0A287A0J9	Uncharacterized protein OS=Sus scrofa OX=9823 GN=LOC100156775	1.254	Up	0.043661	LOC100156775	47.884	-2	2.1	1	1	1	0.777	0.899	0.97	1.184	1.018	1.116
	F1S459	Uncharacterized protein OS=Sus scrofa OX=9823 GN=TERF2IP	1.216	Up	0.0028209	TERF2IP	44.313	19.579	14.2	5	5	5	0.985	1.021	1.083	1.279	1.23	1.246
	F1RZI0	"ATP synthase F(0) complex subunit C3, mitochondrial OS=Sus scrofa OX=9823 GN=ATP5MC3"	1.268	Up	0.0038621	ATP5MC3	13.365	1.4908	5.4	1	2	1	0.833	0.936	0.93	1.167	1.119	1.137
immune system process	A0A075B7I5	Uncharacterized protein OS=Sus scrofa OX=9823	1.379	Up	0.0086181	---	11.866	7.0402	17.7	2	4	2	0.698	0.825	0.76	0.972	1.14	1.036
	F1SJ00	DDB1 and CUL4 associated factor 1 OS=Sus scrofa OX=9823 GN=DCAF1	0.814	Down	0.0065195	DCAF1	149.62	1.4892	0.7	1	1	1	1.011	0.993	1.042	0.834	0.875	0.77
	Q9TUQ3	Complement component C7 OS=Sus scrofa OX=9823 GN=C7	3.346	Up	3.07e-07	C7	93.061	34.541	14.2	12	16	12	0.556	0.566	0.593	1.941	1.877	1.921
	I3LH38	Bystin OS=Sus scrofa OX=9823 GN=BYSL	1.408	Up	0.0072553	BYSL	49.3	2.2765	2.1	1	2	1	1.018	1.189	1.265	1.655	1.677	1.557
	A0A287AAZ9	Complement factor B OS=Sus scrofa OX=9823 GN=CFB	0.793	Down	0.049685	CFB	81.376	5.0096	4.4	3	3	3	1.163	1.017	0.89	0.778	0.805	0.851
	A0A286ZKB4	Complement C5a anaphylatoxin OS=Sus scrofa OX=9823 GN=C5	2.833	Up	1.72e-05	C5	186.18	50.982	9.5	14	16	14	0.629	0.567	0.594	1.6	1.759	1.712
	I3LTB8	Complement C3 OS=Sus scrofa OX=9823 GN=C3	1.673	Up	7.95e-05	C3	185.27	301.69	19	34	43	30	0.626	0.671	0.689	1.08	1.124	1.118
	I3L728	Uncharacterized protein OS=Sus scrofa OX=9823	1.789	Up	0.027279	---	15.057	5.4257	23.4	3	7	1	0.559	0.905	0.561	1.151	1.08	1.392
	F1RQW2	Complement C4-A precursor OS=Sus scrofa OX=9823 GN=C4A	1.986	Up	0.00080116	C4A	192.43	17.44	4.9	8	10	8	0.707	0.896	0.813	1.536	1.701	1.562
	F1SMI8	Complement component C6 precursor OS=Sus scrofa OX=9823 GN=C6	2.78	Up	4.26e-05	C6	104.63	32.506	12.5	13	19	13	0.601	0.708	0.611	1.731	1.813	1.794
	F1S788	Complement C8 alpha chain OS=Sus scrofa OX=9823 GN=C8A	5.867	Up	0.00022102	C8A	66.06	44.705	12.2	6	7	6	0.295	0.471	0.402	2.151	2.385	2.317
	A0A287AT36	Complement component C8 beta chain precursor OS=Sus scrofa OX=9823 GN=C8B	3.063	Up	0.0028629	C8B	66.597	7.5979	4.9	3	3	3	0.404	0.673	0.68	1.826	1.889	1.667
	F1SC64	"Helicase, lymphoid specific OS=Sus scrofa OX=9823 GN=HELLS"	1.285	Up	0.02116	HELLS	97.011	2.0435	2.4	2	3	2	1.13	1.014	1.272	1.402	1.511	1.476
	F1SMJ6	Complement component C9 precursor OS=Sus scrofa OX=9823 GN=C9	2.448	Up	2.47e-06	C9	62.441	39.962	18.6	10	18	10	0.7	0.713	0.661	1.736	1.691	1.651
	Q8SPS7	Haptoglobin OS=Sus scrofa OX=9823 GN=HP	2.215	Up	4.18e-05	HP	38.481	21.094	18.7	6	13	6	0.86	0.76	0.776	1.713	1.807	1.788
signaling	I3LH38	Bystin OS=Sus scrofa OX=9823 GN=BYSL	1.408	Up	0.0072553	BYSL	49.3	2.2765	2.1	1	2	1	1.018	1.189	1.265	1.655	1.677	1.557
	I3LJW2	Fibrinogen gamma chain precursor OS=Sus scrofa OX=9823 GN=FGG	2	Up	1.58e-05	FGG	49.618	83.852	21	9	10	9	0.794	0.744	0.796	1.554	1.593	1.52
	F1RN04	Uncharacterized protein OS=Sus scrofa OX=9823	1.215	Up	0.0041571	---	39.84	-2	2.3	1	1	1	0.83	0.86	0.916	1.048	1.089	1.03
	I3LRT0	Angiotensin II receptor associated protein OS=Sus scrofa OX=9823 GN=AGTRAP	0.698	Down	0.0173184	AGTRAP	17.026	2.6807	11	1	1	1	1.392	1.246	1.065	0.89	0.784	0.912
	F1RMU2	TATA-box binding protein associated factor 7 OS=Sus scrofa OX=9823 GN=TAF7	1.284	Up	0.048417	TAF7	40.245	3.3572	6	2	3	2	0.856	0.701	0.806	0.901	1.001	1.133
	F1RV73	Bone morphogenetic protein 15 OS=Sus scrofa OX=9823 GN=BMP15	1.269	Up	0.0040555	BMP15	45.966	27.226	19.2	9	23	9	0.89	0.791	0.806	1.022	1.05	1.084
	I3L651	Fibrinogen beta chain OS=Sus scrofa OX=9823 GN=FGB	1.941	Up	0.0167399	FGB	51.696	19.042	16.1	6	7	6	0.697	0.686	0.898	1.472	1.45	1.506
	P02543	Vimentin OS=Sus scrofa OX=9823 GN=VIM	0.808	Down	0.00029841	VIM	53.667	143.39	48.1	24	47	21	0.899	0.922	0.903	0.712	0.753	0.737
	A0A287A1W3	Tyrosine-protein kinase receptor OS=Sus scrofa OX=9823 GN=INSRR	2.627	Up	0.00043951	INSRR	144.14	-2	1.1	1	1	1	0.812	0.652	0.603	1.802	1.751	1.878
	Q8SPS7	Haptoglobin OS=Sus scrofa OX=9823 GN=HP	2.215	Up	4.18e-05	HP	38.481	21.094	18.7	6	13	6	0.86	0.76	0.776	1.713	1.807	1.788
	F1RX36	Fibrinogen alpha chain OS=Sus scrofa OX=9823 GN=FGA	1.844	Up	0.0011434	FGA	72.612	29.552	12.1	8	11	8	0.945	0.795	0.762	1.466	1.641	1.507
other | behavior	F1RWL1	F-box and leucine rich repeat protein 20 OS=Sus scrofa OX=9823 GN=FBXL20	1.422	Up	0.0051434	FBXL20	48.443	7.5024	8.5	4	4	4	0.912	1.084	0.942	1.318	1.486	1.373
other | reproduction	Q95313	Male-enhanced antigen 1 OS=Sus scrofa OX=9823 GN=MEA1	0.751	Down	0.02048	MEA1	18.767	7.0678	7.5	1	2	1	1.046	1.068	1.15	0.839	0.905	0.708
	F1SBP3	DEAD-box helicase 20 OS=Sus scrofa OX=9823 GN=DDX20	1.204	Up	0.037275	DDX20	92.3	10.823	6	5	6	5	0.889	0.941	0.891	1.198	1.093	0.985
	F1S402	Baculoviral IAP repeat containing 6 OS=Sus scrofa OX=9823 GN=BIRC6	0.688	Down	0.0112413	BIRC6	529.04	23.528	2	8	9	8	1.184	1.034	1.05	0.797	0.644	0.807
	Q71LE2	Histone H3.3 OS=Sus scrofa OX=9823 GN=H3F3A	1.202	Up	0.00110246	H3F3A	15.328	4.68	11.8	2	4	1	1.122	1.19	1.135	1.355	1.374	1.414
	F1RV73	Bone morphogenetic protein 15 OS=Sus scrofa OX=9823 GN=BMP15	1.269	Up	0.0040555	BMP15	45.966	27.226	19.2	9	23	9	0.89	0.791	0.806	1.022	1.05	1.084
	F1SHE9	Islet cell autoantigen 1 like OS=Sus scrofa OX=9823 GN=ICA1L	0.826	Down	0.029897	ICA1L	54.067	3.741	2.3	1	1	1	1.257	1.036	1.126	0.961	0.935	0.928
other | biological adhesion	K7GM14	CD44 molecule (Indian blood group) OS=Sus scrofa OX=9823 GN=CD44	0.782	Down	0.0061158	CD44	40.888	4.225	8.6	3	3	3	1.234	1.131	1.081	0.868	0.943	0.883
other | rhythmic process	F1RV73	Bone morphogenetic protein 15 OS=Sus scrofa OX=9823 GN=BMP15	1.269	Up	0.0040555	BMP15	45.966	27.226	19.2	9	23	9	0.89	0.791	0.806	1.022	1.05	1.084
other | locomotion	I3LKI4	Peroxisomal biogenesis factor 5 OS=Sus scrofa OX=9823 GN=PEX5	0.696	Down	0.00053611	PEX5	60.407	24.811	17	8	9	8	1.149	1.068	1.156	0.816	0.783	0.748
other | cell killing	F1SMJ6	Complement component C9 precursor OS=Sus scrofa OX=9823 GN=C9	2.448	Up	2.47e-06	C9	62.441	39.962	18.6	10	18	10	0.7	0.713	0.661	1.736	1.691	1.651
other | growth	Q71LE2	Histone H3.3 OS=Sus scrofa OX=9823 GN=H3F3A	1.202	Up	0.00110246	H3F3A	15.328	4.68	11.8	2	4	1	1.122	1.19	1.135	1.355	1.374	1.414
other | multi-organism process	Q95313	Male-enhanced antigen 1 OS=Sus scrofa OX=9823 GN=MEA1	0.751	Down	0.02048	MEA1	18.767	7.0678	7.5	1	2	1	1.046	1.068	1.15	0.839	0.905	0.708
	F1SBP3	DEAD-box helicase 20 OS=Sus scrofa OX=9823 GN=DDX20	1.204	Up	0.037275	DDX20	92.3	10.823	6	5	6	5	0.889	0.941	0.891	1.198	1.093	0.985
	Q71LE2	Histone H3.3 OS=Sus scrofa OX=9823 GN=H3F3A	1.202	Up	0.00110246	H3F3A	15.328	4.68	11.8	2	4	1	1.122	1.19	1.135	1.355	1.374	1.414
	Q6DUB7	Stathmin OS=Sus scrofa OX=9823 GN=STMN1	1.213	Up	0.0103832	STMN1	17.302	38.195	44.3	8	15	6	0.844	0.935	0.903	1.054	1.15	1.049
	F1SHE9	Islet cell autoantigen 1 like OS=Sus scrofa OX=9823 GN=ICA1L	0.826	Down	0.029897	ICA1L	54.067	3.741	2.3	1	1	1	1.257	1.036	1.126	0.961	0.935	0.928
	Q8SPS7	Haptoglobin OS=Sus scrofa OX=9823 GN=HP	2.215	Up	4.18e-05	HP	38.481	21.094	18.7	6	13	6	0.86	0.76	0.776	1.713	1.807	1.788
cell	A0A286ZUD5	SNARE-associated protein Snapin OS=Sus scrofa OX=9823 GN=SNAPIN	0.764	Down	0.007943	SNAPIN	14.86	41.887	26.5	3	5	3	1.06	1.064	1.219	0.806	0.855	0.892
	A0A286ZZ65	Adaptor related protein complex 3 mu 2 subunit OS=Sus scrofa OX=9823 GN=AP3M2	1.21	Up	0.0061849	AP3M2	44.509	3.6898	7.6	3	4	2	0.911	0.927	0.88	1.036	1.16	1.094
	F1SJ00	DDB1 and CUL4 associated factor 1 OS=Sus scrofa OX=9823 GN=DCAF1	0.814	Down	0.0065195	DCAF1	149.62	1.4892	0.7	1	1	1	1.011	0.993	1.042	0.834	0.875	0.77
	Q9TUQ3	Complement component C7 OS=Sus scrofa OX=9823 GN=C7	3.346	Up	3.07e-07	C7	93.061	34.541	14.2	12	16	12	0.556	0.566	0.593	1.941	1.877	1.921
	P50828	Hemopexin OS=Sus scrofa OX=9823 GN=HPX	1.976	Up	0.000155029	HPX	51.305	47.361	17.2	7	7	7	0.74	0.869	0.822	1.562	1.624	1.618
	I3LH38	Bystin OS=Sus scrofa OX=9823 GN=BYSL	1.408	Up	0.0072553	BYSL	49.3	2.2765	2.1	1	2	1	1.018	1.189	1.265	1.655	1.677	1.557
	A0A288CFX9	High mobility group protein HMGI-C OS=Sus scrofa OX=9823 GN=LOC100359361	1.327	Up	0.003877	LOC100359361	11.831	13.76	33.3	5	5	5	1.08	1.066	0.974	1.3	1.377	1.463
	F1RND0	Unc-119 lipid binding chaperone OS=Sus scrofa OX=9823 GN=UNC119	0.832	Down	0.0112387	UNC119	26.868	19.471	21.2	3	4	3	1.089	1.182	1.088	0.894	0.989	0.911
	Q95313	Male-enhanced antigen 1 OS=Sus scrofa OX=9823 GN=MEA1	0.751	Down	0.02048	MEA1	18.767	7.0678	7.5	1	2	1	1.046	1.068	1.15	0.839	0.905	0.708
	F1SQP0	Phosphorylase b kinase regulatory subunit OS=Sus scrofa OX=9823 GN=PHKA2	0.75	Down	0.0182626	PHKA2	134.69	5.638	2.7	3	4	3	1.13	0.905	1.07	0.813	0.731	0.785
	A0A287BTC2	DNA-(apurinic or apyrimidinic site) lyase OS=Sus scrofa OX=9823 GN=APEX1	0.708	Down	0.042322	APEX1	35.398	6.0825	10.7	3	4	3	1.405	1.017	1.083	0.829	0.91	0.741
	F1RUE0	Acyl-coenzyme A thioesterase 13 OS=Sus scrofa OX=9823 GN=ACOT13	1.32	Up	0.0118025	ACOT13	15.184	3.0007	7.1	1	2	1	0.786	0.921	0.852	1.204	1.139	1.036
	F1RKH0	Sin3 histone deacetylase corepressor complex component SDS3 OS=Sus scrofa OX=9823 GN=SUDS3	1.332	Up	0.04274	SUDS3	37.936	10.411	10.4	3	4	3	0.773	1.027	1.024	1.337	1.236	1.189
	Q9GKX6	Aldose 1-epimerase OS=Sus scrofa OX=9823 GN=GALM	0.791	Down	0.012824	GALM	37.815	20.232	12	3	5	3	1.067	1.14	1.239	0.875	0.97	0.881
	A0A287AG68	Uncharacterized protein OS=Sus scrofa OX=9823	1.406	Up	0.041224	---	22.486	12.492	5.7	1	1	1	0.78	0.869	0.593	1.003	1.121	1.028
	F1SFI7	Alpha-2-HS-glycoprotein OS=Sus scrofa OX=9823 GN=AHSG	1.776	Up	0.00085782	AHSG	38.789	43.968	12.6	4	6	4	0.703	0.837	0.837	1.374	1.485	1.362
	F1RUD8	"Geminin, DNA replication inhibitor OS=Sus scrofa OX=9823 GN=GMNN"	1.289	Up	0.0022421	GMNN	23.507	10.63	19.6	4	4	4	1.058	1.117	1.153	1.499	1.368	1.423
	F1RN04	Uncharacterized protein OS=Sus scrofa OX=9823	1.215	Up	0.0041571	---	39.84	-2	2.3	1	1	1	0.83	0.86	0.916	1.048	1.089	1.03
	A0A286ZK95	Transcription and mRNA export factor ENY2 OS=Sus scrofa OX=9823 GN=ENY2	1.251	Up	0.0120601	ENY2	11.528	2.3366	14.9	2	2	2	0.903	1.025	1.017	1.251	1.154	1.278
	F1SV40	Splicing factor 3a subunit 3 OS=Sus scrofa OX=9823 GN=SF3A3	0.763	Down	0.036079	SF3A3	58.891	6.1879	5.4	3	4	3	1.432	1.207	1.209	0.918	0.905	1.113
	F1SMI8	Complement component C6 precursor OS=Sus scrofa OX=9823 GN=C6	2.78	Up	4.26e-05	C6	104.63	32.506	12.5	13	19	13	0.601	0.708	0.611	1.731	1.813	1.794
	F1S788	Complement C8 alpha chain OS=Sus scrofa OX=9823 GN=C8A	5.867	Up	0.00022102	C8A	66.06	44.705	12.2	6	7	6	0.295	0.471	0.402	2.151	2.385	2.317
	F1SDX6	Transglutaminase 2 OS=Sus scrofa OX=9823 GN=TGM2	1.422	Up	0.0116979	TGM2	77.211	14.63	7.9	5	5	5	0.749	0.637	0.706	0.869	1.046	1.059
	A0A287BK07	Uncharacterized protein OS=Sus scrofa OX=9823	1.338	Up	0.0150814	---	22.922	3.4393	3.4	1	2	1	0.817	0.84	0.949	1.052	1.165	1.269
	F1S359	"RB binding protein 5, histone lysine methyltransferase complex subunit OS=Sus scrofa OX=9823 GN=RBBP5"	1.274	Up	0.022998	RBBP5	59.152	7.9556	7.4	4	4	4	1.08	1.353	1.196	1.488	1.601	1.534
	P09571	Serotransferrin OS=Sus scrofa OX=9823 GN=TF	2.288	Up	7.15e-07	TF	76.967	238.23	38.1	25	42	20	0.695	0.707	0.735	1.607	1.651	1.631
	A0A287AZA7	Ribosomal protein S27a OS=Sus scrofa OX=9823 GN=RPS27A	0.824	Down	0.0130234	RPS27A	17.965	45.897	32.1	5	88	1	1.116	1.172	1.041	0.963	0.869	0.91
	A0A286ZWM7	Uncharacterized protein OS=Sus scrofa OX=9823	1.357	Up	0.0022212	---	30.688	4.6524	3.8	1	2	1	0.836	0.794	0.891	1.11	1.206	1.105
	A0A287AT36	Complement component C8 beta chain precursor OS=Sus scrofa OX=9823 GN=C8B	3.063	Up	0.0028629	C8B	66.597	7.5979	4.9	3	3	3	0.404	0.673	0.68	1.826	1.889	1.667
	F1RU31	"SART1, U4/U6.U5 tri-snRNP-associated protein 1 OS=Sus scrofa OX=9823 GN=SART1"	1.607	Up	0.049195	SART1	90.81	5.0869	2.1	1	1	1	0.629	0.663	1.097	1.19	1.35	1.299
	F1SC51	PDZ and LIM domain protein 1 OS=Sus scrofa OX=9823 GN=PDLIM1	0.772	Down	0.019763	PDLIM1	35.995	8.3492	4.6	1	1	1	1.129	0.974	0.974	0.718	0.829	0.829
	I3LPL6	Sodium channel protein OS=Sus scrofa OX=9823 GN=SCN11A	0.419	Down	0.0094	SCN11A	200.56	-2	0.5	1	1	1	1.501	1.093	0.832	0.424	0.498	0.512
	F1RWS8	Small nuclear ribonucleoprotein polypeptide A' OS=Sus scrofa OX=9823 GN=SNRPA1	1.308	Up	0.041617	SNRPA1	28.385	15.275	17.6	4	4	4	0.684	0.912	0.875	1.071	1.034	1.128
	I3LBC6	Kelch repeat and BTB domain containing 2 OS=Sus scrofa OX=9823 GN=KBTBD2	0.775	Down	0.039177	KBTBD2	71.195	2.1073	3.4	1	1	1	1.226	1.028	1.123	0.875	0.859	0.883
	F1SBP3	DEAD-box helicase 20 OS=Sus scrofa OX=9823 GN=DDX20	1.204	Up	0.037275	DDX20	92.3	10.823	6	5	6	5	0.889	0.941	0.891	1.198	1.093	0.985
	F1S9D0	Chromosome 14 open reading frame 119 OS=Sus scrofa OX=9823 GN=C14orf119	1.329	Up	0.00136043	C14orf119	16.046	1.5497	5.6	1	1	1	0.952	0.942	0.886	1.294	1.226	1.175
	I3LKI4	Peroxisomal biogenesis factor 5 OS=Sus scrofa OX=9823 GN=PEX5	0.696	Down	0.00053611	PEX5	60.407	24.811	17	8	9	8	1.149	1.068	1.156	0.816	0.783	0.748
	I3LRT0	Angiotensin II receptor associated protein OS=Sus scrofa OX=9823 GN=AGTRAP	0.698	Down	0.0173184	AGTRAP	17.026	2.6807	11	1	1	1	1.392	1.246	1.065	0.89	0.784	0.912
	Q2YGT9	60S ribosomal protein L6 OS=Sus scrofa OX=9823 GN=RPL6	0.812	Down	0.036957	RPL6	32.19	18.225	17.6	6	7	6	1.19	1.046	1.004	0.817	0.866	0.949
	F1SC64	"Helicase, lymphoid specific OS=Sus scrofa OX=9823 GN=HELLS"	1.285	Up	0.02116	HELLS	97.011	2.0435	2.4	2	3	2	1.13	1.014	1.272	1.402	1.511	1.476
	P67937	Tropomyosin alpha-4 chain OS=Sus scrofa OX=9823 GN=TPM4	0.736	Down	0.00168329	TPM4	28.521	67.532	38.7	12	9	6	0.722	0.811	0.798	0.56	0.593	0.563
	F1RYE7	G protein-coupled receptor associated sorting protein 2 OS=Sus scrofa OX=9823 GN=GPRASP2	1.212	Up	0.024057	GPRASP2	95.85	4.3024	2.3	2	3	2	1.006	1.002	0.914	1.094	1.274	1.173
	H9KVH0	Importin subunit alpha OS=Sus scrofa OX=9823 GN=KPNA7	1.271	Up	0.049884	KPNA7	55.536	64.068	14.6	8	15	8	0.891	1.088	1.181	1.365	1.387	1.264
	F1S402	Baculoviral IAP repeat containing 6 OS=Sus scrofa OX=9823 GN=BIRC6	0.688	Down	0.0112413	BIRC6	529.04	23.528	2	8	9	8	1.184	1.034	1.05	0.797	0.644	0.807
	A0A287AIZ1	Uncharacterized protein OS=Sus scrofa OX=9823 GN=ZIM2	0.759	Down	0.0077389	ZIM2	61.658	6.0808	2.4	1	1	1	1.316	1.496	1.512	1.063	1.052	1.167
	A0A287A0V4	Thioredoxin like 4A OS=Sus scrofa OX=9823 GN=TXNL4A	1.598	Up	0.028437	TXNL4A	16.8	3.293	13.4	2	3	2	1.066	0.752	0.85	1.443	1.18	1.641
	Q71LE2	Histone H3.3 OS=Sus scrofa OX=9823 GN=H3F3A	1.202	Up	0.00110246	H3F3A	15.328	4.68	11.8	2	4	1	1.122	1.19	1.135	1.355	1.374	1.414
	Q29201	40S ribosomal protein S16 OS=Sus scrofa OX=9823 GN=RPS16	0.815	Down	0.034441	RPS16	16.445	9.7102	29.5	5	6	5	1.116	0.948	1.102	0.925	0.818	0.836
	F1RMU2	TATA-box binding protein associated factor 7 OS=Sus scrofa OX=9823 GN=TAF7	1.284	Up	0.048417	TAF7	40.245	3.3572	6	2	3	2	0.856	0.701	0.806	0.901	1.001	1.133
	Q9MYT8	"ATP synthase subunit e, mitochondrial OS=Sus scrofa OX=9823 GN=ATP5ME"	0.775	Down	0.030797	ATP5ME	8.2314	6.1594	32.4	2	3	2	1.376	1.096	1.106	0.918	0.902	0.954
	F1RV73	Bone morphogenetic protein 15 OS=Sus scrofa OX=9823 GN=BMP15	1.269	Up	0.0040555	BMP15	45.966	27.226	19.2	9	23	9	0.89	0.791	0.806	1.022	1.05	1.084
	F1S5H8	DNA cross-link repair 1A OS=Sus scrofa OX=9823 GN=DCLRE1A	1.637	Up	0.00142308	DCLRE1A	119.21	4.0778	1.1	1	1	1	0.979	0.972	1.173	1.672	1.756	1.687
	F1SK25	Fanconi anemia complementation group I OS=Sus scrofa OX=9823 GN=FANCI	1.445	Up	2.04e-05	FANCI	138.94	26.711	5	6	8	6	0.929	0.926	0.885	1.321	1.325	1.312
	I3L5C7	Ubiquitin associated protein 2 like OS=Sus scrofa OX=9823 GN=UBAP2L	0.811	Down	0.0140638	UBAP2L	106.32	80.875	9.9	8	9	4	0.996	0.935	0.91	0.772	0.823	0.71
	A0A286ZZA4	RNA binding motif protein 39 OS=Sus scrofa OX=9823 GN=RBM39	1.254	Up	0.0042623	RBM39	55.777	15.06	4.6	2	2	2	0.883	0.97	0.912	1.166	1.097	1.203
	Q6DUB7	Stathmin OS=Sus scrofa OX=9823 GN=STMN1	1.213	Up	0.0103832	STMN1	17.302	38.195	44.3	8	15	6	0.844	0.935	0.903	1.054	1.15	1.049
	F1S939	Microtubule-associated protein 1S OS=Sus scrofa OX=9823 GN=MAP1S	1.356	Up	0.00172414	MAP1S	112.6	2.1768	1.9	2	2	2	0.267	0.243	0.249	0.324	0.358	0.347
	F1SCF0	Alpha-1-antitrypsin OS=Sus scrofa OX=9823 GN=SERPINA1	1.395	Up	0.0140958	SERPINA1	46.951	7.3663	8.1	3	3	3	0.746	0.925	0.953	1.222	1.166	1.273
	F1S0G2	"Arginyl-tRNA synthetase 2, mitochondrial OS=Sus scrofa OX=9823 GN=RARS2"	1.208	Up	0.0129641	RARS2	62.51	5.131	7.8	4	4	4	1.061	1.018	1.063	1.341	1.166	1.289
	A0A287AGS1	Store-operated calcium entry associated regulatory factor OS=Sus scrofa OX=9823 GN=SARAF	0.436	Down	5.62e-05	SARAF	36.785	3.4672	6.8	3	3	3	1.321	1.19	1.278	0.568	0.57	0.515
	F1SHE9	Islet cell autoantigen 1 like OS=Sus scrofa OX=9823 GN=ICA1L	0.826	Down	0.029897	ICA1L	54.067	3.741	2.3	1	1	1	1.257	1.036	1.126	0.961	0.935	0.928
	K7GLR2	Fas associated factor 1 OS=Sus scrofa OX=9823 GN=FAF1	0.708	Down	0.02448	FAF1	64.714	6.6715	7.6	4	5	4	0.992	1.087	1.33	0.872	0.785	0.757
	F1SMJ6	Complement component C9 precursor OS=Sus scrofa OX=9823 GN=C9	2.448	Up	2.47e-06	C9	62.441	39.962	18.6	10	18	10	0.7	0.713	0.661	1.736	1.691	1.651
	P02543	Vimentin OS=Sus scrofa OX=9823 GN=VIM	0.808	Down	0.00029841	VIM	53.667	143.39	48.1	24	47	21	0.899	0.922	0.903	0.712	0.753	0.737
	D0G6R7	Cysteine dioxygenase type 1 OS=Sus scrofa OX=9823 GN=CDO1	1.253	Up	0.03488	CDO1	23.018	4.9223	12.5	3	4	3	1.057	0.928	0.929	1.211	1.209	1.23
	F1S459	Uncharacterized protein OS=Sus scrofa OX=9823 GN=TERF2IP	1.216	Up	0.0028209	TERF2IP	44.313	19.579	14.2	5	5	5	0.985	1.021	1.083	1.279	1.23	1.246
	I3LND7	Cell division cycle protein 123 homolog OS=Sus scrofa OX=9823 GN=CDC123	1.228	Up	0.0122391	CDC123	35.518	9.2155	16.4	5	5	5	1.112	1.198	1.261	1.541	1.388	1.456
	F1RZI0	"ATP synthase F(0) complex subunit C3, mitochondrial OS=Sus scrofa OX=9823 GN=ATP5MC3"	1.268	Up	0.0038621	ATP5MC3	13.365	1.4908	5.4	1	2	1	0.833	0.936	0.93	1.167	1.119	1.137
organelle	F1SJ00	DDB1 and CUL4 associated factor 1 OS=Sus scrofa OX=9823 GN=DCAF1	0.814	Down	0.0065195	DCAF1	149.62	1.4892	0.7	1	1	1	1.011	0.993	1.042	0.834	0.875	0.77
	I3LH38	Bystin OS=Sus scrofa OX=9823 GN=BYSL	1.408	Up	0.0072553	BYSL	49.3	2.2765	2.1	1	2	1	1.018	1.189	1.265	1.655	1.677	1.557
	A0A288CFX9	High mobility group protein HMGI-C OS=Sus scrofa OX=9823 GN=LOC100359361	1.327	Up	0.003877	LOC100359361	11.831	13.76	33.3	5	5	5	1.08	1.066	0.974	1.3	1.377	1.463
	F1RND0	Unc-119 lipid binding chaperone OS=Sus scrofa OX=9823 GN=UNC119	0.832	Down	0.0112387	UNC119	26.868	19.471	21.2	3	4	3	1.089	1.182	1.088	0.894	0.989	0.911
	F1SJL4	Cartilage intermediate layer protein 1 OS=Sus scrofa OX=9823 GN=CILP	0.721	Down	0.0038771	CILP	133.1	7.8197	3.4	4	4	4	1.108	1.152	1.091	0.746	0.782	0.889
	A0SEH3	Complement component C8 gamma chain precursor OS=Sus scrofa OX=9823 GN=C8G	1.417	Up	0.02492	C8G	22.283	16.232	27.7	4	5	4	1.067	0.768	0.874	1.286	1.354	1.199
	F1RUE0	Acyl-coenzyme A thioesterase 13 OS=Sus scrofa OX=9823 GN=ACOT13	1.32	Up	0.0118025	ACOT13	15.184	3.0007	7.1	1	2	1	0.786	0.921	0.852	1.204	1.139	1.036
	F1RKH0	Sin3 histone deacetylase corepressor complex component SDS3 OS=Sus scrofa OX=9823 GN=SUDS3	1.332	Up	0.04274	SUDS3	37.936	10.411	10.4	3	4	3	0.773	1.027	1.024	1.337	1.236	1.189
	Q9GKX6	Aldose 1-epimerase OS=Sus scrofa OX=9823 GN=GALM	0.791	Down	0.012824	GALM	37.815	20.232	12	3	5	3	1.067	1.14	1.239	0.875	0.97	0.881
	A0A287AG68	Uncharacterized protein OS=Sus scrofa OX=9823	1.406	Up	0.041224	---	22.486	12.492	5.7	1	1	1	0.78	0.869	0.593	1.003	1.121	1.028
	F1SFI7	Alpha-2-HS-glycoprotein OS=Sus scrofa OX=9823 GN=AHSG	1.776	Up	0.00085782	AHSG	38.789	43.968	12.6	4	6	4	0.703	0.837	0.837	1.374	1.485	1.362
	F1RUD8	"Geminin, DNA replication inhibitor OS=Sus scrofa OX=9823 GN=GMNN"	1.289	Up	0.0022421	GMNN	23.507	10.63	19.6	4	4	4	1.058	1.117	1.153	1.499	1.368	1.423
	A0A286ZK95	Transcription and mRNA export factor ENY2 OS=Sus scrofa OX=9823 GN=ENY2	1.251	Up	0.0120601	ENY2	11.528	2.3366	14.9	2	2	2	0.903	1.025	1.017	1.251	1.154	1.278
	F1SV40	Splicing factor 3a subunit 3 OS=Sus scrofa OX=9823 GN=SF3A3	0.763	Down	0.036079	SF3A3	58.891	6.1879	5.4	3	4	3	1.432	1.207	1.209	0.918	0.905	1.113
	F1SMI8	Complement component C6 precursor OS=Sus scrofa OX=9823 GN=C6	2.78	Up	4.26e-05	C6	104.63	32.506	12.5	13	19	13	0.601	0.708	0.611	1.731	1.813	1.794
	F1S788	Complement C8 alpha chain OS=Sus scrofa OX=9823 GN=C8A	5.867	Up	0.00022102	C8A	66.06	44.705	12.2	6	7	6	0.295	0.471	0.402	2.151	2.385	2.317
	F1SDX6	Transglutaminase 2 OS=Sus scrofa OX=9823 GN=TGM2	1.422	Up	0.0116979	TGM2	77.211	14.63	7.9	5	5	5	0.749	0.637	0.706	0.869	1.046	1.059
	A0A287BK07	Uncharacterized protein OS=Sus scrofa OX=9823	1.338	Up	0.0150814	---	22.922	3.4393	3.4	1	2	1	0.817	0.84	0.949	1.052	1.165	1.269
	F1S359	"RB binding protein 5, histone lysine methyltransferase complex subunit OS=Sus scrofa OX=9823 GN=RBBP5"	1.274	Up	0.022998	RBBP5	59.152	7.9556	7.4	4	4	4	1.08	1.353	1.196	1.488	1.601	1.534
	A0A287AZA7	Ribosomal protein S27a OS=Sus scrofa OX=9823 GN=RPS27A	0.824	Down	0.0130234	RPS27A	17.965	45.897	32.1	5	88	1	1.116	1.172	1.041	0.963	0.869	0.91
	F1RU31	"SART1, U4/U6.U5 tri-snRNP-associated protein 1 OS=Sus scrofa OX=9823 GN=SART1"	1.607	Up	0.049195	SART1	90.81	5.0869	2.1	1	1	1	0.629	0.663	1.097	1.19	1.35	1.299
	F1SC51	PDZ and LIM domain protein 1 OS=Sus scrofa OX=9823 GN=PDLIM1	0.772	Down	0.019763	PDLIM1	35.995	8.3492	4.6	1	1	1	1.129	0.974	0.974	0.718	0.829	0.829
	P50390	Transthyretin OS=Sus scrofa OX=9823 GN=TTR	1.271	Up	0.0043959	TTR	16.081	17.846	20	3	6	3	0.985	0.864	0.94	1.18	1.216	1.15
	F1RWS8	Small nuclear ribonucleoprotein polypeptide A' OS=Sus scrofa OX=9823 GN=SNRPA1	1.308	Up	0.041617	SNRPA1	28.385	15.275	17.6	4	4	4	0.684	0.912	0.875	1.071	1.034	1.128
	F1SBP3	DEAD-box helicase 20 OS=Sus scrofa OX=9823 GN=DDX20	1.204	Up	0.037275	DDX20	92.3	10.823	6	5	6	5	0.889	0.941	0.891	1.198	1.093	0.985
	F1S9D0	Chromosome 14 open reading frame 119 OS=Sus scrofa OX=9823 GN=C14orf119	1.329	Up	0.00136043	C14orf119	16.046	1.5497	5.6	1	1	1	0.952	0.942	0.886	1.294	1.226	1.175
	I3LKI4	Peroxisomal biogenesis factor 5 OS=Sus scrofa OX=9823 GN=PEX5	0.696	Down	0.00053611	PEX5	60.407	24.811	17	8	9	8	1.149	1.068	1.156	0.816	0.783	0.748
	I3LRT0	Angiotensin II receptor associated protein OS=Sus scrofa OX=9823 GN=AGTRAP	0.698	Down	0.0173184	AGTRAP	17.026	2.6807	11	1	1	1	1.392	1.246	1.065	0.89	0.784	0.912
	Q2YGT9	60S ribosomal protein L6 OS=Sus scrofa OX=9823 GN=RPL6	0.812	Down	0.036957	RPL6	32.19	18.225	17.6	6	7	6	1.19	1.046	1.004	0.817	0.866	0.949
	F1SC64	"Helicase, lymphoid specific OS=Sus scrofa OX=9823 GN=HELLS"	1.285	Up	0.02116	HELLS	97.011	2.0435	2.4	2	3	2	1.13	1.014	1.272	1.402	1.511	1.476
	I3LAA0	Retinoic acid receptor responder 1 OS=Sus scrofa OX=9823 GN=RARRES1	1.468	Up	0.036023	RARRES1	32.871	14.205	13.1	3	3	3	0.898	0.676	0.589	0.994	1.071	1.111
	P67937	Tropomyosin alpha-4 chain OS=Sus scrofa OX=9823 GN=TPM4	0.736	Down	0.00168329	TPM4	28.521	67.532	38.7	12	9	6	0.722	0.811	0.798	0.56	0.593	0.563
	H9KVH0	Importin subunit alpha OS=Sus scrofa OX=9823 GN=KPNA7	1.271	Up	0.049884	KPNA7	55.536	64.068	14.6	8	15	8	0.891	1.088	1.181	1.365	1.387	1.264
	F1S402	Baculoviral IAP repeat containing 6 OS=Sus scrofa OX=9823 GN=BIRC6	0.688	Down	0.0112413	BIRC6	529.04	23.528	2	8	9	8	1.184	1.034	1.05	0.797	0.644	0.807
	A0A287A0V4	Thioredoxin like 4A OS=Sus scrofa OX=9823 GN=TXNL4A	1.598	Up	0.028437	TXNL4A	16.8	3.293	13.4	2	3	2	1.066	0.752	0.85	1.443	1.18	1.641
	Q71LE2	Histone H3.3 OS=Sus scrofa OX=9823 GN=H3F3A	1.202	Up	0.00110246	H3F3A	15.328	4.68	11.8	2	4	1	1.122	1.19	1.135	1.355	1.374	1.414
	Q29201	40S ribosomal protein S16 OS=Sus scrofa OX=9823 GN=RPS16	0.815	Down	0.034441	RPS16	16.445	9.7102	29.5	5	6	5	1.116	0.948	1.102	0.925	0.818	0.836
	F1RMU2	TATA-box binding protein associated factor 7 OS=Sus scrofa OX=9823 GN=TAF7	1.284	Up	0.048417	TAF7	40.245	3.3572	6	2	3	2	0.856	0.701	0.806	0.901	1.001	1.133
	Q9MYT8	"ATP synthase subunit e, mitochondrial OS=Sus scrofa OX=9823 GN=ATP5ME"	0.775	Down	0.030797	ATP5ME	8.2314	6.1594	32.4	2	3	2	1.376	1.096	1.106	0.918	0.902	0.954
	F1S5H8	DNA cross-link repair 1A OS=Sus scrofa OX=9823 GN=DCLRE1A	1.637	Up	0.00142308	DCLRE1A	119.21	4.0778	1.1	1	1	1	0.979	0.972	1.173	1.672	1.756	1.687
	F2Z5E2	Antithrombin-III precursor OS=Sus scrofa OX=9823 GN=SERPINC1	1.264	Up	0.0045572	SERPINC1	52.404	19.475	17.3	8	5	3	0.96	0.839	0.922	1.159	1.125	1.154
	F1SK25	Fanconi anemia complementation group I OS=Sus scrofa OX=9823 GN=FANCI	1.445	Up	2.04e-05	FANCI	138.94	26.711	5	6	8	6	0.929	0.926	0.885	1.321	1.325	1.312
	I3L5C7	Ubiquitin associated protein 2 like OS=Sus scrofa OX=9823 GN=UBAP2L	0.811	Down	0.0140638	UBAP2L	106.32	80.875	9.9	8	9	4	0.996	0.935	0.91	0.772	0.823	0.71
	A0A286ZZA4	RNA binding motif protein 39 OS=Sus scrofa OX=9823 GN=RBM39	1.254	Up	0.0042623	RBM39	55.777	15.06	4.6	2	2	2	0.883	0.97	0.912	1.166	1.097	1.203
	Q6DUB7	Stathmin OS=Sus scrofa OX=9823 GN=STMN1	1.213	Up	0.0103832	STMN1	17.302	38.195	44.3	8	15	6	0.844	0.935	0.903	1.054	1.15	1.049
	F1S939	Microtubule-associated protein 1S OS=Sus scrofa OX=9823 GN=MAP1S	1.356	Up	0.00172414	MAP1S	112.6	2.1768	1.9	2	2	2	0.267	0.243	0.249	0.324	0.358	0.347
	F1SCF0	Alpha-1-antitrypsin OS=Sus scrofa OX=9823 GN=SERPINA1	1.395	Up	0.0140958	SERPINA1	46.951	7.3663	8.1	3	3	3	0.746	0.925	0.953	1.222	1.166	1.273
	F1S0G2	"Arginyl-tRNA synthetase 2, mitochondrial OS=Sus scrofa OX=9823 GN=RARS2"	1.208	Up	0.0129641	RARS2	62.51	5.131	7.8	4	4	4	1.061	1.018	1.063	1.341	1.166	1.289
	A0A287AGS1	Store-operated calcium entry associated regulatory factor OS=Sus scrofa OX=9823 GN=SARAF	0.436	Down	5.62e-05	SARAF	36.785	3.4672	6.8	3	3	3	1.321	1.19	1.278	0.568	0.57	0.515
	F1SHE9	Islet cell autoantigen 1 like OS=Sus scrofa OX=9823 GN=ICA1L	0.826	Down	0.029897	ICA1L	54.067	3.741	2.3	1	1	1	1.257	1.036	1.126	0.961	0.935	0.928
	K7GLR2	Fas associated factor 1 OS=Sus scrofa OX=9823 GN=FAF1	0.708	Down	0.02448	FAF1	64.714	6.6715	7.6	4	5	4	0.992	1.087	1.33	0.872	0.785	0.757
	F1SMJ6	Complement component C9 precursor OS=Sus scrofa OX=9823 GN=C9	2.448	Up	2.47e-06	C9	62.441	39.962	18.6	10	18	10	0.7	0.713	0.661	1.736	1.691	1.651
	P02543	Vimentin OS=Sus scrofa OX=9823 GN=VIM	0.808	Down	0.00029841	VIM	53.667	143.39	48.1	24	47	21	0.899	0.922	0.903	0.712	0.753	0.737
	F1S459	Uncharacterized protein OS=Sus scrofa OX=9823 GN=TERF2IP	1.216	Up	0.0028209	TERF2IP	44.313	19.579	14.2	5	5	5	0.985	1.021	1.083	1.279	1.23	1.246
	F1RZI0	"ATP synthase F(0) complex subunit C3, mitochondrial OS=Sus scrofa OX=9823 GN=ATP5MC3"	1.268	Up	0.0038621	ATP5MC3	13.365	1.4908	5.4	1	2	1	0.833	0.936	0.93	1.167	1.119	1.137
extracellular region	A0A075B7I5	Uncharacterized protein OS=Sus scrofa OX=9823	1.379	Up	0.0086181	---	11.866	7.0402	17.7	2	4	2	0.698	0.825	0.76	0.972	1.14	1.036
	Q9TUQ3	Complement component C7 OS=Sus scrofa OX=9823 GN=C7	3.346	Up	3.07e-07	C7	93.061	34.541	14.2	12	16	12	0.556	0.566	0.593	1.941	1.877	1.921
	P50828	Hemopexin OS=Sus scrofa OX=9823 GN=HPX	1.976	Up	0.000155029	HPX	51.305	47.361	17.2	7	7	7	0.74	0.869	0.822	1.562	1.624	1.618
	I3LJW2	Fibrinogen gamma chain precursor OS=Sus scrofa OX=9823 GN=FGG	2	Up	1.58e-05	FGG	49.618	83.852	21	9	10	9	0.794	0.744	0.796	1.554	1.593	1.52
	A0A287AAZ9	Complement factor B OS=Sus scrofa OX=9823 GN=CFB	0.793	Down	0.049685	CFB	81.376	5.0096	4.4	3	3	3	1.163	1.017	0.89	0.778	0.805	0.851
	F1RND0	Unc-119 lipid binding chaperone OS=Sus scrofa OX=9823 GN=UNC119	0.832	Down	0.0112387	UNC119	26.868	19.471	21.2	3	4	3	1.089	1.182	1.088	0.894	0.989	0.911
	Q9GK37	Corticosteroid-binding globulin OS=Sus scrofa OX=9823 GN=Serpina6	0.719	Down	0.024977	Serpina6	45.188	4.9104	4.9	2	3	2	1.323	1.054	1.349	0.971	0.889	0.818
	F1SJL4	Cartilage intermediate layer protein 1 OS=Sus scrofa OX=9823 GN=CILP	0.721	Down	0.0038771	CILP	133.1	7.8197	3.4	4	4	4	1.108	1.152	1.091	0.746	0.782	0.889
	A0SEH3	Complement component C8 gamma chain precursor OS=Sus scrofa OX=9823 GN=C8G	1.417	Up	0.02492	C8G	22.283	16.232	27.7	4	5	4	1.067	0.768	0.874	1.286	1.354	1.199
	A0A286ZKB4	Complement C5a anaphylatoxin OS=Sus scrofa OX=9823 GN=C5	2.833	Up	1.72e-05	C5	186.18	50.982	9.5	14	16	14	0.629	0.567	0.594	1.6	1.759	1.712
	I3LTB8	Complement C3 OS=Sus scrofa OX=9823 GN=C3	1.673	Up	7.95e-05	C3	185.27	301.69	19	34	43	30	0.626	0.671	0.689	1.08	1.124	1.118
	P06867	Plasminogen OS=Sus scrofa OX=9823 GN=PLG	1.472	Up	0.0050039	PLG	90.614	8.5094	5.8	5	5	5	0.997	0.898	0.794	1.268	1.374	1.316
	F1RUE0	Acyl-coenzyme A thioesterase 13 OS=Sus scrofa OX=9823 GN=ACOT13	1.32	Up	0.0118025	ACOT13	15.184	3.0007	7.1	1	2	1	0.786	0.921	0.852	1.204	1.139	1.036
	K7GM40	Apolipoprotein A-I OS=Sus scrofa OX=9823 GN=APOA1	1.349	Up	0.006722	APOA1	30.33	61.496	43.4	11	13	8	1.13	1.023	0.926	1.37	1.366	1.417
	Q9GKX6	Aldose 1-epimerase OS=Sus scrofa OX=9823 GN=GALM	0.791	Down	0.012824	GALM	37.815	20.232	12	3	5	3	1.067	1.14	1.239	0.875	0.97	0.881
	F1SFI7	Alpha-2-HS-glycoprotein OS=Sus scrofa OX=9823 GN=AHSG	1.776	Up	0.00085782	AHSG	38.789	43.968	12.6	4	6	4	0.703	0.837	0.837	1.374	1.485	1.362
	I3L728	Uncharacterized protein OS=Sus scrofa OX=9823	1.789	Up	0.027279	---	15.057	5.4257	23.4	3	7	1	0.559	0.905	0.561	1.151	1.08	1.392
	A0A287AMK0	Serum albumin OS=Sus scrofa OX=9823 GN=ALB	2.658	Up	1.29e-06	ALB	67.168	305.38	53.4	34	52	24	0.615	0.664	0.644	1.67	1.704	1.738
	F1RQW2	Complement C4-A precursor OS=Sus scrofa OX=9823 GN=C4A	1.986	Up	0.00080116	C4A	192.43	17.44	4.9	8	10	8	0.707	0.896	0.813	1.536	1.701	1.562
	F1SMI8	Complement component C6 precursor OS=Sus scrofa OX=9823 GN=C6	2.78	Up	4.26e-05	C6	104.63	32.506	12.5	13	19	13	0.601	0.708	0.611	1.731	1.813	1.794
	F1S788	Complement C8 alpha chain OS=Sus scrofa OX=9823 GN=C8A	5.867	Up	0.00022102	C8A	66.06	44.705	12.2	6	7	6	0.295	0.471	0.402	2.151	2.385	2.317
	F1SDX6	Transglutaminase 2 OS=Sus scrofa OX=9823 GN=TGM2	1.422	Up	0.0116979	TGM2	77.211	14.63	7.9	5	5	5	0.749	0.637	0.706	0.869	1.046	1.059
	P09571	Serotransferrin OS=Sus scrofa OX=9823 GN=TF	2.288	Up	7.15e-07	TF	76.967	238.23	38.1	25	42	20	0.695	0.707	0.735	1.607	1.651	1.631
	P50390	Transthyretin OS=Sus scrofa OX=9823 GN=TTR	1.271	Up	0.0043959	TTR	16.081	17.846	20	3	6	3	0.985	0.864	0.94	1.18	1.216	1.15
	I3LAA0	Retinoic acid receptor responder 1 OS=Sus scrofa OX=9823 GN=RARRES1	1.468	Up	0.036023	RARRES1	32.871	14.205	13.1	3	3	3	0.898	0.676	0.589	0.994	1.071	1.111
	P67937	Tropomyosin alpha-4 chain OS=Sus scrofa OX=9823 GN=TPM4	0.736	Down	0.00168329	TPM4	28.521	67.532	38.7	12	9	6	0.722	0.811	0.798	0.56	0.593	0.563
	Q71LE2	Histone H3.3 OS=Sus scrofa OX=9823 GN=H3F3A	1.202	Up	0.00110246	H3F3A	15.328	4.68	11.8	2	4	1	1.122	1.19	1.135	1.355	1.374	1.414
	F1RV73	Bone morphogenetic protein 15 OS=Sus scrofa OX=9823 GN=BMP15	1.269	Up	0.0040555	BMP15	45.966	27.226	19.2	9	23	9	0.89	0.791	0.806	1.022	1.05	1.084
	F2Z5E2	Antithrombin-III precursor OS=Sus scrofa OX=9823 GN=SERPINC1	1.264	Up	0.0045572	SERPINC1	52.404	19.475	17.3	8	5	3	0.96	0.839	0.922	1.159	1.125	1.154
	A0A286ZNZ6	Calcitonin receptor-stimulating peptide 3 OS=Sus scrofa OX=9823 GN=CRSP3	0.771	Down	0.0168385	CRSP3	11.715	5.0397	21	2	3	2	1.147	0.98	0.943	0.782	0.827	0.758
	Q6DUB7	Stathmin OS=Sus scrofa OX=9823 GN=STMN1	1.213	Up	0.0103832	STMN1	17.302	38.195	44.3	8	15	6	0.844	0.935	0.903	1.054	1.15	1.049
	I3L651	Fibrinogen beta chain OS=Sus scrofa OX=9823 GN=FGB	1.941	Up	0.0167399	FGB	51.696	19.042	16.1	6	7	6	0.697	0.686	0.898	1.472	1.45	1.506
	F1SCF0	Alpha-1-antitrypsin OS=Sus scrofa OX=9823 GN=SERPINA1	1.395	Up	0.0140958	SERPINA1	46.951	7.3663	8.1	3	3	3	0.746	0.925	0.953	1.222	1.166	1.273
	F1SMJ6	Complement component C9 precursor OS=Sus scrofa OX=9823 GN=C9	2.448	Up	2.47e-06	C9	62.441	39.962	18.6	10	18	10	0.7	0.713	0.661	1.736	1.691	1.651
	P02543	Vimentin OS=Sus scrofa OX=9823 GN=VIM	0.808	Down	0.00029841	VIM	53.667	143.39	48.1	24	47	21	0.899	0.922	0.903	0.712	0.753	0.737
	Q8SPS7	Haptoglobin OS=Sus scrofa OX=9823 GN=HP	2.215	Up	4.18e-05	HP	38.481	21.094	18.7	6	13	6	0.86	0.76	0.776	1.713	1.807	1.788
	F1RX36	Fibrinogen alpha chain OS=Sus scrofa OX=9823 GN=FGA	1.844	Up	0.0011434	FGA	72.612	29.552	12.1	8	11	8	0.945	0.795	0.762	1.466	1.641	1.507
	F1SG25	Uncharacterized protein OS=Sus scrofa OX=9823 GN=ANOS1	0.744	Down	0.025544	ANOS1	72.317	8.7658	3.8	2	2	2	1.227	1.066	1.079	0.878	0.719	0.911
	F1SCD0	Uncharacterized protein OS=Sus scrofa OX=9823 GN=LOC100153899	1.671	Up	7.59e-05	LOC100153899	46.64	64.657	13.9	6	11	2	0.827	0.781	0.833	1.307	1.413	1.36
macromolecular complex	A0A286ZUD5	SNARE-associated protein Snapin OS=Sus scrofa OX=9823 GN=SNAPIN	0.764	Down	0.007943	SNAPIN	14.86	41.887	26.5	3	5	3	1.06	1.064	1.219	0.806	0.855	0.892
	A0A286ZZ65	Adaptor related protein complex 3 mu 2 subunit OS=Sus scrofa OX=9823 GN=AP3M2	1.21	Up	0.0061849	AP3M2	44.509	3.6898	7.6	3	4	2	0.911	0.927	0.88	1.036	1.16	1.094
	F1SJ00	DDB1 and CUL4 associated factor 1 OS=Sus scrofa OX=9823 GN=DCAF1	0.814	Down	0.0065195	DCAF1	149.62	1.4892	0.7	1	1	1	1.011	0.993	1.042	0.834	0.875	0.77
	Q9TUQ3	Complement component C7 OS=Sus scrofa OX=9823 GN=C7	3.346	Up	3.07e-07	C7	93.061	34.541	14.2	12	16	12	0.556	0.566	0.593	1.941	1.877	1.921
	I3LH38	Bystin OS=Sus scrofa OX=9823 GN=BYSL	1.408	Up	0.0072553	BYSL	49.3	2.2765	2.1	1	2	1	1.018	1.189	1.265	1.655	1.677	1.557
	I3LJW2	Fibrinogen gamma chain precursor OS=Sus scrofa OX=9823 GN=FGG	2	Up	1.58e-05	FGG	49.618	83.852	21	9	10	9	0.794	0.744	0.796	1.554	1.593	1.52
	F1SQP0	Phosphorylase b kinase regulatory subunit OS=Sus scrofa OX=9823 GN=PHKA2	0.75	Down	0.0182626	PHKA2	134.69	5.638	2.7	3	4	3	1.13	0.905	1.07	0.813	0.731	0.785
	F1RKH0	Sin3 histone deacetylase corepressor complex component SDS3 OS=Sus scrofa OX=9823 GN=SUDS3	1.332	Up	0.04274	SUDS3	37.936	10.411	10.4	3	4	3	0.773	1.027	1.024	1.337	1.236	1.189
	A0A286ZK95	Transcription and mRNA export factor ENY2 OS=Sus scrofa OX=9823 GN=ENY2	1.251	Up	0.0120601	ENY2	11.528	2.3366	14.9	2	2	2	0.903	1.025	1.017	1.251	1.154	1.278
	F1SV40	Splicing factor 3a subunit 3 OS=Sus scrofa OX=9823 GN=SF3A3	0.763	Down	0.036079	SF3A3	58.891	6.1879	5.4	3	4	3	1.432	1.207	1.209	0.918	0.905	1.113
	F1SMI8	Complement component C6 precursor OS=Sus scrofa OX=9823 GN=C6	2.78	Up	4.26e-05	C6	104.63	32.506	12.5	13	19	13	0.601	0.708	0.611	1.731	1.813	1.794
	F1S788	Complement C8 alpha chain OS=Sus scrofa OX=9823 GN=C8A	5.867	Up	0.00022102	C8A	66.06	44.705	12.2	6	7	6	0.295	0.471	0.402	2.151	2.385	2.317
	F1S359	"RB binding protein 5, histone lysine methyltransferase complex subunit OS=Sus scrofa OX=9823 GN=RBBP5"	1.274	Up	0.022998	RBBP5	59.152	7.9556	7.4	4	4	4	1.08	1.353	1.196	1.488	1.601	1.534
	A0A287AZA7	Ribosomal protein S27a OS=Sus scrofa OX=9823 GN=RPS27A	0.824	Down	0.0130234	RPS27A	17.965	45.897	32.1	5	88	1	1.116	1.172	1.041	0.963	0.869	0.91
	A0A287AT36	Complement component C8 beta chain precursor OS=Sus scrofa OX=9823 GN=C8B	3.063	Up	0.0028629	C8B	66.597	7.5979	4.9	3	3	3	0.404	0.673	0.68	1.826	1.889	1.667
	F1RU31	"SART1, U4/U6.U5 tri-snRNP-associated protein 1 OS=Sus scrofa OX=9823 GN=SART1"	1.607	Up	0.049195	SART1	90.81	5.0869	2.1	1	1	1	0.629	0.663	1.097	1.19	1.35	1.299
	I3LPL6	Sodium channel protein OS=Sus scrofa OX=9823 GN=SCN11A	0.419	Down	0.0094	SCN11A	200.56	-2	0.5	1	1	1	1.501	1.093	0.832	0.424	0.498	0.512
	F1RWS8	Small nuclear ribonucleoprotein polypeptide A' OS=Sus scrofa OX=9823 GN=SNRPA1	1.308	Up	0.041617	SNRPA1	28.385	15.275	17.6	4	4	4	0.684	0.912	0.875	1.071	1.034	1.128
	I3LBC6	Kelch repeat and BTB domain containing 2 OS=Sus scrofa OX=9823 GN=KBTBD2	0.775	Down	0.039177	KBTBD2	71.195	2.1073	3.4	1	1	1	1.226	1.028	1.123	0.875	0.859	0.883
	F1SBP3	DEAD-box helicase 20 OS=Sus scrofa OX=9823 GN=DDX20	1.204	Up	0.037275	DDX20	92.3	10.823	6	5	6	5	0.889	0.941	0.891	1.198	1.093	0.985
	Q2YGT9	60S ribosomal protein L6 OS=Sus scrofa OX=9823 GN=RPL6	0.812	Down	0.036957	RPL6	32.19	18.225	17.6	6	7	6	1.19	1.046	1.004	0.817	0.866	0.949
	P67937	Tropomyosin alpha-4 chain OS=Sus scrofa OX=9823 GN=TPM4	0.736	Down	0.00168329	TPM4	28.521	67.532	38.7	12	9	6	0.722	0.811	0.798	0.56	0.593	0.563
	A0A287A0V4	Thioredoxin like 4A OS=Sus scrofa OX=9823 GN=TXNL4A	1.598	Up	0.028437	TXNL4A	16.8	3.293	13.4	2	3	2	1.066	0.752	0.85	1.443	1.18	1.641
	Q71LE2	Histone H3.3 OS=Sus scrofa OX=9823 GN=H3F3A	1.202	Up	0.00110246	H3F3A	15.328	4.68	11.8	2	4	1	1.122	1.19	1.135	1.355	1.374	1.414
	Q29201	40S ribosomal protein S16 OS=Sus scrofa OX=9823 GN=RPS16	0.815	Down	0.034441	RPS16	16.445	9.7102	29.5	5	6	5	1.116	0.948	1.102	0.925	0.818	0.836
	F1RMU2	TATA-box binding protein associated factor 7 OS=Sus scrofa OX=9823 GN=TAF7	1.284	Up	0.048417	TAF7	40.245	3.3572	6	2	3	2	0.856	0.701	0.806	0.901	1.001	1.133
	Q9MYT8	"ATP synthase subunit e, mitochondrial OS=Sus scrofa OX=9823 GN=ATP5ME"	0.775	Down	0.030797	ATP5ME	8.2314	6.1594	32.4	2	3	2	1.376	1.096	1.106	0.918	0.902	0.954
	I3L651	Fibrinogen beta chain OS=Sus scrofa OX=9823 GN=FGB	1.941	Up	0.0167399	FGB	51.696	19.042	16.1	6	7	6	0.697	0.686	0.898	1.472	1.45	1.506
	K7GLR2	Fas associated factor 1 OS=Sus scrofa OX=9823 GN=FAF1	0.708	Down	0.02448	FAF1	64.714	6.6715	7.6	4	5	4	0.992	1.087	1.33	0.872	0.785	0.757
	F1SMJ6	Complement component C9 precursor OS=Sus scrofa OX=9823 GN=C9	2.448	Up	2.47e-06	C9	62.441	39.962	18.6	10	18	10	0.7	0.713	0.661	1.736	1.691	1.651
	F1RX36	Fibrinogen alpha chain OS=Sus scrofa OX=9823 GN=FGA	1.844	Up	0.0011434	FGA	72.612	29.552	12.1	8	11	8	0.945	0.795	0.762	1.466	1.641	1.507
	F1S459	Uncharacterized protein OS=Sus scrofa OX=9823 GN=TERF2IP	1.216	Up	0.0028209	TERF2IP	44.313	19.579	14.2	5	5	5	0.985	1.021	1.083	1.279	1.23	1.246
	F1RZI0	"ATP synthase F(0) complex subunit C3, mitochondrial OS=Sus scrofa OX=9823 GN=ATP5MC3"	1.268	Up	0.0038621	ATP5MC3	13.365	1.4908	5.4	1	2	1	0.833	0.936	0.93	1.167	1.119	1.137
membrane	A0A286ZZ65	Adaptor related protein complex 3 mu 2 subunit OS=Sus scrofa OX=9823 GN=AP3M2	1.21	Up	0.0061849	AP3M2	44.509	3.6898	7.6	3	4	2	0.911	0.927	0.88	1.036	1.16	1.094
	Q9TUQ3	Complement component C7 OS=Sus scrofa OX=9823 GN=C7	3.346	Up	3.07e-07	C7	93.061	34.541	14.2	12	16	12	0.556	0.566	0.593	1.941	1.877	1.921
	I3LH38	Bystin OS=Sus scrofa OX=9823 GN=BYSL	1.408	Up	0.0072553	BYSL	49.3	2.2765	2.1	1	2	1	1.018	1.189	1.265	1.655	1.677	1.557
	I3LB03	ATP binding cassette subfamily F member 3 OS=Sus scrofa OX=9823 GN=ABCF3	0.786	Down	0.028279	ABCF3	79.878	6.3205	6.1	4	4	4	0.983	0.976	1.077	0.901	0.729	0.756
	A0A286ZL62	Ceramide synthase 4 OS=Sus scrofa OX=9823 GN=CERS4	1.212	Up	0.035862	CERS4	42.041	7.1823	7.5	2	5	2	0.791	0.792	0.911	0.994	1.085	0.944
	F1SMI8	Complement component C6 precursor OS=Sus scrofa OX=9823 GN=C6	2.78	Up	4.26e-05	C6	104.63	32.506	12.5	13	19	13	0.601	0.708	0.611	1.731	1.813	1.794
	F1S788	Complement C8 alpha chain OS=Sus scrofa OX=9823 GN=C8A	5.867	Up	0.00022102	C8A	66.06	44.705	12.2	6	7	6	0.295	0.471	0.402	2.151	2.385	2.317
	F1SDX6	Transglutaminase 2 OS=Sus scrofa OX=9823 GN=TGM2	1.422	Up	0.0116979	TGM2	77.211	14.63	7.9	5	5	5	0.749	0.637	0.706	0.869	1.046	1.059
	A0A287AT36	Complement component C8 beta chain precursor OS=Sus scrofa OX=9823 GN=C8B	3.063	Up	0.0028629	C8B	66.597	7.5979	4.9	3	3	3	0.404	0.673	0.68	1.826	1.889	1.667
	I3LPL6	Sodium channel protein OS=Sus scrofa OX=9823 GN=SCN11A	0.419	Down	0.0094	SCN11A	200.56	-2	0.5	1	1	1	1.501	1.093	0.832	0.424	0.498	0.512
	F1SBP3	DEAD-box helicase 20 OS=Sus scrofa OX=9823 GN=DDX20	1.204	Up	0.037275	DDX20	92.3	10.823	6	5	6	5	0.889	0.941	0.891	1.198	1.093	0.985
	I3LKI4	Peroxisomal biogenesis factor 5 OS=Sus scrofa OX=9823 GN=PEX5	0.696	Down	0.00053611	PEX5	60.407	24.811	17	8	9	8	1.149	1.068	1.156	0.816	0.783	0.748
	I3LRT0	Angiotensin II receptor associated protein OS=Sus scrofa OX=9823 GN=AGTRAP	0.698	Down	0.0173184	AGTRAP	17.026	2.6807	11	1	1	1	1.392	1.246	1.065	0.89	0.784	0.912
	Q2YGT9	60S ribosomal protein L6 OS=Sus scrofa OX=9823 GN=RPL6	0.812	Down	0.036957	RPL6	32.19	18.225	17.6	6	7	6	1.19	1.046	1.004	0.817	0.866	0.949
	P67937	Tropomyosin alpha-4 chain OS=Sus scrofa OX=9823 GN=TPM4	0.736	Down	0.00168329	TPM4	28.521	67.532	38.7	12	9	6	0.722	0.811	0.798	0.56	0.593	0.563
	F1S402	Baculoviral IAP repeat containing 6 OS=Sus scrofa OX=9823 GN=BIRC6	0.688	Down	0.0112413	BIRC6	529.04	23.528	2	8	9	8	1.184	1.034	1.05	0.797	0.644	0.807
	Q9MYT8	"ATP synthase subunit e, mitochondrial OS=Sus scrofa OX=9823 GN=ATP5ME"	0.775	Down	0.030797	ATP5ME	8.2314	6.1594	32.4	2	3	2	1.376	1.096	1.106	0.918	0.902	0.954
	K7GM14	CD44 molecule (Indian blood group) OS=Sus scrofa OX=9823 GN=CD44	0.782	Down	0.0061158	CD44	40.888	4.225	8.6	3	3	3	1.234	1.131	1.081	0.868	0.943	0.883
	F1SK25	Fanconi anemia complementation group I OS=Sus scrofa OX=9823 GN=FANCI	1.445	Up	2.04e-05	FANCI	138.94	26.711	5	6	8	6	0.929	0.926	0.885	1.321	1.325	1.312
	Q6DUB7	Stathmin OS=Sus scrofa OX=9823 GN=STMN1	1.213	Up	0.0103832	STMN1	17.302	38.195	44.3	8	15	6	0.844	0.935	0.903	1.054	1.15	1.049
	A0A287AGS1	Store-operated calcium entry associated regulatory factor OS=Sus scrofa OX=9823 GN=SARAF	0.436	Down	5.62e-05	SARAF	36.785	3.4672	6.8	3	3	3	1.321	1.19	1.278	0.568	0.57	0.515
	K7GLR2	Fas associated factor 1 OS=Sus scrofa OX=9823 GN=FAF1	0.708	Down	0.02448	FAF1	64.714	6.6715	7.6	4	5	4	0.992	1.087	1.33	0.872	0.785	0.757
	A0A287A0J9	Uncharacterized protein OS=Sus scrofa OX=9823 GN=LOC100156775	1.254	Up	0.043661	LOC100156775	47.884	-2	2.1	1	1	1	0.777	0.899	0.97	1.184	1.018	1.116
	F1SMJ6	Complement component C9 precursor OS=Sus scrofa OX=9823 GN=C9	2.448	Up	2.47e-06	C9	62.441	39.962	18.6	10	18	10	0.7	0.713	0.661	1.736	1.691	1.651
	P02543	Vimentin OS=Sus scrofa OX=9823 GN=VIM	0.808	Down	0.00029841	VIM	53.667	143.39	48.1	24	47	21	0.899	0.922	0.903	0.712	0.753	0.737
	A0A287A1W3	Tyrosine-protein kinase receptor OS=Sus scrofa OX=9823 GN=INSRR	2.627	Up	0.00043951	INSRR	144.14	-2	1.1	1	1	1	0.812	0.652	0.603	1.802	1.751	1.878
	I3LLB6	Asialoglycoprotein receptor 1 OS=Sus scrofa OX=9823 GN=ASGR1	0.772	Down	0.039841	ASGR1	32.499	1.642	3.1	1	1	1	1.162	0.933	0.912	0.828	0.746	0.747
	F1RZI0	"ATP synthase F(0) complex subunit C3, mitochondrial OS=Sus scrofa OX=9823 GN=ATP5MC3"	1.268	Up	0.0038621	ATP5MC3	13.365	1.4908	5.4	1	2	1	0.833	0.936	0.93	1.167	1.119	1.137
membrane-enclosed lumen	F1SJ00	DDB1 and CUL4 associated factor 1 OS=Sus scrofa OX=9823 GN=DCAF1	0.814	Down	0.0065195	DCAF1	149.62	1.4892	0.7	1	1	1	1.011	0.993	1.042	0.834	0.875	0.77
	F1RKH0	Sin3 histone deacetylase corepressor complex component SDS3 OS=Sus scrofa OX=9823 GN=SUDS3	1.332	Up	0.04274	SUDS3	37.936	10.411	10.4	3	4	3	0.773	1.027	1.024	1.337	1.236	1.189
	A0A286ZK95	Transcription and mRNA export factor ENY2 OS=Sus scrofa OX=9823 GN=ENY2	1.251	Up	0.0120601	ENY2	11.528	2.3366	14.9	2	2	2	0.903	1.025	1.017	1.251	1.154	1.278
	F1SV40	Splicing factor 3a subunit 3 OS=Sus scrofa OX=9823 GN=SF3A3	0.763	Down	0.036079	SF3A3	58.891	6.1879	5.4	3	4	3	1.432	1.207	1.209	0.918	0.905	1.113
	A0A287BK07	Uncharacterized protein OS=Sus scrofa OX=9823	1.338	Up	0.0150814	---	22.922	3.4393	3.4	1	2	1	0.817	0.84	0.949	1.052	1.165	1.269
	F1S359	"RB binding protein 5, histone lysine methyltransferase complex subunit OS=Sus scrofa OX=9823 GN=RBBP5"	1.274	Up	0.022998	RBBP5	59.152	7.9556	7.4	4	4	4	1.08	1.353	1.196	1.488	1.601	1.534
	F1RU31	"SART1, U4/U6.U5 tri-snRNP-associated protein 1 OS=Sus scrofa OX=9823 GN=SART1"	1.607	Up	0.049195	SART1	90.81	5.0869	2.1	1	1	1	0.629	0.663	1.097	1.19	1.35	1.299
	F1RWS8	Small nuclear ribonucleoprotein polypeptide A' OS=Sus scrofa OX=9823 GN=SNRPA1	1.308	Up	0.041617	SNRPA1	28.385	15.275	17.6	4	4	4	0.684	0.912	0.875	1.071	1.034	1.128
	F1SBP3	DEAD-box helicase 20 OS=Sus scrofa OX=9823 GN=DDX20	1.204	Up	0.037275	DDX20	92.3	10.823	6	5	6	5	0.889	0.941	0.891	1.198	1.093	0.985
	I3LRT0	Angiotensin II receptor associated protein OS=Sus scrofa OX=9823 GN=AGTRAP	0.698	Down	0.0173184	AGTRAP	17.026	2.6807	11	1	1	1	1.392	1.246	1.065	0.89	0.784	0.912
	Q71LE2	Histone H3.3 OS=Sus scrofa OX=9823 GN=H3F3A	1.202	Up	0.00110246	H3F3A	15.328	4.68	11.8	2	4	1	1.122	1.19	1.135	1.355	1.374	1.414
	F1RMU2	TATA-box binding protein associated factor 7 OS=Sus scrofa OX=9823 GN=TAF7	1.284	Up	0.048417	TAF7	40.245	3.3572	6	2	3	2	0.856	0.701	0.806	0.901	1.001	1.133
	F1S5H8	DNA cross-link repair 1A OS=Sus scrofa OX=9823 GN=DCLRE1A	1.637	Up	0.00142308	DCLRE1A	119.21	4.0778	1.1	1	1	1	0.979	0.972	1.173	1.672	1.756	1.687
	F1SK25	Fanconi anemia complementation group I OS=Sus scrofa OX=9823 GN=FANCI	1.445	Up	2.04e-05	FANCI	138.94	26.711	5	6	8	6	0.929	0.926	0.885	1.321	1.325	1.312
	F1S939	Microtubule-associated protein 1S OS=Sus scrofa OX=9823 GN=MAP1S	1.356	Up	0.00172414	MAP1S	112.6	2.1768	1.9	2	2	2	0.267	0.243	0.249	0.324	0.358	0.347
	F1S459	Uncharacterized protein OS=Sus scrofa OX=9823 GN=TERF2IP	1.216	Up	0.0028209	TERF2IP	44.313	19.579	14.2	5	5	5	0.985	1.021	1.083	1.279	1.23	1.246
cell junction	I3LH38	Bystin OS=Sus scrofa OX=9823 GN=BYSL	1.408	Up	0.0072553	BYSL	49.3	2.2765	2.1	1	2	1	1.018	1.189	1.265	1.655	1.677	1.557
	F1SDX6	Transglutaminase 2 OS=Sus scrofa OX=9823 GN=TGM2	1.422	Up	0.0116979	TGM2	77.211	14.63	7.9	5	5	5	0.749	0.637	0.706	0.869	1.046	1.059
	Q2YGT9	60S ribosomal protein L6 OS=Sus scrofa OX=9823 GN=RPL6	0.812	Down	0.036957	RPL6	32.19	18.225	17.6	6	7	6	1.19	1.046	1.004	0.817	0.866	0.949
	P67937	Tropomyosin alpha-4 chain OS=Sus scrofa OX=9823 GN=TPM4	0.736	Down	0.00168329	TPM4	28.521	67.532	38.7	12	9	6	0.722	0.811	0.798	0.56	0.593	0.563
	F1S939	Microtubule-associated protein 1S OS=Sus scrofa OX=9823 GN=MAP1S	1.356	Up	0.00172414	MAP1S	112.6	2.1768	1.9	2	2	2	0.267	0.243	0.249	0.324	0.358	0.347
	P02543	Vimentin OS=Sus scrofa OX=9823 GN=VIM	0.808	Down	0.00029841	VIM	53.667	143.39	48.1	24	47	21	0.899	0.922	0.903	0.712	0.753	0.737
other | supramolecular complex	P67937	Tropomyosin alpha-4 chain OS=Sus scrofa OX=9823 GN=TPM4	0.736	Down	0.00168329	TPM4	28.521	67.532	38.7	12	9	6	0.722	0.811	0.798	0.56	0.593	0.563
	Q6DUB7	Stathmin OS=Sus scrofa OX=9823 GN=STMN1	1.213	Up	0.0103832	STMN1	17.302	38.195	44.3	8	15	6	0.844	0.935	0.903	1.054	1.15	1.049
	F1S939	Microtubule-associated protein 1S OS=Sus scrofa OX=9823 GN=MAP1S	1.356	Up	0.00172414	MAP1S	112.6	2.1768	1.9	2	2	2	0.267	0.243	0.249	0.324	0.358	0.347
	P02543	Vimentin OS=Sus scrofa OX=9823 GN=VIM	0.808	Down	0.00029841	VIM	53.667	143.39	48.1	24	47	21	0.899	0.922	0.903	0.712	0.753	0.737
other | synapse	F1S939	Microtubule-associated protein 1S OS=Sus scrofa OX=9823 GN=MAP1S	1.356	Up	0.00172414	MAP1S	112.6	2.1768	1.9	2	2	2	0.267	0.243	0.249	0.324	0.358	0.347
binding	A0A286ZLG1	Tescalcin OS=Sus scrofa OX=9823 GN=TESC	0.802	Down	0.00043835	TESC	22.807	42.288	19.7	4	5	4	1.239	1.159	1.175	0.955	0.95	0.961
	A0A075B7I5	Uncharacterized protein OS=Sus scrofa OX=9823	1.379	Up	0.0086181	---	11.866	7.0402	17.7	2	4	2	0.698	0.825	0.76	0.972	1.14	1.036
	F1SJ00	DDB1 and CUL4 associated factor 1 OS=Sus scrofa OX=9823 GN=DCAF1	0.814	Down	0.0065195	DCAF1	149.62	1.4892	0.7	1	1	1	1.011	0.993	1.042	0.834	0.875	0.77
	Q9TUQ3	Complement component C7 OS=Sus scrofa OX=9823 GN=C7	3.346	Up	3.07e-07	C7	93.061	34.541	14.2	12	16	12	0.556	0.566	0.593	1.941	1.877	1.921
	P50828	Hemopexin OS=Sus scrofa OX=9823 GN=HPX	1.976	Up	0.000155029	HPX	51.305	47.361	17.2	7	7	7	0.74	0.869	0.822	1.562	1.624	1.618
	I3LH38	Bystin OS=Sus scrofa OX=9823 GN=BYSL	1.408	Up	0.0072553	BYSL	49.3	2.2765	2.1	1	2	1	1.018	1.189	1.265	1.655	1.677	1.557
	A0A288CFX9	High mobility group protein HMGI-C OS=Sus scrofa OX=9823 GN=LOC100359361	1.327	Up	0.003877	LOC100359361	11.831	13.76	33.3	5	5	5	1.08	1.066	0.974	1.3	1.377	1.463
	I3LJW2	Fibrinogen gamma chain precursor OS=Sus scrofa OX=9823 GN=FGG	2	Up	1.58e-05	FGG	49.618	83.852	21	9	10	9	0.794	0.744	0.796	1.554	1.593	1.52
	F1S250	Protein maelstrom homolog OS=Sus scrofa OX=9823 GN=MAEL	1.288	Up	0.00726	MAEL	49.201	6.8352	9.4	4	6	4	0.71	0.769	0.817	0.948	1.044	0.965
	A0A287BQI0	Beta-catenin-like protein 1 OS=Sus scrofa OX=9823 GN=CTNNBL1	1.577	Up	0.0023194	CTNNBL1	65.232	1.8284	3.2	2	2	2	1.108	0.894	0.975	1.569	1.5	1.626
	F1RND0	Unc-119 lipid binding chaperone OS=Sus scrofa OX=9823 GN=UNC119	0.832	Down	0.0112387	UNC119	26.868	19.471	21.2	3	4	3	1.089	1.182	1.088	0.894	0.989	0.911
	Q9GK37	Corticosteroid-binding globulin OS=Sus scrofa OX=9823 GN=Serpina6	0.719	Down	0.024977	Serpina6	45.188	4.9104	4.9	2	3	2	1.323	1.054	1.349	0.971	0.889	0.818
	A0A286ZV86	Uncharacterized protein OS=Sus scrofa OX=9823	1.217	Up	0.048863	---	12.374	46.471	41.3	3	5	2	0.821	0.961	0.806	1.131	1.044	0.974
	F1SJL4	Cartilage intermediate layer protein 1 OS=Sus scrofa OX=9823 GN=CILP	0.721	Down	0.0038771	CILP	133.1	7.8197	3.4	4	4	4	1.108	1.152	1.091	0.746	0.782	0.889
	A0A286ZKB4	Complement C5a anaphylatoxin OS=Sus scrofa OX=9823 GN=C5	2.833	Up	1.72e-05	C5	186.18	50.982	9.5	14	16	14	0.629	0.567	0.594	1.6	1.759	1.712
	I3LTB8	Complement C3 OS=Sus scrofa OX=9823 GN=C3	1.673	Up	7.95e-05	C3	185.27	301.69	19	34	43	30	0.626	0.671	0.689	1.08	1.124	1.118
	F1RX38	Pleiotropic regulator 1 OS=Sus scrofa OX=9823 GN=PLRG1	1.384	Up	0.022755	PLRG1	56.43	7.6057	6.3	3	3	3	1.096	0.82	1.022	1.278	1.395	1.393
	F1SQP0	Phosphorylase b kinase regulatory subunit OS=Sus scrofa OX=9823 GN=PHKA2	0.75	Down	0.0182626	PHKA2	134.69	5.638	2.7	3	4	3	1.13	0.905	1.07	0.813	0.731	0.785
	A0A287BTC2	DNA-(apurinic or apyrimidinic site) lyase OS=Sus scrofa OX=9823 GN=APEX1	0.708	Down	0.042322	APEX1	35.398	6.0825	10.7	3	4	3	1.405	1.017	1.083	0.829	0.91	0.741
	A0A287AM77	Uncharacterized protein OS=Sus scrofa OX=9823	1.698	Up	0.036257	---	10.322	3.3035	18.4	2	4	2	0.781	0.892	0.622	1.322	1.302	1.274
	K7GM40	Apolipoprotein A-I OS=Sus scrofa OX=9823 GN=APOA1	1.349	Up	0.006722	APOA1	30.33	61.496	43.4	11	13	8	1.13	1.023	0.926	1.37	1.366	1.417
	F1RKH0	Sin3 histone deacetylase corepressor complex component SDS3 OS=Sus scrofa OX=9823 GN=SUDS3	1.332	Up	0.04274	SUDS3	37.936	10.411	10.4	3	4	3	0.773	1.027	1.024	1.337	1.236	1.189
	F6PVU3	Peroxisome biogenesis factor 6 OS=Sus scrofa OX=9823 GN=PEX6	0.794	Down	0.047042	PEX6	103.62	4.9865	2.1	2	2	2	1.22	1.004	0.948	0.857	0.858	0.805
	Q9GKX6	Aldose 1-epimerase OS=Sus scrofa OX=9823 GN=GALM	0.791	Down	0.012824	GALM	37.815	20.232	12	3	5	3	1.067	1.14	1.239	0.875	0.97	0.881
	A0A287BF57	"MTSS1, I-BAR domain containing OS=Sus scrofa OX=9823 GN=MTSS1"	0.7	Down	0.030538	MTSS1	75.334	8.8814	3.5	2	2	2	1.717	1.236	1.344	1.074	0.935	0.997
	I3LB03	ATP binding cassette subfamily F member 3 OS=Sus scrofa OX=9823 GN=ABCF3	0.786	Down	0.028279	ABCF3	79.878	6.3205	6.1	4	4	4	0.983	0.976	1.077	0.901	0.729	0.756
	A0A286ZWQ0	Neutrophil cytosol factor 2 OS=Sus scrofa OX=9823 GN=NCF2	0.807	Down	0.038784	NCF2	59.126	12.045	6.7	3	4	3	1.291	1.076	1.099	0.873	1.003	0.92
	I3L728	Uncharacterized protein OS=Sus scrofa OX=9823	1.789	Up	0.027279	---	15.057	5.4257	23.4	3	7	1	0.559	0.905	0.561	1.151	1.08	1.392
	F1RUD8	"Geminin, DNA replication inhibitor OS=Sus scrofa OX=9823 GN=GMNN"	1.289	Up	0.0022421	GMNN	23.507	10.63	19.6	4	4	4	1.058	1.117	1.153	1.499	1.368	1.423
	A0A287AR50	"RRN3 homolog, RNA polymerase I transcription factor OS=Sus scrofa OX=9823 GN=RRN3"	0.68	Down	0.010358	RRN3	71.877	1.5497	1.3	1	1	1	1.062	1.107	1.21	0.829	0.654	0.815
	A0A286ZL62	Ceramide synthase 4 OS=Sus scrofa OX=9823 GN=CERS4	1.212	Up	0.035862	CERS4	42.041	7.1823	7.5	2	5	2	0.791	0.792	0.911	0.994	1.085	0.944
	F1RN04	Uncharacterized protein OS=Sus scrofa OX=9823	1.215	Up	0.0041571	---	39.84	-2	2.3	1	1	1	0.83	0.86	0.916	1.048	1.089	1.03
	A0A286ZNU1	Zinc finger protein 687 OS=Sus scrofa OX=9823 GN=ZNF687	2.035	Up	0.00048239	ZNF687	123.15	-2	0.6	1	1	1	0.64	0.774	0.785	1.541	1.495	1.439
	F1SV40	Splicing factor 3a subunit 3 OS=Sus scrofa OX=9823 GN=SF3A3	0.763	Down	0.036079	SF3A3	58.891	6.1879	5.4	3	4	3	1.432	1.207	1.209	0.918	0.905	1.113
	F1RQW2	Complement C4-A precursor OS=Sus scrofa OX=9823 GN=C4A	1.986	Up	0.00080116	C4A	192.43	17.44	4.9	8	10	8	0.707	0.896	0.813	1.536	1.701	1.562
	F1SMI8	Complement component C6 precursor OS=Sus scrofa OX=9823 GN=C6	2.78	Up	4.26e-05	C6	104.63	32.506	12.5	13	19	13	0.601	0.708	0.611	1.731	1.813	1.794
	A0A287AA97	"HECT, UBA and WWE domain containing 1, E3 ubiquitin protein ligase OS=Sus scrofa OX=9823 GN=HUWE1"	0.658	Down	0.00178226	HUWE1	469.06	162.23	11.2	47	55	47	1.213	1.025	1.042	0.74	0.721	0.698
	F1S788	Complement C8 alpha chain OS=Sus scrofa OX=9823 GN=C8A	5.867	Up	0.00022102	C8A	66.06	44.705	12.2	6	7	6	0.295	0.471	0.402	2.151	2.385	2.317
	F1S359	"RB binding protein 5, histone lysine methyltransferase complex subunit OS=Sus scrofa OX=9823 GN=RBBP5"	1.274	Up	0.022998	RBBP5	59.152	7.9556	7.4	4	4	4	1.08	1.353	1.196	1.488	1.601	1.534
	P09571	Serotransferrin OS=Sus scrofa OX=9823 GN=TF	2.288	Up	7.15e-07	TF	76.967	238.23	38.1	25	42	20	0.695	0.707	0.735	1.607	1.651	1.631
	A0A287AZA7	Ribosomal protein S27a OS=Sus scrofa OX=9823 GN=RPS27A	0.824	Down	0.0130234	RPS27A	17.965	45.897	32.1	5	88	1	1.116	1.172	1.041	0.963	0.869	0.91
	A0A287AE24	Uncharacterized protein OS=Sus scrofa OX=9823	1.275	Up	0.02456	---	23.512	150.05	32.7	5	13	4	0.732	0.879	0.88	1.004	1.127	1.046
	K7GQY4	Uncharacterized protein OS=Sus scrofa OX=9823 GN=MCFD2	0.549	Down	0.023177	MCFD2	16.082	5.364	12	1	1	1	0.958	1.587	1.41	0.739	0.649	0.783
	A0A287AT36	Complement component C8 beta chain precursor OS=Sus scrofa OX=9823 GN=C8B	3.063	Up	0.0028629	C8B	66.597	7.5979	4.9	3	3	3	0.404	0.673	0.68	1.826	1.889	1.667
	A0A287ALJ6	Uncharacterized protein OS=Sus scrofa OX=9823	1.43	Up	0.00125764	---	17.07	33.779	20.5	3	5	2	0.662	0.614	0.596	0.84	0.904	0.933
	A0A287AUW4	Uncharacterized protein OS=Sus scrofa OX=9823 GN=SUB1	1.221	Up	0.0151774	SUB1	14.395	6.6318	24.4	3	6	3	0.8	0.91	0.901	1.118	1.021	1.05
	F1RU31	"SART1, U4/U6.U5 tri-snRNP-associated protein 1 OS=Sus scrofa OX=9823 GN=SART1"	1.607	Up	0.049195	SART1	90.81	5.0869	2.1	1	1	1	0.629	0.663	1.097	1.19	1.35	1.299
	F1SC51	PDZ and LIM domain protein 1 OS=Sus scrofa OX=9823 GN=PDLIM1	0.772	Down	0.019763	PDLIM1	35.995	8.3492	4.6	1	1	1	1.129	0.974	0.974	0.718	0.829	0.829
	P50390	Transthyretin OS=Sus scrofa OX=9823 GN=TTR	1.271	Up	0.0043959	TTR	16.081	17.846	20	3	6	3	0.985	0.864	0.94	1.18	1.216	1.15
	F1RWS8	Small nuclear ribonucleoprotein polypeptide A' OS=Sus scrofa OX=9823 GN=SNRPA1	1.308	Up	0.041617	SNRPA1	28.385	15.275	17.6	4	4	4	0.684	0.912	0.875	1.071	1.034	1.128
	A0A287A9P3	"Myosin light chain kinase, smooth muscle OS=Sus scrofa OX=9823 GN=MYLK"	0.819	Down	0.025065	MYLK	194.76	21.299	4.7	8	9	8	0.855	0.958	0.795	0.706	0.733	0.698
	I3LBC6	Kelch repeat and BTB domain containing 2 OS=Sus scrofa OX=9823 GN=KBTBD2	0.775	Down	0.039177	KBTBD2	71.195	2.1073	3.4	1	1	1	1.226	1.028	1.123	0.875	0.859	0.883
	F1SBP3	DEAD-box helicase 20 OS=Sus scrofa OX=9823 GN=DDX20	1.204	Up	0.037275	DDX20	92.3	10.823	6	5	6	5	0.889	0.941	0.891	1.198	1.093	0.985
	I3LKI4	Peroxisomal biogenesis factor 5 OS=Sus scrofa OX=9823 GN=PEX5	0.696	Down	0.00053611	PEX5	60.407	24.811	17	8	9	8	1.149	1.068	1.156	0.816	0.783	0.748
	Q2YGT9	60S ribosomal protein L6 OS=Sus scrofa OX=9823 GN=RPL6	0.812	Down	0.036957	RPL6	32.19	18.225	17.6	6	7	6	1.19	1.046	1.004	0.817	0.866	0.949
	A0A287AZY0	Mitochondrial calcium uptake 2 OS=Sus scrofa OX=9823 GN=MICU2	0.737	Down	0.037656	MICU2	45.847	2.7185	2.5	1	2	1	1.133	1.17	1.371	0.785	1.04	0.884
	F1SC64	"Helicase, lymphoid specific OS=Sus scrofa OX=9823 GN=HELLS"	1.285	Up	0.02116	HELLS	97.011	2.0435	2.4	2	3	2	1.13	1.014	1.272	1.402	1.511	1.476
	D3K5N3	Midkine precursor OS=Sus scrofa OX=9823 GN=MDK	2.291	Up	0.0009617	MDK	15.597	9.4323	23.8	3	3	3	0.853	0.794	0.645	1.742	1.895	1.613
	A0A287AHP4	Kinesin-like protein OS=Sus scrofa OX=9823 GN=KIF18A	1.308	Up	0.00094453	KIF18A	88.537	4.9529	4	3	3	3	1.034	1.008	1.113	1.38	1.354	1.393
	A0A286ZL47	Cell adhesion molecule L1 like OS=Sus scrofa OX=9823 GN=CHL1	1.232	Up	0.0167798	CHL1	129.24	2.1319	0.8	1	1	1	0.8	0.949	0.865	1.085	1.032	1.103
	P67937	Tropomyosin alpha-4 chain OS=Sus scrofa OX=9823 GN=TPM4	0.736	Down	0.00168329	TPM4	28.521	67.532	38.7	12	9	6	0.722	0.811	0.798	0.56	0.593	0.563
	F1RYE7	G protein-coupled receptor associated sorting protein 2 OS=Sus scrofa OX=9823 GN=GPRASP2	1.212	Up	0.024057	GPRASP2	95.85	4.3024	2.3	2	3	2	1.006	1.002	0.914	1.094	1.274	1.173
	A0A287AQG4	Synaptotagmin binding cytoplasmic RNA interacting protein OS=Sus scrofa OX=9823 GN=SYNCRIP	0.751	Down	0.0093778	SYNCRIP	62.656	54.883	23.8	13	23	1	1.317	1.225	1.123	0.851	0.977	0.923
	H9KVH0	Importin subunit alpha OS=Sus scrofa OX=9823 GN=KPNA7	1.271	Up	0.049884	KPNA7	55.536	64.068	14.6	8	15	8	0.891	1.088	1.181	1.365	1.387	1.264
	A0A287BBS5	Aurora kinase C OS=Sus scrofa OX=9823 GN=AURKC	1.438	Up	0.0024971	AURKC	34.226	46.243	23.2	6	8	6	0.913	0.865	1.019	1.343	1.395	1.283
	F1S402	Baculoviral IAP repeat containing 6 OS=Sus scrofa OX=9823 GN=BIRC6	0.688	Down	0.0112413	BIRC6	529.04	23.528	2	8	9	8	1.184	1.034	1.05	0.797	0.644	0.807
	A0A287AIZ1	Uncharacterized protein OS=Sus scrofa OX=9823 GN=ZIM2	0.759	Down	0.0077389	ZIM2	61.658	6.0808	2.4	1	1	1	1.316	1.496	1.512	1.063	1.052	1.167
	Q71LE2	Histone H3.3 OS=Sus scrofa OX=9823 GN=H3F3A	1.202	Up	0.00110246	H3F3A	15.328	4.68	11.8	2	4	1	1.122	1.19	1.135	1.355	1.374	1.414
	F1RMU2	TATA-box binding protein associated factor 7 OS=Sus scrofa OX=9823 GN=TAF7	1.284	Up	0.048417	TAF7	40.245	3.3572	6	2	3	2	0.856	0.701	0.806	0.901	1.001	1.133
	K7GM14	CD44 molecule (Indian blood group) OS=Sus scrofa OX=9823 GN=CD44	0.782	Down	0.0061158	CD44	40.888	4.225	8.6	3	3	3	1.234	1.131	1.081	0.868	0.943	0.883
	F1RFT3	"Proline, glutamate and leucine rich protein 1 OS=Sus scrofa OX=9823 GN=PELP1"	1.467	Up	0.0056353	PELP1	116.79	9.812	4.6	4	5	4	0.632	0.76	0.776	1.118	1.012	1.051
	F1RV73	Bone morphogenetic protein 15 OS=Sus scrofa OX=9823 GN=BMP15	1.269	Up	0.0040555	BMP15	45.966	27.226	19.2	9	23	9	0.89	0.791	0.806	1.022	1.05	1.084
	F1S5H8	DNA cross-link repair 1A OS=Sus scrofa OX=9823 GN=DCLRE1A	1.637	Up	0.00142308	DCLRE1A	119.21	4.0778	1.1	1	1	1	0.979	0.972	1.173	1.672	1.756	1.687
	F2Z5E2	Antithrombin-III precursor OS=Sus scrofa OX=9823 GN=SERPINC1	1.264	Up	0.0045572	SERPINC1	52.404	19.475	17.3	8	5	3	0.96	0.839	0.922	1.159	1.125	1.154
	F1SK25	Fanconi anemia complementation group I OS=Sus scrofa OX=9823 GN=FANCI	1.445	Up	2.04e-05	FANCI	138.94	26.711	5	6	8	6	0.929	0.926	0.885	1.321	1.325	1.312
	I3L5C7	Ubiquitin associated protein 2 like OS=Sus scrofa OX=9823 GN=UBAP2L	0.811	Down	0.0140638	UBAP2L	106.32	80.875	9.9	8	9	4	0.996	0.935	0.91	0.772	0.823	0.71
	F1STJ8	Ankyrin repeat domain 49 OS=Sus scrofa OX=9823 GN=ANKRD49	1.728	Up	0.034559	ANKRD49	27.236	1.6953	3.3	1	1	1	0.879	0.818	0.61	1.59	1.378	1.019
	A0A286ZRX8	Filamin C OS=Sus scrofa OX=9823 GN=FLNC	0.706	Down	0.00036163	FLNC	286.58	323.31	23.6	53	73	41	1.159	1.075	1.058	0.759	0.794	0.771
	A0A286ZNZ6	Calcitonin receptor-stimulating peptide 3 OS=Sus scrofa OX=9823 GN=CRSP3	0.771	Down	0.0168385	CRSP3	11.715	5.0397	21	2	3	2	1.147	0.98	0.943	0.782	0.827	0.758
	A0A286ZZA4	RNA binding motif protein 39 OS=Sus scrofa OX=9823 GN=RBM39	1.254	Up	0.0042623	RBM39	55.777	15.06	4.6	2	2	2	0.883	0.97	0.912	1.166	1.097	1.203
	Q6DUB7	Stathmin OS=Sus scrofa OX=9823 GN=STMN1	1.213	Up	0.0103832	STMN1	17.302	38.195	44.3	8	15	6	0.844	0.935	0.903	1.054	1.15	1.049
	I3L651	Fibrinogen beta chain OS=Sus scrofa OX=9823 GN=FGB	1.941	Up	0.0167399	FGB	51.696	19.042	16.1	6	7	6	0.697	0.686	0.898	1.472	1.45	1.506
	F1S939	Microtubule-associated protein 1S OS=Sus scrofa OX=9823 GN=MAP1S	1.356	Up	0.00172414	MAP1S	112.6	2.1768	1.9	2	2	2	0.267	0.243	0.249	0.324	0.358	0.347
	F1S2F2	Zinc finger protein 503 OS=Sus scrofa OX=9823 GN=ZNF503	0.427	Down	0.00027835	ZNF503	62.582	1.6349	1.7	1	3	1	1.293	1.171	1.073	0.459	0.53	0.523
	F1SCF0	Alpha-1-antitrypsin OS=Sus scrofa OX=9823 GN=SERPINA1	1.395	Up	0.0140958	SERPINA1	46.951	7.3663	8.1	3	3	3	0.746	0.925	0.953	1.222	1.166	1.273
	F1S0G2	"Arginyl-tRNA synthetase 2, mitochondrial OS=Sus scrofa OX=9823 GN=RARS2"	1.208	Up	0.0129641	RARS2	62.51	5.131	7.8	4	4	4	1.061	1.018	1.063	1.341	1.166	1.289
	F1SHE9	Islet cell autoantigen 1 like OS=Sus scrofa OX=9823 GN=ICA1L	0.826	Down	0.029897	ICA1L	54.067	3.741	2.3	1	1	1	1.257	1.036	1.126	0.961	0.935	0.928
	K7GLR2	Fas associated factor 1 OS=Sus scrofa OX=9823 GN=FAF1	0.708	Down	0.02448	FAF1	64.714	6.6715	7.6	4	5	4	0.992	1.087	1.33	0.872	0.785	0.757
	F2Z5F6	Protein yippee-like OS=Sus scrofa OX=9823 GN=YPEL5	1.211	Up	0.00085878	YPEL5	13.841	1.8769	8.3	1	1	1	1.01	1.018	1.001	1.173	1.239	1.255
	F1SMJ6	Complement component C9 precursor OS=Sus scrofa OX=9823 GN=C9	2.448	Up	2.47e-06	C9	62.441	39.962	18.6	10	18	10	0.7	0.713	0.661	1.736	1.691	1.651
	F1SU03	Heparan sulfate proteoglycan 2 OS=Sus scrofa OX=9823 GN=HSPG2	1.664	Up	0.032856	HSPG2	461.35	9.1023	0.9	3	3	3	1.063	0.738	0.666	1.208	1.588	1.309
	P02543	Vimentin OS=Sus scrofa OX=9823 GN=VIM	0.808	Down	0.00029841	VIM	53.667	143.39	48.1	24	47	21	0.899	0.922	0.903	0.712	0.753	0.737
	F1RWL1	F-box and leucine rich repeat protein 20 OS=Sus scrofa OX=9823 GN=FBXL20	1.422	Up	0.0051434	FBXL20	48.443	7.5024	8.5	4	4	4	0.912	1.084	0.942	1.318	1.486	1.373
	A0A287A1W3	Tyrosine-protein kinase receptor OS=Sus scrofa OX=9823 GN=INSRR	2.627	Up	0.00043951	INSRR	144.14	-2	1.1	1	1	1	0.812	0.652	0.603	1.802	1.751	1.878
	A0A287A3C5	Arfaptin-1 OS=Sus scrofa OX=9823 GN=ARFIP1	0.793	Down	0.0195586	ARFIP1	41.545	111.68	30.3	8	10	8	1.282	1.092	1.101	0.933	0.959	0.862
	A0A287AAD5	Alpha-1B-glycoprotein OS=Sus scrofa OX=9823 GN=A1BG	1.607	Up	0.02558	A1BG	53.266	5.0769	7.3	4	4	4	1.1	0.716	0.731	1.34	1.316	1.437
	Q8SPS7	Haptoglobin OS=Sus scrofa OX=9823 GN=HP	2.215	Up	4.18e-05	HP	38.481	21.094	18.7	6	13	6	0.86	0.76	0.776	1.713	1.807	1.788
	F1RX36	Fibrinogen alpha chain OS=Sus scrofa OX=9823 GN=FGA	1.844	Up	0.0011434	FGA	72.612	29.552	12.1	8	11	8	0.945	0.795	0.762	1.466	1.641	1.507
	I3LLB6	Asialoglycoprotein receptor 1 OS=Sus scrofa OX=9823 GN=ASGR1	0.772	Down	0.039841	ASGR1	32.499	1.642	3.1	1	1	1	1.162	0.933	0.912	0.828	0.746	0.747
	D0G6R7	Cysteine dioxygenase type 1 OS=Sus scrofa OX=9823 GN=CDO1	1.253	Up	0.03488	CDO1	23.018	4.9223	12.5	3	4	3	1.057	0.928	0.929	1.211	1.209	1.23
	F1S459	Uncharacterized protein OS=Sus scrofa OX=9823 GN=TERF2IP	1.216	Up	0.0028209	TERF2IP	44.313	19.579	14.2	5	5	5	0.985	1.021	1.083	1.279	1.23	1.246
	A0A287B0G6	Tropomodulin-3 OS=Sus scrofa OX=9823 GN=TMOD3	0.787	Down	0.037123	TMOD3	36.66	7.1898	8.9	3	3	2	1.226	1.016	1.101	0.974	0.808	0.848
	F1SG25	Uncharacterized protein OS=Sus scrofa OX=9823 GN=ANOS1	0.744	Down	0.025544	ANOS1	72.317	8.7658	3.8	2	2	2	1.227	1.066	1.079	0.878	0.719	0.911
	A0A287B5J8	Follistatin like 3 OS=Sus scrofa OX=9823 GN=FSTL3	1.418	Up	0.0033002	FSTL3	30.771	22.778	18.2	5	6	5	0.835	0.754	0.759	1.013	1.164	1.152
	F1RZI0	"ATP synthase F(0) complex subunit C3, mitochondrial OS=Sus scrofa OX=9823 GN=ATP5MC3"	1.268	Up	0.0038621	ATP5MC3	13.365	1.4908	5.4	1	2	1	0.833	0.936	0.93	1.167	1.119	1.137
	A0A287AUZ8	Pre-mRNA processing factor 4B OS=Sus scrofa OX=9823 GN=PRPF4B	1.249	Up	0.044378	PRPF4B	98.622	1.9016	1.8	2	2	2	0.779	0.99	0.934	1.068	1.122	1.187
catalytic activity	F1SJ00	DDB1 and CUL4 associated factor 1 OS=Sus scrofa OX=9823 GN=DCAF1	0.814	Down	0.0065195	DCAF1	149.62	1.4892	0.7	1	1	1	1.011	0.993	1.042	0.834	0.875	0.77
	P50828	Hemopexin OS=Sus scrofa OX=9823 GN=HPX	1.976	Up	0.000155029	HPX	51.305	47.361	17.2	7	7	7	0.74	0.869	0.822	1.562	1.624	1.618
	I3LH38	Bystin OS=Sus scrofa OX=9823 GN=BYSL	1.408	Up	0.0072553	BYSL	49.3	2.2765	2.1	1	2	1	1.018	1.189	1.265	1.655	1.677	1.557
	A0A287AHN8	Methyltransferase like 14 OS=Sus scrofa OX=9823 GN=METTL14	1.32	Up	0.0115245	METTL14	48.599	4.6984	4.8	2	3	2	1.007	0.91	1.113	1.397	1.325	1.279
	A0A287AAZ9	Complement factor B OS=Sus scrofa OX=9823 GN=CFB	0.793	Down	0.049685	CFB	81.376	5.0096	4.4	3	3	3	1.163	1.017	0.89	0.778	0.805	0.851
	F1SQP0	Phosphorylase b kinase regulatory subunit OS=Sus scrofa OX=9823 GN=PHKA2	0.75	Down	0.0182626	PHKA2	134.69	5.638	2.7	3	4	3	1.13	0.905	1.07	0.813	0.731	0.785
	P06867	Plasminogen OS=Sus scrofa OX=9823 GN=PLG	1.472	Up	0.0050039	PLG	90.614	8.5094	5.8	5	5	5	0.997	0.898	0.794	1.268	1.374	1.316
	A0A287BTC2	DNA-(apurinic or apyrimidinic site) lyase OS=Sus scrofa OX=9823 GN=APEX1	0.708	Down	0.042322	APEX1	35.398	6.0825	10.7	3	4	3	1.405	1.017	1.083	0.829	0.91	0.741
	F1RUE0	Acyl-coenzyme A thioesterase 13 OS=Sus scrofa OX=9823 GN=ACOT13	1.32	Up	0.0118025	ACOT13	15.184	3.0007	7.1	1	2	1	0.786	0.921	0.852	1.204	1.139	1.036
	F1RKH0	Sin3 histone deacetylase corepressor complex component SDS3 OS=Sus scrofa OX=9823 GN=SUDS3	1.332	Up	0.04274	SUDS3	37.936	10.411	10.4	3	4	3	0.773	1.027	1.024	1.337	1.236	1.189
	Q9GKX6	Aldose 1-epimerase OS=Sus scrofa OX=9823 GN=GALM	0.791	Down	0.012824	GALM	37.815	20.232	12	3	5	3	1.067	1.14	1.239	0.875	0.97	0.881
	A0A287AG68	Uncharacterized protein OS=Sus scrofa OX=9823	1.406	Up	0.041224	---	22.486	12.492	5.7	1	1	1	0.78	0.869	0.593	1.003	1.121	1.028
	I3LB03	ATP binding cassette subfamily F member 3 OS=Sus scrofa OX=9823 GN=ABCF3	0.786	Down	0.028279	ABCF3	79.878	6.3205	6.1	4	4	4	0.983	0.976	1.077	0.901	0.729	0.756
	F1RN04	Uncharacterized protein OS=Sus scrofa OX=9823	1.215	Up	0.0041571	---	39.84	-2	2.3	1	1	1	0.83	0.86	0.916	1.048	1.089	1.03
	A0A287AA97	"HECT, UBA and WWE domain containing 1, E3 ubiquitin protein ligase OS=Sus scrofa OX=9823 GN=HUWE1"	0.658	Down	0.00178226	HUWE1	469.06	162.23	11.2	47	55	47	1.213	1.025	1.042	0.74	0.721	0.698
	F1SDX6	Transglutaminase 2 OS=Sus scrofa OX=9823 GN=TGM2	1.422	Up	0.0116979	TGM2	77.211	14.63	7.9	5	5	5	0.749	0.637	0.706	0.869	1.046	1.059
	F1S359	"RB binding protein 5, histone lysine methyltransferase complex subunit OS=Sus scrofa OX=9823 GN=RBBP5"	1.274	Up	0.022998	RBBP5	59.152	7.9556	7.4	4	4	4	1.08	1.353	1.196	1.488	1.601	1.534
	A0A287BSC3	Alkaline phosphatase OS=Sus scrofa OX=9823 GN=ALPL	0.818	Down	0.0137804	ALPL	57.611	1.729	1.5	1	1	1	0.958	1.029	1.069	0.844	0.878	0.778
	F1RUT4	Cathepsin F OS=Sus scrofa OX=9823 GN=CTSF	0.78	Down	0.021436	CTSF	51.102	5.1491	4.8	2	3	2	1.189	1.125	1.088	0.793	0.988	0.872
	A0A287A9P3	"Myosin light chain kinase, smooth muscle OS=Sus scrofa OX=9823 GN=MYLK"	0.819	Down	0.025065	MYLK	194.76	21.299	4.7	8	9	8	0.855	0.958	0.795	0.706	0.733	0.698
	F1SBP3	DEAD-box helicase 20 OS=Sus scrofa OX=9823 GN=DDX20	1.204	Up	0.037275	DDX20	92.3	10.823	6	5	6	5	0.889	0.941	0.891	1.198	1.093	0.985
	A0A287AHP4	Kinesin-like protein OS=Sus scrofa OX=9823 GN=KIF18A	1.308	Up	0.00094453	KIF18A	88.537	4.9529	4	3	3	3	1.034	1.008	1.113	1.38	1.354	1.393
	A0A287BBS5	Aurora kinase C OS=Sus scrofa OX=9823 GN=AURKC	1.438	Up	0.0024971	AURKC	34.226	46.243	23.2	6	8	6	0.913	0.865	1.019	1.343	1.395	1.283
	F1S402	Baculoviral IAP repeat containing 6 OS=Sus scrofa OX=9823 GN=BIRC6	0.688	Down	0.0112413	BIRC6	529.04	23.528	2	8	9	8	1.184	1.034	1.05	0.797	0.644	0.807
	F1S5H8	DNA cross-link repair 1A OS=Sus scrofa OX=9823 GN=DCLRE1A	1.637	Up	0.00142308	DCLRE1A	119.21	4.0778	1.1	1	1	1	0.979	0.972	1.173	1.672	1.756	1.687
	F1S0G2	"Arginyl-tRNA synthetase 2, mitochondrial OS=Sus scrofa OX=9823 GN=RARS2"	1.208	Up	0.0129641	RARS2	62.51	5.131	7.8	4	4	4	1.061	1.018	1.063	1.341	1.166	1.289
	A0A287A1W3	Tyrosine-protein kinase receptor OS=Sus scrofa OX=9823 GN=INSRR	2.627	Up	0.00043951	INSRR	144.14	-2	1.1	1	1	1	0.812	0.652	0.603	1.802	1.751	1.878
	Q8SPS7	Haptoglobin OS=Sus scrofa OX=9823 GN=HP	2.215	Up	4.18e-05	HP	38.481	21.094	18.7	6	13	6	0.86	0.76	0.776	1.713	1.807	1.788
	D0G6R7	Cysteine dioxygenase type 1 OS=Sus scrofa OX=9823 GN=CDO1	1.253	Up	0.03488	CDO1	23.018	4.9223	12.5	3	4	3	1.057	0.928	0.929	1.211	1.209	1.23
	F1RZI0	"ATP synthase F(0) complex subunit C3, mitochondrial OS=Sus scrofa OX=9823 GN=ATP5MC3"	1.268	Up	0.0038621	ATP5MC3	13.365	1.4908	5.4	1	2	1	0.833	0.936	0.93	1.167	1.119	1.137
	A0A287AUZ8	Pre-mRNA processing factor 4B OS=Sus scrofa OX=9823 GN=PRPF4B	1.249	Up	0.044378	PRPF4B	98.622	1.9016	1.8	2	2	2	0.779	0.99	0.934	1.068	1.122	1.187
molecular function regulator	Q9GK37	Corticosteroid-binding globulin OS=Sus scrofa OX=9823 GN=Serpina6	0.719	Down	0.024977	Serpina6	45.188	4.9104	4.9	2	3	2	1.323	1.054	1.349	0.971	0.889	0.818
	A0A286ZKB4	Complement C5a anaphylatoxin OS=Sus scrofa OX=9823 GN=C5	2.833	Up	1.72e-05	C5	186.18	50.982	9.5	14	16	14	0.629	0.567	0.594	1.6	1.759	1.712
	I3LTB8	Complement C3 OS=Sus scrofa OX=9823 GN=C3	1.673	Up	7.95e-05	C3	185.27	301.69	19	34	43	30	0.626	0.671	0.689	1.08	1.124	1.118
	F1SFI7	Alpha-2-HS-glycoprotein OS=Sus scrofa OX=9823 GN=AHSG	1.776	Up	0.00085782	AHSG	38.789	43.968	12.6	4	6	4	0.703	0.837	0.837	1.374	1.485	1.362
	F1RQW2	Complement C4-A precursor OS=Sus scrofa OX=9823 GN=C4A	1.986	Up	0.00080116	C4A	192.43	17.44	4.9	8	10	8	0.707	0.896	0.813	1.536	1.701	1.562
	Q0Z8R0	Cystatin OS=Sus scrofa OX=9823 GN=CST3	1.312	Up	0.0147599	CST3	15.734	13.512	12.3	1	1	1	0.806	0.968	0.988	1.25	1.181	1.193
	F1S402	Baculoviral IAP repeat containing 6 OS=Sus scrofa OX=9823 GN=BIRC6	0.688	Down	0.0112413	BIRC6	529.04	23.528	2	8	9	8	1.184	1.034	1.05	0.797	0.644	0.807
	F2Z5E2	Antithrombin-III precursor OS=Sus scrofa OX=9823 GN=SERPINC1	1.264	Up	0.0045572	SERPINC1	52.404	19.475	17.3	8	5	3	0.96	0.839	0.922	1.159	1.125	1.154
	F1SCF0	Alpha-1-antitrypsin OS=Sus scrofa OX=9823 GN=SERPINA1	1.395	Up	0.0140958	SERPINA1	46.951	7.3663	8.1	3	3	3	0.746	0.925	0.953	1.222	1.166	1.273
	F1SG25	Uncharacterized protein OS=Sus scrofa OX=9823 GN=ANOS1	0.744	Down	0.025544	ANOS1	72.317	8.7658	3.8	2	2	2	1.227	1.066	1.079	0.878	0.719	0.911
	F1SCD0	Uncharacterized protein OS=Sus scrofa OX=9823 GN=LOC100153899	1.671	Up	7.59e-05	LOC100153899	46.64	64.657	13.9	6	11	2	0.827	0.781	0.833	1.307	1.413	1.36
transporter activity	P50828	Hemopexin OS=Sus scrofa OX=9823 GN=HPX	1.976	Up	0.000155029	HPX	51.305	47.361	17.2	7	7	7	0.74	0.869	0.822	1.562	1.624	1.618
	P09571	Serotransferrin OS=Sus scrofa OX=9823 GN=TF	2.288	Up	7.15e-07	TF	76.967	238.23	38.1	25	42	20	0.695	0.707	0.735	1.607	1.651	1.631
	I3LPL6	Sodium channel protein OS=Sus scrofa OX=9823 GN=SCN11A	0.419	Down	0.0094	SCN11A	200.56	-2	0.5	1	1	1	1.501	1.093	0.832	0.424	0.498	0.512
	H9KVH0	Importin subunit alpha OS=Sus scrofa OX=9823 GN=KPNA7	1.271	Up	0.049884	KPNA7	55.536	64.068	14.6	8	15	8	0.891	1.088	1.181	1.365	1.387	1.264
	Q9MYT8	"ATP synthase subunit e, mitochondrial OS=Sus scrofa OX=9823 GN=ATP5ME"	0.775	Down	0.030797	ATP5ME	8.2314	6.1594	32.4	2	3	2	1.376	1.096	1.106	0.918	0.902	0.954
	A0A287A0J9	Uncharacterized protein OS=Sus scrofa OX=9823 GN=LOC100156775	1.254	Up	0.043661	LOC100156775	47.884	-2	2.1	1	1	1	0.777	0.899	0.97	1.184	1.018	1.116
	F1RZI0	"ATP synthase F(0) complex subunit C3, mitochondrial OS=Sus scrofa OX=9823 GN=ATP5MC3"	1.268	Up	0.0038621	ATP5MC3	13.365	1.4908	5.4	1	2	1	0.833	0.936	0.93	1.167	1.119	1.137
structural molecule activity	A0A287AZA7	Ribosomal protein S27a OS=Sus scrofa OX=9823 GN=RPS27A	0.824	Down	0.0130234	RPS27A	17.965	45.897	32.1	5	88	1	1.116	1.172	1.041	0.963	0.869	0.91
	Q2YGT9	60S ribosomal protein L6 OS=Sus scrofa OX=9823 GN=RPL6	0.812	Down	0.036957	RPL6	32.19	18.225	17.6	6	7	6	1.19	1.046	1.004	0.817	0.866	0.949
	P67937	Tropomyosin alpha-4 chain OS=Sus scrofa OX=9823 GN=TPM4	0.736	Down	0.00168329	TPM4	28.521	67.532	38.7	12	9	6	0.722	0.811	0.798	0.56	0.593	0.563
	Q29201	40S ribosomal protein S16 OS=Sus scrofa OX=9823 GN=RPS16	0.815	Down	0.034441	RPS16	16.445	9.7102	29.5	5	6	5	1.116	0.948	1.102	0.925	0.818	0.836
	P02543	Vimentin OS=Sus scrofa OX=9823 GN=VIM	0.808	Down	0.00029841	VIM	53.667	143.39	48.1	24	47	21	0.899	0.922	0.903	0.712	0.753	0.737
transcription factor activity,...	F1RUD8	"Geminin, DNA replication inhibitor OS=Sus scrofa OX=9823 GN=GMNN"	1.289	Up	0.0022421	GMNN	23.507	10.63	19.6	4	4	4	1.058	1.117	1.153	1.499	1.368	1.423
	A0A286ZK95	Transcription and mRNA export factor ENY2 OS=Sus scrofa OX=9823 GN=ENY2	1.251	Up	0.0120601	ENY2	11.528	2.3366	14.9	2	2	2	0.903	1.025	1.017	1.251	1.154	1.278
	A0A287AUW4	Uncharacterized protein OS=Sus scrofa OX=9823 GN=SUB1	1.221	Up	0.0151774	SUB1	14.395	6.6318	24.4	3	6	3	0.8	0.91	0.901	1.118	1.021	1.05
	F1RMU2	TATA-box binding protein associated factor 7 OS=Sus scrofa OX=9823 GN=TAF7	1.284	Up	0.048417	TAF7	40.245	3.3572	6	2	3	2	0.856	0.701	0.806	0.901	1.001	1.133
other | molecular transducer activity	I3LRT0	Angiotensin II receptor associated protein OS=Sus scrofa OX=9823 GN=AGTRAP	0.698	Down	0.0173184	AGTRAP	17.026	2.6807	11	1	1	1	1.392	1.246	1.065	0.89	0.784	0.912
	A0A287A1W3	Tyrosine-protein kinase receptor OS=Sus scrofa OX=9823 GN=INSRR	2.627	Up	0.00043951	INSRR	144.14	-2	1.1	1	1	1	0.812	0.652	0.603	1.802	1.751	1.878
other | nucleic acid binding transcription factor activity	A0A287AIZ1	Uncharacterized protein OS=Sus scrofa OX=9823 GN=ZIM2	0.759	Down	0.0077389	ZIM2	61.658	6.0808	2.4	1	1	1	1.316	1.496	1.512	1.063	1.052	1.167
	F1RMU2	TATA-box binding protein associated factor 7 OS=Sus scrofa OX=9823 GN=TAF7	1.284	Up	0.048417	TAF7	40.245	3.3572	6	2	3	2	0.856	0.701	0.806	0.901	1.001	1.133
other | antioxidant activity	Q8SPS7	Haptoglobin OS=Sus scrofa OX=9823 GN=HP	2.215	Up	4.18e-05	HP	38.481	21.094	18.7	6	13	6	0.86	0.76	0.776	1.713	1.807	1.788
other | signal transducer activity	I3LRT0	Angiotensin II receptor associated protein OS=Sus scrofa OX=9823 GN=AGTRAP	0.698	Down	0.0173184	AGTRAP	17.026	2.6807	11	1	1	1	1.392	1.246	1.065	0.89	0.784	0.912
	A0A287A1W3	Tyrosine-protein kinase receptor OS=Sus scrofa OX=9823 GN=INSRR	2.627	Up	0.00043951	INSRR	144.14	-2	1.1	1	1	1	0.812	0.652	0.603	1.802	1.751	1.878
