# Supplementary material for: Proteomic Changes of Porcine Oocytes After Vitrification and Subsequent in vitro Maturation: A Tandem Mass Tag-Based Quantitative Analysis
Source: Front Cell Dev Biol. 2020 Dec 23;8:614577. doi: 10.3389/fcell.2020.614577 (PMC7785821; doi:10.3389/fcell.2020.614577)
Supplement: Supplementary Table 5 — COG/KOG classification analysis of differentially expressed proteins. [file Table_5.XLSX]

## Sheet: Regulated Classification
COG/KOG category	Category description	No. of Protein
INFORMATION STORAGE AND PROCESSING	[J] Translation, ribosomal structure and biogenesis	6
	[A] RNA processing and modification	8
	[K] Transcription	15
	[L] Replication, recombination and repair	3
	[B] Chromatin structure and dynamics	1
CELLULAR PROCESSES AND SIGNALING	[D] Cell cycle control, cell division, chromosome partitioning	6
	[Y] Nuclear structure	1
	[V] Defense mechanisms	9
	[T] Signal transduction mechanisms	18
	[Z] Cytoskeleton	7
	[W] Extracellular structures	3
	[U] Intracellular trafficking, secretion, and vesicular transport	7
	[O] Posttranslational modification, protein turnover, chaperones	10
METABOLISM	[C] Energy production and conversion	2
	[G] Carbohydrate transport and metabolism	2
	[E] Amino acid transport and metabolism	5
	[I] Lipid transport and metabolism	1
	[P] Inorganic ion transport and metabolism	3
POORLY CHARACTERIZED	[R] General function prediction only	13
	[S] Function unknown	6

## Sheet: Regulated list
Category	Protein accession	Protein description	Ratio	Regulated Type	P value	Gene name	MW [kDa]	Score	Coverage [%]	Peptides	PSMs	Unique peptides	FO_1	FO_2	FO_3	VO_1	VO_2	VO_3
[J] Translation, ribosomal structure and biogenesis	I3LB03	ATP binding cassette subfamily F member 3 OS=Sus scrofa OX=9823 GN=ABCF3	0.786	Down	0.028279	ABCF3	79.878	6.3205	6.1	4	4	4	0.983	0.976	1.077	0.901	0.729	0.756
	A0A287AZA7	Ribosomal protein S27a OS=Sus scrofa OX=9823 GN=RPS27A	0.824	Down	0.0130234	RPS27A	17.965	45.897	32.1	5	88	1	1.116	1.172	1.041	0.963	0.869	0.91
	A0A286ZJA8	Uncharacterized protein OS=Sus scrofa OX=9823 GN=EIF2B1	1.323	Up	0.0118041	EIF2B1	32.245	3.8816	5.5	2	2	2	0.813	1.008	0.878	1.187	1.161	1.224
	Q2YGT9	60S ribosomal protein L6 OS=Sus scrofa OX=9823 GN=RPL6	0.812	Down	0.036957	RPL6	32.19	18.225	17.6	6	7	6	1.19	1.046	1.004	0.817	0.866	0.949
	Q29201	40S ribosomal protein S16 OS=Sus scrofa OX=9823 GN=RPS16	0.815	Down	0.034441	RPS16	16.445	9.7102	29.5	5	6	5	1.116	0.948	1.102	0.925	0.818	0.836
	F1S0G2	"Arginyl-tRNA synthetase 2, mitochondrial OS=Sus scrofa OX=9823 GN=RARS2"	1.208	Up	0.0129641	RARS2	62.51	5.131	7.8	4	4	4	1.061	1.018	1.063	1.341	1.166	1.289
[A] RNA processing and modification	F1RX38	Pleiotropic regulator 1 OS=Sus scrofa OX=9823 GN=PLRG1	1.384	Up	0.022755	PLRG1	56.43	7.6057	6.3	3	3	3	1.096	0.82	1.022	1.278	1.395	1.393
	A0A287AUJ0	LYR motif containing 4 OS=Sus scrofa OX=9823 GN=LYRM4	0.805	Down	0.020521	LYRM4	10.59	12.354	24.2	2	3	2	1.262	1.139	1.092	0.986	0.96	0.867
	F1SV40	Splicing factor 3a subunit 3 OS=Sus scrofa OX=9823 GN=SF3A3	0.763	Down	0.036079	SF3A3	58.891	6.1879	5.4	3	4	3	1.432	1.207	1.209	0.918	0.905	1.113
	F1RU31	"SART1, U4/U6.U5 tri-snRNP-associated protein 1 OS=Sus scrofa OX=9823 GN=SART1"	1.607	Up	0.049195	SART1	90.81	5.0869	2.1	1	1	1	0.629	0.663	1.097	1.19	1.35	1.299
	F1RWS8	Small nuclear ribonucleoprotein polypeptide A' OS=Sus scrofa OX=9823 GN=SNRPA1	1.308	Up	0.041617	SNRPA1	28.385	15.275	17.6	4	4	4	0.684	0.912	0.875	1.071	1.034	1.128
	A0A287AQG4	Synaptotagmin binding cytoplasmic RNA interacting protein OS=Sus scrofa OX=9823 GN=SYNCRIP	0.751	Down	0.0093778	SYNCRIP	62.656	54.883	23.8	13	23	1	1.317	1.225	1.123	0.851	0.977	0.923
	A0A287A0V4	Thioredoxin like 4A OS=Sus scrofa OX=9823 GN=TXNL4A	1.598	Up	0.028437	TXNL4A	16.8	3.293	13.4	2	3	2	1.066	0.752	0.85	1.443	1.18	1.641
	A0A287AUZ8	Pre-mRNA processing factor 4B OS=Sus scrofa OX=9823 GN=PRPF4B	1.249	Up	0.044378	PRPF4B	98.622	1.9016	1.8	2	2	2	0.779	0.99	0.934	1.068	1.122	1.187
[K] Transcription	A0A287AHN8	Methyltransferase like 14 OS=Sus scrofa OX=9823 GN=METTL14	1.32	Up	0.0115245	METTL14	48.599	4.6984	4.8	2	3	2	1.007	0.91	1.113	1.397	1.325	1.279
	I3L9H8	Staufen double-stranded RNA binding protein 1 OS=Sus scrofa OX=9823 GN=STAU1	0.802	Down	0.0090995	STAU1	55.085	188.14	43.3	19	25	19	0.976	0.859	0.845	0.723	0.705	0.721
	F1RKH0	Sin3 histone deacetylase corepressor complex component SDS3 OS=Sus scrofa OX=9823 GN=SUDS3	1.332	Up	0.04274	SUDS3	37.936	10.411	10.4	3	4	3	0.773	1.027	1.024	1.337	1.236	1.189
	A0A287AG68	Uncharacterized protein OS=Sus scrofa OX=9823	1.406	Up	0.041224	---	22.486	12.492	5.7	1	1	1	0.78	0.869	0.593	1.003	1.121	1.028
	A0A287AR50	"RRN3 homolog, RNA polymerase I transcription factor OS=Sus scrofa OX=9823 GN=RRN3"	0.68	Down	0.010358	RRN3	71.877	1.5497	1.3	1	1	1	1.062	1.107	1.21	0.829	0.654	0.815
	A0A286ZK95	Transcription and mRNA export factor ENY2 OS=Sus scrofa OX=9823 GN=ENY2	1.251	Up	0.0120601	ENY2	11.528	2.3366	14.9	2	2	2	0.903	1.025	1.017	1.251	1.154	1.278
	A0A287AA97	"HECT, UBA and WWE domain containing 1, E3 ubiquitin protein ligase OS=Sus scrofa OX=9823 GN=HUWE1"	0.658	Down	0.00178226	HUWE1	469.06	162.23	11.2	47	55	47	1.213	1.025	1.042	0.74	0.721	0.698
	A0A287AUW4	Uncharacterized protein OS=Sus scrofa OX=9823 GN=SUB1	1.221	Up	0.0151774	SUB1	14.395	6.6318	24.4	3	6	3	0.8	0.91	0.901	1.118	1.021	1.05
	A0A287AG39	Small nuclear ribonucleoprotein-associated protein OS=Sus scrofa OX=9823	1.295	Up	0.044737	---	23.67	5.8318	12.6	3	4	3	0.819	0.811	0.967	1.111	1.125	1.126
	F1SBP3	DEAD-box helicase 20 OS=Sus scrofa OX=9823 GN=DDX20	1.204	Up	0.037275	DDX20	92.3	10.823	6	5	6	5	0.889	0.941	0.891	1.198	1.093	0.985
	F1SC64	"Helicase, lymphoid specific OS=Sus scrofa OX=9823 GN=HELLS"	1.285	Up	0.02116	HELLS	97.011	2.0435	2.4	2	3	2	1.13	1.014	1.272	1.402	1.511	1.476
	F1RMU2	TATA-box binding protein associated factor 7 OS=Sus scrofa OX=9823 GN=TAF7	1.284	Up	0.048417	TAF7	40.245	3.3572	6	2	3	2	0.856	0.701	0.806	0.901	1.001	1.133
	F1STJ8	Ankyrin repeat domain 49 OS=Sus scrofa OX=9823 GN=ANKRD49	1.728	Up	0.034559	ANKRD49	27.236	1.6953	3.3	1	1	1	0.879	0.818	0.61	1.59	1.378	1.019
	A0A287B7R7	Protein transport protein sec16 OS=Sus scrofa OX=9823 GN=SEC16A	0.729	Down	0.00181871	SEC16A	241.78	165.52	10.1	20	26	20	1.113	0.996	1.07	0.734	0.777	0.808
	A0A286ZZA4	RNA binding motif protein 39 OS=Sus scrofa OX=9823 GN=RBM39	1.254	Up	0.0042623	RBM39	55.777	15.06	4.6	2	2	2	0.883	0.97	0.912	1.166	1.097	1.203
[L] Replication, recombination and repair	A0A287BTC2	DNA-(apurinic or apyrimidinic site) lyase OS=Sus scrofa OX=9823 GN=APEX1	0.708	Down	0.042322	APEX1	35.398	6.0825	10.7	3	4	3	1.405	1.017	1.083	0.829	0.91	0.741
	F1S5H8	DNA cross-link repair 1A OS=Sus scrofa OX=9823 GN=DCLRE1A	1.637	Up	0.00142308	DCLRE1A	119.21	4.0778	1.1	1	1	1	0.979	0.972	1.173	1.672	1.756	1.687
	A0A287B0M8	GPN-loop GTPase 1 OS=Sus scrofa OX=9823 GN=GPN1	1.314	Up	0.033881	GPN1	41.445	4.6021	2.9	1	2	1	0.949	0.895	0.737	1.098	1.226	1.067
[B] Chromatin structure and dynamics	Q71LE2	Histone H3.3 OS=Sus scrofa OX=9823 GN=H3F3A	1.202	Up	0.00110246	H3F3A	15.328	4.68	11.8	2	4	1	1.122	1.19	1.135	1.355	1.374	1.414
[D] Cell cycle control, cell division, chromosome partitioning	F1SJ00	DDB1 and CUL4 associated factor 1 OS=Sus scrofa OX=9823 GN=DCAF1	0.814	Down	0.0065195	DCAF1	149.62	1.4892	0.7	1	1	1	1.011	0.993	1.042	0.834	0.875	0.77
	F1RKH0	Sin3 histone deacetylase corepressor complex component SDS3 OS=Sus scrofa OX=9823 GN=SUDS3	1.332	Up	0.04274	SUDS3	37.936	10.411	10.4	3	4	3	0.773	1.027	1.024	1.337	1.236	1.189
	A0A287BBS5	Aurora kinase C OS=Sus scrofa OX=9823 GN=AURKC	1.438	Up	0.0024971	AURKC	34.226	46.243	23.2	6	8	6	0.913	0.865	1.019	1.343	1.395	1.283
	F1S402	Baculoviral IAP repeat containing 6 OS=Sus scrofa OX=9823 GN=BIRC6	0.688	Down	0.0112413	BIRC6	529.04	23.528	2	8	9	8	1.184	1.034	1.05	0.797	0.644	0.807
	A0A287A0V4	Thioredoxin like 4A OS=Sus scrofa OX=9823 GN=TXNL4A	1.598	Up	0.028437	TXNL4A	16.8	3.293	13.4	2	3	2	1.066	0.752	0.85	1.443	1.18	1.641
	P02543	Vimentin OS=Sus scrofa OX=9823 GN=VIM	0.808	Down	0.00029841	VIM	53.667	143.39	48.1	24	47	21	0.899	0.922	0.903	0.712	0.753	0.737
[Y] Nuclear structure	P02543	Vimentin OS=Sus scrofa OX=9823 GN=VIM	0.808	Down	0.00029841	VIM	53.667	143.39	48.1	24	47	21	0.899	0.922	0.903	0.712	0.753	0.737
[V] Defense mechanisms	Q9TUQ3	Complement component C7 OS=Sus scrofa OX=9823 GN=C7	3.346	Up	3.07e-07	C7	93.061	34.541	14.2	12	16	12	0.556	0.566	0.593	1.941	1.877	1.921
	Q9GK37	Corticosteroid-binding globulin OS=Sus scrofa OX=9823 GN=Serpina6	0.719	Down	0.024977	Serpina6	45.188	4.9104	4.9	2	3	2	1.323	1.054	1.349	0.971	0.889	0.818
	A0A287AJE3	Uncharacterized protein OS=Sus scrofa OX=9823 GN=LOC106504547	1.598	Up	0.000177223	LOC106504547	43.582	25.866	15.4	6	8	4	0.782	0.792	0.871	1.283	1.313	1.31
	A0A287BK07	Uncharacterized protein OS=Sus scrofa OX=9823	1.338	Up	0.0150814	---	22.922	3.4393	3.4	1	2	1	0.817	0.84	0.949	1.052	1.165	1.269
	F2Z5E2	Antithrombin-III precursor OS=Sus scrofa OX=9823 GN=SERPINC1	1.264	Up	0.0045572	SERPINC1	52.404	19.475	17.3	8	5	3	0.96	0.839	0.922	1.159	1.125	1.154
	F1SCF0	Alpha-1-antitrypsin OS=Sus scrofa OX=9823 GN=SERPINA1	1.395	Up	0.0140958	SERPINA1	46.951	7.3663	8.1	3	3	3	0.746	0.925	0.953	1.222	1.166	1.273
	A0A287B388	Uncharacterized protein OS=Sus scrofa OX=9823 GN=CFH	1.42	Up	0.00072055	CFH	131.55	9.0038	5.4	7	7	7	0.966	0.876	0.979	1.3	1.348	1.357
	I3LLB6	Asialoglycoprotein receptor 1 OS=Sus scrofa OX=9823 GN=ASGR1	0.772	Down	0.039841	ASGR1	32.499	1.642	3.1	1	1	1	1.162	0.933	0.912	0.828	0.746	0.747
	F1SCD0	Uncharacterized protein OS=Sus scrofa OX=9823 GN=LOC100153899	1.671	Up	7.59e-05	LOC100153899	46.64	64.657	13.9	6	11	2	0.827	0.781	0.833	1.307	1.413	1.36
[T] Signal transduction mechanisms	A0A286ZLG1	Tescalcin OS=Sus scrofa OX=9823 GN=TESC	0.802	Down	0.00043835	TESC	22.807	42.288	19.7	4	5	4	1.239	1.159	1.175	0.955	0.95	0.961
	Q9TUQ3	Complement component C7 OS=Sus scrofa OX=9823 GN=C7	3.346	Up	3.07e-07	C7	93.061	34.541	14.2	12	16	12	0.556	0.566	0.593	1.941	1.877	1.921
	F1RND0	Unc-119 lipid binding chaperone OS=Sus scrofa OX=9823 GN=UNC119	0.832	Down	0.0112387	UNC119	26.868	19.471	21.2	3	4	3	1.089	1.182	1.088	0.894	0.989	0.911
	P06867	Plasminogen OS=Sus scrofa OX=9823 GN=PLG	1.472	Up	0.0050039	PLG	90.614	8.5094	5.8	5	5	5	0.997	0.898	0.794	1.268	1.374	1.316
	A0A286ZWQ0	Neutrophil cytosol factor 2 OS=Sus scrofa OX=9823 GN=NCF2	0.807	Down	0.038784	NCF2	59.126	12.045	6.7	3	4	3	1.291	1.076	1.099	0.873	1.003	0.92
	F1RN04	Uncharacterized protein OS=Sus scrofa OX=9823	1.215	Up	0.0041571	---	39.84	-2	2.3	1	1	1	0.83	0.86	0.916	1.048	1.089	1.03
	F1SC51	PDZ and LIM domain protein 1 OS=Sus scrofa OX=9823 GN=PDLIM1	0.772	Down	0.019763	PDLIM1	35.995	8.3492	4.6	1	1	1	1.129	0.974	0.974	0.718	0.829	0.829
	I3LPL6	Sodium channel protein OS=Sus scrofa OX=9823 GN=SCN11A	0.419	Down	0.0094	SCN11A	200.56	-2	0.5	1	1	1	1.501	1.093	0.832	0.424	0.498	0.512
	I3LBC6	Kelch repeat and BTB domain containing 2 OS=Sus scrofa OX=9823 GN=KBTBD2	0.775	Down	0.039177	KBTBD2	71.195	2.1073	3.4	1	1	1	1.226	1.028	1.123	0.875	0.859	0.883
	A0A286ZL47	Cell adhesion molecule L1 like OS=Sus scrofa OX=9823 GN=CHL1	1.232	Up	0.0167798	CHL1	129.24	2.1319	0.8	1	1	1	0.8	0.949	0.865	1.085	1.032	1.103
	K7GM14	CD44 molecule (Indian blood group) OS=Sus scrofa OX=9823 GN=CD44	0.782	Down	0.0061158	CD44	40.888	4.225	8.6	3	3	3	1.234	1.131	1.081	0.868	0.943	0.883
	F1RV73	Bone morphogenetic protein 15 OS=Sus scrofa OX=9823 GN=BMP15	1.269	Up	0.0040555	BMP15	45.966	27.226	19.2	9	23	9	0.89	0.791	0.806	1.022	1.05	1.084
	F1SHE9	Islet cell autoantigen 1 like OS=Sus scrofa OX=9823 GN=ICA1L	0.826	Down	0.029897	ICA1L	54.067	3.741	2.3	1	1	1	1.257	1.036	1.126	0.961	0.935	0.928
	K7GLR2	Fas associated factor 1 OS=Sus scrofa OX=9823 GN=FAF1	0.708	Down	0.02448	FAF1	64.714	6.6715	7.6	4	5	4	0.992	1.087	1.33	0.872	0.785	0.757
	A0A287B388	Uncharacterized protein OS=Sus scrofa OX=9823 GN=CFH	1.42	Up	0.00072055	CFH	131.55	9.0038	5.4	7	7	7	0.966	0.876	0.979	1.3	1.348	1.357
	A0A287A1W3	Tyrosine-protein kinase receptor OS=Sus scrofa OX=9823 GN=INSRR	2.627	Up	0.00043951	INSRR	144.14	-2	1.1	1	1	1	0.812	0.652	0.603	1.802	1.751	1.878
	A0A287A3C5	Arfaptin-1 OS=Sus scrofa OX=9823 GN=ARFIP1	0.793	Down	0.0195586	ARFIP1	41.545	111.68	30.3	8	10	8	1.282	1.092	1.101	0.933	0.959	0.862
	I3LLB6	Asialoglycoprotein receptor 1 OS=Sus scrofa OX=9823 GN=ASGR1	0.772	Down	0.039841	ASGR1	32.499	1.642	3.1	1	1	1	1.162	0.933	0.912	0.828	0.746	0.747
[Z] Cytoskeleton	F1SC51	PDZ and LIM domain protein 1 OS=Sus scrofa OX=9823 GN=PDLIM1	0.772	Down	0.019763	PDLIM1	35.995	8.3492	4.6	1	1	1	1.129	0.974	0.974	0.718	0.829	0.829
	A0A287A9P3	"Myosin light chain kinase, smooth muscle OS=Sus scrofa OX=9823 GN=MYLK"	0.819	Down	0.025065	MYLK	194.76	21.299	4.7	8	9	8	0.855	0.958	0.795	0.706	0.733	0.698
	A0A287AHP4	Kinesin-like protein OS=Sus scrofa OX=9823 GN=KIF18A	1.308	Up	0.00094453	KIF18A	88.537	4.9529	4	3	3	3	1.034	1.008	1.113	1.38	1.354	1.393
	P67937	Tropomyosin alpha-4 chain OS=Sus scrofa OX=9823 GN=TPM4	0.736	Down	0.00168329	TPM4	28.521	67.532	38.7	12	9	6	0.722	0.811	0.798	0.56	0.593	0.563
	A0A286ZRX8	Filamin C OS=Sus scrofa OX=9823 GN=FLNC	0.706	Down	0.00036163	FLNC	286.58	323.31	23.6	53	73	41	1.159	1.075	1.058	0.759	0.794	0.771
	F1S939	Microtubule-associated protein 1S OS=Sus scrofa OX=9823 GN=MAP1S	1.356	Up	0.00172414	MAP1S	112.6	2.1768	1.9	2	2	2	0.267	0.243	0.249	0.324	0.358	0.347
	A0A287B0G6	Tropomodulin-3 OS=Sus scrofa OX=9823 GN=TMOD3	0.787	Down	0.037123	TMOD3	36.66	7.1898	8.9	3	3	2	1.226	1.016	1.101	0.974	0.808	0.848
[W] Extracellular structures	P50828	Hemopexin OS=Sus scrofa OX=9823 GN=HPX	1.976	Up	0.000155029	HPX	51.305	47.361	17.2	7	7	7	0.74	0.869	0.822	1.562	1.624	1.618
	I3LH38	Bystin OS=Sus scrofa OX=9823 GN=BYSL	1.408	Up	0.0072553	BYSL	49.3	2.2765	2.1	1	2	1	1.018	1.189	1.265	1.655	1.677	1.557
	F1SG25	Uncharacterized protein OS=Sus scrofa OX=9823 GN=ANOS1	0.744	Down	0.025544	ANOS1	72.317	8.7658	3.8	2	2	2	1.227	1.066	1.079	0.878	0.719	0.911
[U] Intracellular trafficking, secretion, and vesicular transport	A0A286ZZ65	Adaptor related protein complex 3 mu 2 subunit OS=Sus scrofa OX=9823 GN=AP3M2	1.21	Up	0.0061849	AP3M2	44.509	3.6898	7.6	3	4	2	0.911	0.927	0.88	1.036	1.16	1.094
	F1RND0	Unc-119 lipid binding chaperone OS=Sus scrofa OX=9823 GN=UNC119	0.832	Down	0.0112387	UNC119	26.868	19.471	21.2	3	4	3	1.089	1.182	1.088	0.894	0.989	0.911
	I3L9H8	Staufen double-stranded RNA binding protein 1 OS=Sus scrofa OX=9823 GN=STAU1	0.802	Down	0.0090995	STAU1	55.085	188.14	43.3	19	25	19	0.976	0.859	0.845	0.723	0.705	0.721
	P06867	Plasminogen OS=Sus scrofa OX=9823 GN=PLG	1.472	Up	0.0050039	PLG	90.614	8.5094	5.8	5	5	5	0.997	0.898	0.794	1.268	1.374	1.316
	A0A286ZL62	Ceramide synthase 4 OS=Sus scrofa OX=9823 GN=CERS4	1.212	Up	0.035862	CERS4	42.041	7.1823	7.5	2	5	2	0.791	0.792	0.911	0.994	1.085	0.944
	H9KVH0	Importin subunit alpha OS=Sus scrofa OX=9823 GN=KPNA7	1.271	Up	0.049884	KPNA7	55.536	64.068	14.6	8	15	8	0.891	1.088	1.181	1.365	1.387	1.264
	F1SHE9	Islet cell autoantigen 1 like OS=Sus scrofa OX=9823 GN=ICA1L	0.826	Down	0.029897	ICA1L	54.067	3.741	2.3	1	1	1	1.257	1.036	1.126	0.961	0.935	0.928
[O] Posttranslational modification, protein turnover, chaperones	P50828	Hemopexin OS=Sus scrofa OX=9823 GN=HPX	1.976	Up	0.000155029	HPX	51.305	47.361	17.2	7	7	7	0.74	0.869	0.822	1.562	1.624	1.618
	A0A286ZKB4	Complement C5a anaphylatoxin OS=Sus scrofa OX=9823 GN=C5	2.833	Up	1.72e-05	C5	186.18	50.982	9.5	14	16	14	0.629	0.567	0.594	1.6	1.759	1.712
	I3LTB8	Complement C3 OS=Sus scrofa OX=9823 GN=C3	1.673	Up	7.95e-05	C3	185.27	301.69	19	34	43	30	0.626	0.671	0.689	1.08	1.124	1.118
	F6PVU3	Peroxisome biogenesis factor 6 OS=Sus scrofa OX=9823 GN=PEX6	0.794	Down	0.047042	PEX6	103.62	4.9865	2.1	2	2	2	1.22	1.004	0.948	0.857	0.858	0.805
	F1RQW2	Complement C4-A precursor OS=Sus scrofa OX=9823 GN=C4A	1.986	Up	0.00080116	C4A	192.43	17.44	4.9	8	10	8	0.707	0.896	0.813	1.536	1.701	1.562
	F1S870	Proteasome inhibitor PI31 subunit OS=Sus scrofa OX=9823 GN=PSMF1	0.8	Down	0.0152401	PSMF1	29.532	7.42	4.8	2	2	2	1.042	1.205	1.029	0.891	0.84	0.89
	A0A287AA97	"HECT, UBA and WWE domain containing 1, E3 ubiquitin protein ligase OS=Sus scrofa OX=9823 GN=HUWE1"	0.658	Down	0.00178226	HUWE1	469.06	162.23	11.2	47	55	47	1.213	1.025	1.042	0.74	0.721	0.698
	F1RUT4	Cathepsin F OS=Sus scrofa OX=9823 GN=CTSF	0.78	Down	0.021436	CTSF	51.102	5.1491	4.8	2	3	2	1.189	1.125	1.088	0.793	0.988	0.872
	A0A287ADL8	26S proteasome non-ATPase regulatory subunit 4 OS=Sus scrofa OX=9823 GN=PSMD4	0.764	Down	0.00043741	PSMD4	38.097	75.512	23.2	7	13	1	1.164	1.251	1.201	0.921	0.898	0.943
	F1SU03	Heparan sulfate proteoglycan 2 OS=Sus scrofa OX=9823 GN=HSPG2	1.664	Up	0.032856	HSPG2	461.35	9.1023	0.9	3	3	3	1.063	0.738	0.666	1.208	1.588	1.309
[C] Energy production and conversion	Q9MYT8	"ATP synthase subunit e, mitochondrial OS=Sus scrofa OX=9823 GN=ATP5ME"	0.775	Down	0.030797	ATP5ME	8.2314	6.1594	32.4	2	3	2	1.376	1.096	1.106	0.918	0.902	0.954
	F1RZI0	"ATP synthase F(0) complex subunit C3, mitochondrial OS=Sus scrofa OX=9823 GN=ATP5MC3"	1.268	Up	0.0038621	ATP5MC3	13.365	1.4908	5.4	1	2	1	0.833	0.936	0.93	1.167	1.119	1.137
[G] Carbohydrate transport and metabolism	F1SQP0	Phosphorylase b kinase regulatory subunit OS=Sus scrofa OX=9823 GN=PHKA2	0.75	Down	0.0182626	PHKA2	134.69	5.638	2.7	3	4	3	1.13	0.905	1.07	0.813	0.731	0.785
	Q9GKX6	Aldose 1-epimerase OS=Sus scrofa OX=9823 GN=GALM	0.791	Down	0.012824	GALM	37.815	20.232	12	3	5	3	1.067	1.14	1.239	0.875	0.97	0.881
[E] Amino acid transport and metabolism	A0A287AAZ9	Complement factor B OS=Sus scrofa OX=9823 GN=CFB	0.793	Down	0.049685	CFB	81.376	5.0096	4.4	3	3	3	1.163	1.017	0.89	0.778	0.805	0.851
	I3LB03	ATP binding cassette subfamily F member 3 OS=Sus scrofa OX=9823 GN=ABCF3	0.786	Down	0.028279	ABCF3	79.878	6.3205	6.1	4	4	4	0.983	0.976	1.077	0.901	0.729	0.756
	A0A287A0J9	Uncharacterized protein OS=Sus scrofa OX=9823 GN=LOC100156775	1.254	Up	0.043661	LOC100156775	47.884	-2	2.1	1	1	1	0.777	0.899	0.97	1.184	1.018	1.116
	Q8SPS7	Haptoglobin OS=Sus scrofa OX=9823 GN=HP	2.215	Up	4.18e-05	HP	38.481	21.094	18.7	6	13	6	0.86	0.76	0.776	1.713	1.807	1.788
	D0G6R7	Cysteine dioxygenase type 1 OS=Sus scrofa OX=9823 GN=CDO1	1.253	Up	0.03488	CDO1	23.018	4.9223	12.5	3	4	3	1.057	0.928	0.929	1.211	1.209	1.23
[I] Lipid transport and metabolism	P50390	Transthyretin OS=Sus scrofa OX=9823 GN=TTR	1.271	Up	0.0043959	TTR	16.081	17.846	20	3	6	3	0.985	0.864	0.94	1.18	1.216	1.15
[P] Inorganic ion transport and metabolism	A0A287BSC3	Alkaline phosphatase OS=Sus scrofa OX=9823 GN=ALPL	0.818	Down	0.0137804	ALPL	57.611	1.729	1.5	1	1	1	0.958	1.029	1.069	0.844	0.878	0.778
	I3LPL6	Sodium channel protein OS=Sus scrofa OX=9823 GN=SCN11A	0.419	Down	0.0094	SCN11A	200.56	-2	0.5	1	1	1	1.501	1.093	0.832	0.424	0.498	0.512
	A0A287AZY0	Mitochondrial calcium uptake 2 OS=Sus scrofa OX=9823 GN=MICU2	0.737	Down	0.037656	MICU2	45.847	2.7185	2.5	1	2	1	1.133	1.17	1.371	0.785	1.04	0.884
[R] General function prediction only	I3LJW2	Fibrinogen gamma chain precursor OS=Sus scrofa OX=9823 GN=FGG	2	Up	1.58e-05	FGG	49.618	83.852	21	9	10	9	0.794	0.744	0.796	1.554	1.593	1.52
	F1RUE0	Acyl-coenzyme A thioesterase 13 OS=Sus scrofa OX=9823 GN=ACOT13	1.32	Up	0.0118025	ACOT13	15.184	3.0007	7.1	1	2	1	0.786	0.921	0.852	1.204	1.139	1.036
	A0A286ZNU1	Zinc finger protein 687 OS=Sus scrofa OX=9823 GN=ZNF687	2.035	Up	0.00048239	ZNF687	123.15	-2	0.6	1	1	1	0.64	0.774	0.785	1.541	1.495	1.439
	F1S359	"RB binding protein 5, histone lysine methyltransferase complex subunit OS=Sus scrofa OX=9823 GN=RBBP5"	1.274	Up	0.022998	RBBP5	59.152	7.9556	7.4	4	4	4	1.08	1.353	1.196	1.488	1.601	1.534
	A0A286ZWM7	Uncharacterized protein OS=Sus scrofa OX=9823	1.357	Up	0.0022212	---	30.688	4.6524	3.8	1	2	1	0.836	0.794	0.891	1.11	1.206	1.105
	I3LBC6	Kelch repeat and BTB domain containing 2 OS=Sus scrofa OX=9823 GN=KBTBD2	0.775	Down	0.039177	KBTBD2	71.195	2.1073	3.4	1	1	1	1.226	1.028	1.123	0.875	0.859	0.883
	I3LKI4	Peroxisomal biogenesis factor 5 OS=Sus scrofa OX=9823 GN=PEX5	0.696	Down	0.00053611	PEX5	60.407	24.811	17	8	9	8	1.149	1.068	1.156	0.816	0.783	0.748
	F1S402	Baculoviral IAP repeat containing 6 OS=Sus scrofa OX=9823 GN=BIRC6	0.688	Down	0.0112413	BIRC6	529.04	23.528	2	8	9	8	1.184	1.034	1.05	0.797	0.644	0.807
	A0A287AIZ1	Uncharacterized protein OS=Sus scrofa OX=9823 GN=ZIM2	0.759	Down	0.0077389	ZIM2	61.658	6.0808	2.4	1	1	1	1.316	1.496	1.512	1.063	1.052	1.167
	I3L651	Fibrinogen beta chain OS=Sus scrofa OX=9823 GN=FGB	1.941	Up	0.0167399	FGB	51.696	19.042	16.1	6	7	6	0.697	0.686	0.898	1.472	1.45	1.506
	F2Z5F6	Protein yippee-like OS=Sus scrofa OX=9823 GN=YPEL5	1.211	Up	0.00085878	YPEL5	13.841	1.8769	8.3	1	1	1	1.01	1.018	1.001	1.173	1.239	1.255
	F1RWL1	F-box and leucine rich repeat protein 20 OS=Sus scrofa OX=9823 GN=FBXL20	1.422	Up	0.0051434	FBXL20	48.443	7.5024	8.5	4	4	4	0.912	1.084	0.942	1.318	1.486	1.373
	A0A287B5J8	Follistatin like 3 OS=Sus scrofa OX=9823 GN=FSTL3	1.418	Up	0.0033002	FSTL3	30.771	22.778	18.2	5	6	5	0.835	0.754	0.759	1.013	1.164	1.152
[S] Function unknown	A0A287BGC9	Uncharacterized protein OS=Sus scrofa OX=9823 GN=NDRG3	0.827	Down	0.0021368	NDRG3	34.792	6.5548	21.1	7	14	1	1.212	1.118	1.167	0.986	0.964	0.941
	A0A287BQI0	Beta-catenin-like protein 1 OS=Sus scrofa OX=9823 GN=CTNNBL1	1.577	Up	0.0023194	CTNNBL1	65.232	1.8284	3.2	2	2	2	1.108	0.894	0.975	1.569	1.5	1.626
	K7GQY4	Uncharacterized protein OS=Sus scrofa OX=9823 GN=MCFD2	0.549	Down	0.023177	MCFD2	16.082	5.364	12	1	1	1	0.958	1.587	1.41	0.739	0.649	0.783
	F1SK25	Fanconi anemia complementation group I OS=Sus scrofa OX=9823 GN=FANCI	1.445	Up	2.04e-05	FANCI	138.94	26.711	5	6	8	6	0.929	0.926	0.885	1.321	1.325	1.312
	A0A287AYF1	DCN1-like protein OS=Sus scrofa OX=9823 GN=DCUN1D5	1.229	Up	0.038856	DCUN1D5	20.055	15.664	24.4	4	5	4	0.987	1.226	1.166	1.429	1.324	1.401
	I3LND7	Cell division cycle protein 123 homolog OS=Sus scrofa OX=9823 GN=CDC123	1.228	Up	0.0122391	CDC123	35.518	9.2155	16.4	5	5	5	1.112	1.198	1.261	1.541	1.388	1.456
