# Supplementary material for: Proteomic Changes of Porcine Oocytes After Vitrification and Subsequent in vitro Maturation: A Tandem Mass Tag-Based Quantitative Analysis
Source: Front Cell Dev Biol. 2020 Dec 23;8:614577. doi: 10.3389/fcell.2020.614577 (PMC7785821; doi:10.3389/fcell.2020.614577)
Supplement: Supplementary Table 6 — GO enrichment analysis of differentially expressed proteins. [file Table_6.XLSX]

## Sheet: GO Enrichment
GO Terms Level 1	GO Terms Description	GO Terms Level	GO Terms ID	Mapping	Background	All Mapping	All Background	Fold Enrichment	Fisher' exact test P value	-log10(p value)	Related Protein
Cellular Component	extracellular space	4	GO:0005615	22	121	96	2572	4.87	1.4069e-10	9.85	A0A075B7I5 F1SMJ6 I3LTB8 F1SCF0 F1RX36 Q9GK37 F2Z5E2 F1RQW2 A0A287AMK0 Q8SPS7 I3LJW2 P50390 F1RV73 F1SCD0 A0SEH3 I3L651 I3L728 F1SFI7 A0A286ZKB4 F1SJL4 P09571 F1S788
	membrane attack complex	9	GO:0005579	5	5	96	2572	26.79	6.54227e-08	7.18	F1SMJ6 F1SMI8 Q9TUQ3 A0A287AT36 F1S788
	pore complex	6	GO:0046930	5	6	96	2572	22.33	3.8094e-07	6.42	F1SMJ6 F1SMI8 Q9TUQ3 A0A287AT36 F1S788
	extracellular region	2	GO:0005576	39	566	96	2572	1.85	2.18376e-05	4.66	A0A075B7I5 F1SMJ6 I3LTB8 P06867 F1SCF0 A0A286ZNZ6 A0A287AMK0 Q8SPS7 Q9GKX6 P50390 F1RV73 F1SFI7 A0A286ZKB4 Q9TUQ3 K7GM40 F1SJL4 P09571 Q6DUB7 F1S788 F1SDX6 P67937 F1RND0 F1RX36 F1SMI8 F2Z5E2 Q9GK37 I3LAA0 F1RQW2 P50828 F1RUE0 F1SG25 A0A287AAZ9 I3LJW2 F1SCD0 A0SEH3 I3L651 I3L728 Q71LE2 P02543
	fibrinogen complex	5	GO:0005577	3	3	96	2572	26.79	5.04448e-05	4.3	F1RX36 I3LJW2 I3L651
	blood microparticle	5	GO:0072562	5	13	96	2572	10.3	6.62714e-05	4.18	F1SMJ6 F2Z5E2 A0SEH3 F1SFI7 F1S788
	extracellular region part	3	GO:0044421	32	534	96	2572	1.61	0.00234592	2.63	F1SDX6 A0A075B7I5 F1SMJ6 P67937 I3LTB8 F1SCF0 F1RND0 F1RX36 Q9GK37 F2Z5E2 F1SMI8 I3LAA0 F1RQW2 F1RUE0 A0A287AMK0 Q8SPS7 Q9GKX6 I3LJW2 P50390 A0SEH3 F1SCD0 F1RV73 I3L651 I3L728 F1SFI7 A0A286ZKB4 Q71LE2 F1SJL4 P02543 P09571 Q6DUB7 F1S788
	intrinsic component of plasma membrane	7	GO:0031226	7	53	96	2572	3.54	0.00305643	2.51	F1SDX6 F1SMJ6 F1SMI8 Q9TUQ3 I3LPL6 A0A287AT36 F1S788
Molecular Function	peptidase inhibitor activity	5	GO:0030414	11	34	123	3406	8.96	1.23295e-08	7.91	F1SG25 F1SCD0 I3LTB8 F1SFI7 A0A286ZKB4 F1S402 F1SCF0 Q9GK37 F2Z5E2 F1RQW2 Q0Z8R0
	endopeptidase inhibitor activity	6	GO:0004866	10	33	123	3406	8.39	1.19899e-07	6.92	F1SCD0 I3LTB8 F1SFI7 A0A286ZKB4 F1S402 F1SCF0 F2Z5E2 Q9GK37 F1RQW2 Q0Z8R0
	peptidase regulator activity	4	GO:0061134	11	43	123	3406	7.08	1.87975e-07	6.73	F1SG25 F1SCD0 I3LTB8 F1SFI7 A0A286ZKB4 F1S402 F1SCF0 Q9GK37 F2Z5E2 F1RQW2 Q0Z8R0
	endopeptidase regulator activity	5	GO:0061135	10	37	123	3406	7.48	3.99051e-07	6.4	F1SCD0 I3LTB8 F1SFI7 A0A286ZKB4 F1S402 F1SCF0 F2Z5E2 Q9GK37 F1RQW2 Q0Z8R0
	enzyme inhibitor activity	4	GO:0004857	11	54	123	3406	5.64	2.23062e-06	5.65	F1SG25 F1SCD0 I3LTB8 F1SFI7 A0A286ZKB4 F1S402 F1SCF0 Q9GK37 F2Z5E2 F1RQW2 Q0Z8R0
	serine-type endopeptidase inhibitor activity	7	GO:0004867	4	13	123	3406	8.52	0.000899138	3.05	Q9GK37 F2Z5E2 F1SCD0 F1SCF0
	protein binding, bridging	4	GO:0030674	4	14	123	3406	7.91	0.00122388	2.91	F1RX36 I3LJW2 I3L651 F1SBP3
	histone deacetylase binding	5	GO:0042826	3	7	123	3406	11.87	0.0014465	2.84	F1RUD8 F1SBP3 F1RKH0
Biological Process	protein activation cascade	6	GO:0072376	6	8	104	2898	20.9	4.8938e-08	7.31	A0A287AAZ9 I3LTB8 A0A286ZKB4 F1RQW2 Q9TUQ3 F1S788
	activation of immune response	7	GO:0002253	6	13	104	2898	12.86	2.58872e-06	5.59	A0A287AAZ9 I3LTB8 A0A286ZKB4 F1RQW2 Q9TUQ3 F1S788
	negative regulation of hydrolase activity	6	GO:0051346	9	52	104	2898	4.82	7.08217e-05	4.15	F1SG25 F1SCD0 F1SFI7 F1S402 F1SCF0 F2Z5E2 Q9GK37 F1RQW2 Q0Z8R0
	positive regulation of immune response	6	GO:0050778	7	33	104	2898	5.91	0.000123918	3.91	A0A287AAZ9 I3LTB8 F1SMI8 A0A286ZKB4 F1RQW2 Q9TUQ3 F1S788
	negative regulation of cellular metabolic process	6	GO:0031324	17	199	104	2898	2.38	0.00055574	3.26	F1SC64 F1SCF0 F1SJ00 Q9GK37 F2Z5E2 F1S459 F1RUD8 F1SBP3 F1RQW2 Q0Z8R0 F1SG25 F1SCD0 F1RMU2 F1SFI7 F1S402 I3LH38 F1RKH0
	acute-phase response	7	GO:0006953	2	2	104	2898	27.87	0.00127592	2.89	Q8SPS7 F1SFI7
	regulation of proteolysis	7	GO:0030162	10	91	104	2898	3.06	0.00129608	2.89	F1SG25 F1SCD0 F1SFI7 F1S402 F1SCF0 Q9GK37 F1SMI8 F2Z5E2 F1RQW2 Q0Z8R0
	blood coagulation	6	GO:0007596	4	18	104	2898	6.19	0.00324808	2.49	F1RX36 I3LJW2 I3L651 P06867
	regulation of protein activation cascade	7	GO:2000257	2	3	104	2898	18.58	0.00373788	2.43	F2Z5E2 F1SMI8
	heterochromatin organization	7	GO:0070828	2	3	104	2898	18.58	0.00373788	2.43	F1SC64 Q71LE2
	negative regulation of protein metabolic process	7	GO:0051248	10	111	104	2898	2.51	0.00570392	2.24	F1SG25 F1SCD0 F1RMU2 F1SFI7 F1S402 F1SCF0 Q9GK37 F2Z5E2 F1RQW2 Q0Z8R0
	platelet activation	7	GO:0030168	3	11	104	2898	7.6	0.00600473	2.22	F1RX36 I3LJW2 I3L651
	acute inflammatory response	6	GO:0002526	2	4	104	2898	13.93	0.00730071	2.14	Q8SPS7 F1SFI7
	regulation of wound healing	7	GO:0061041	2	4	104	2898	13.93	0.00730071	2.14	F2Z5E2 P06867

## Sheet: All GO Proteins
GO Terms Level 1	GO Terms ID	GO Terms Level	GO Terms Description	Fisher's exact test P value	Protein accession	Protein description	Ratio	Regulated Type	P value	Gene name	MW [kDa]	Score	Coverage [%]	Peptides	PSMs	Unique peptides	FO_1	FO_2	FO_3	VO_1	VO_2	VO_3
Cellular Component	GO:0070461	14	SAGA-type complex	0.00787702	A0A286ZK95	Transcription and mRNA export factor ENY2 OS=Sus scrofa OX=9823 GN=ENY2	1.251	Up	0.0120601	ENY2	11.528	2.3366	14.9	2	2	2	0.903	1.025	1.017	1.251	1.154	1.278
Cellular Component	GO:0070461	14	SAGA-type complex	0.00787702	F1RMU2	TATA-box binding protein associated factor 7 OS=Sus scrofa OX=9823 GN=TAF7	1.284	Up	0.048417	TAF7	40.245	3.3572	6	2	3	2	0.856	0.701	0.806	0.901	1.001	1.133
Cellular Component	GO:0044421	3	extracellular region part	0.00234592	F1SDX6	Transglutaminase 2 OS=Sus scrofa OX=9823 GN=TGM2	1.422	Up	0.0116979	TGM2	77.211	14.63	7.9	5	5	5	0.749	0.637	0.706	0.869	1.046	1.059
Cellular Component	GO:0044421	3	extracellular region part	0.00234592	A0A075B7I5	Uncharacterized protein OS=Sus scrofa OX=9823	1.379	Up	0.0086181	---	11.866	7.0402	17.7	2	4	2	0.698	0.825	0.76	0.972	1.14	1.036
Cellular Component	GO:0044421	3	extracellular region part	0.00234592	F1SMJ6	Complement component C9 precursor OS=Sus scrofa OX=9823 GN=C9	2.448	Up	2.47e-06	C9	62.441	39.962	18.6	10	18	10	0.7	0.713	0.661	1.736	1.691	1.651
Cellular Component	GO:0044421	3	extracellular region part	0.00234592	P67937	Tropomyosin alpha-4 chain OS=Sus scrofa OX=9823 GN=TPM4	0.736	Down	0.00168329	TPM4	28.521	67.532	38.7	12	9	6	0.722	0.811	0.798	0.56	0.593	0.563
Cellular Component	GO:0044421	3	extracellular region part	0.00234592	I3LTB8	Complement C3 OS=Sus scrofa OX=9823 GN=C3	1.673	Up	7.95e-05	C3	185.27	301.69	19	34	43	30	0.626	0.671	0.689	1.08	1.124	1.118
Cellular Component	GO:0044421	3	extracellular region part	0.00234592	F1SCF0	Alpha-1-antitrypsin OS=Sus scrofa OX=9823 GN=SERPINA1	1.395	Up	0.0140958	SERPINA1	46.951	7.3663	8.1	3	3	3	0.746	0.925	0.953	1.222	1.166	1.273
Cellular Component	GO:0044421	3	extracellular region part	0.00234592	F1RND0	Unc-119 lipid binding chaperone OS=Sus scrofa OX=9823 GN=UNC119	0.832	Down	0.0112387	UNC119	26.868	19.471	21.2	3	4	3	1.089	1.182	1.088	0.894	0.989	0.911
Cellular Component	GO:0044421	3	extracellular region part	0.00234592	F1RX36	Fibrinogen alpha chain OS=Sus scrofa OX=9823 GN=FGA	1.844	Up	0.0011434	FGA	72.612	29.552	12.1	8	11	8	0.945	0.795	0.762	1.466	1.641	1.507
Cellular Component	GO:0044421	3	extracellular region part	0.00234592	Q9GK37	Corticosteroid-binding globulin OS=Sus scrofa OX=9823 GN=Serpina6	0.719	Down	0.024977	Serpina6	45.188	4.9104	4.9	2	3	2	1.323	1.054	1.349	0.971	0.889	0.818
Cellular Component	GO:0044421	3	extracellular region part	0.00234592	F2Z5E2	Antithrombin-III precursor OS=Sus scrofa OX=9823 GN=SERPINC1	1.264	Up	0.0045572	SERPINC1	52.404	19.475	17.3	8	5	3	0.96	0.839	0.922	1.159	1.125	1.154
Cellular Component	GO:0044421	3	extracellular region part	0.00234592	F1SMI8	Complement component C6 precursor OS=Sus scrofa OX=9823 GN=C6	2.78	Up	4.26e-05	C6	104.63	32.506	12.5	13	19	13	0.601	0.708	0.611	1.731	1.813	1.794
Cellular Component	GO:0044421	3	extracellular region part	0.00234592	I3LAA0	Retinoic acid receptor responder 1 OS=Sus scrofa OX=9823 GN=RARRES1	1.468	Up	0.036023	RARRES1	32.871	14.205	13.1	3	3	3	0.898	0.676	0.589	0.994	1.071	1.111
Cellular Component	GO:0044421	3	extracellular region part	0.00234592	F1RQW2	Complement C4-A precursor OS=Sus scrofa OX=9823 GN=C4A	1.986	Up	0.00080116	C4A	192.43	17.44	4.9	8	10	8	0.707	0.896	0.813	1.536	1.701	1.562
Cellular Component	GO:0044421	3	extracellular region part	0.00234592	F1RUE0	Acyl-coenzyme A thioesterase 13 OS=Sus scrofa OX=9823 GN=ACOT13	1.32	Up	0.0118025	ACOT13	15.184	3.0007	7.1	1	2	1	0.786	0.921	0.852	1.204	1.139	1.036
Cellular Component	GO:0044421	3	extracellular region part	0.00234592	A0A287AMK0	Serum albumin OS=Sus scrofa OX=9823 GN=ALB	2.658	Up	1.29e-06	ALB	67.168	305.38	53.4	34	52	24	0.615	0.664	0.644	1.67	1.704	1.738
Cellular Component	GO:0044421	3	extracellular region part	0.00234592	Q8SPS7	Haptoglobin OS=Sus scrofa OX=9823 GN=HP	2.215	Up	4.18e-05	HP	38.481	21.094	18.7	6	13	6	0.86	0.76	0.776	1.713	1.807	1.788
Cellular Component	GO:0044421	3	extracellular region part	0.00234592	Q9GKX6	Aldose 1-epimerase OS=Sus scrofa OX=9823 GN=GALM	0.791	Down	0.012824	GALM	37.815	20.232	12	3	5	3	1.067	1.14	1.239	0.875	0.97	0.881
Cellular Component	GO:0044421	3	extracellular region part	0.00234592	I3LJW2	Fibrinogen gamma chain precursor OS=Sus scrofa OX=9823 GN=FGG	2	Up	1.58e-05	FGG	49.618	83.852	21	9	10	9	0.794	0.744	0.796	1.554	1.593	1.52
Cellular Component	GO:0044421	3	extracellular region part	0.00234592	P50390	Transthyretin OS=Sus scrofa OX=9823 GN=TTR	1.271	Up	0.0043959	TTR	16.081	17.846	20	3	6	3	0.985	0.864	0.94	1.18	1.216	1.15
Cellular Component	GO:0044421	3	extracellular region part	0.00234592	A0SEH3	Complement component C8 gamma chain precursor OS=Sus scrofa OX=9823 GN=C8G	1.417	Up	0.02492	C8G	22.283	16.232	27.7	4	5	4	1.067	0.768	0.874	1.286	1.354	1.199
Cellular Component	GO:0044421	3	extracellular region part	0.00234592	F1SCD0	Uncharacterized protein OS=Sus scrofa OX=9823 GN=LOC100153899	1.671	Up	7.59e-05	LOC100153899	46.64	64.657	13.9	6	11	2	0.827	0.781	0.833	1.307	1.413	1.36
Cellular Component	GO:0044421	3	extracellular region part	0.00234592	F1RV73	Bone morphogenetic protein 15 OS=Sus scrofa OX=9823 GN=BMP15	1.269	Up	0.0040555	BMP15	45.966	27.226	19.2	9	23	9	0.89	0.791	0.806	1.022	1.05	1.084
Cellular Component	GO:0044421	3	extracellular region part	0.00234592	I3L651	Fibrinogen beta chain OS=Sus scrofa OX=9823 GN=FGB	1.941	Up	0.0167399	FGB	51.696	19.042	16.1	6	7	6	0.697	0.686	0.898	1.472	1.45	1.506
Cellular Component	GO:0044421	3	extracellular region part	0.00234592	I3L728	Uncharacterized protein OS=Sus scrofa OX=9823	1.789	Up	0.027279	---	15.057	5.4257	23.4	3	7	1	0.559	0.905	0.561	1.151	1.08	1.392
Cellular Component	GO:0044421	3	extracellular region part	0.00234592	F1SFI7	Alpha-2-HS-glycoprotein OS=Sus scrofa OX=9823 GN=AHSG	1.776	Up	0.00085782	AHSG	38.789	43.968	12.6	4	6	4	0.703	0.837	0.837	1.374	1.485	1.362
Cellular Component	GO:0044421	3	extracellular region part	0.00234592	A0A286ZKB4	Complement C5a anaphylatoxin OS=Sus scrofa OX=9823 GN=C5	2.833	Up	1.72e-05	C5	186.18	50.982	9.5	14	16	14	0.629	0.567	0.594	1.6	1.759	1.712
Cellular Component	GO:0044421	3	extracellular region part	0.00234592	Q71LE2	Histone H3.3 OS=Sus scrofa OX=9823 GN=H3F3A	1.202	Up	0.00110246	H3F3A	15.328	4.68	11.8	2	4	1	1.122	1.19	1.135	1.355	1.374	1.414
Cellular Component	GO:0044421	3	extracellular region part	0.00234592	F1SJL4	Cartilage intermediate layer protein 1 OS=Sus scrofa OX=9823 GN=CILP	0.721	Down	0.0038771	CILP	133.1	7.8197	3.4	4	4	4	1.108	1.152	1.091	0.746	0.782	0.889
Cellular Component	GO:0044421	3	extracellular region part	0.00234592	P02543	Vimentin OS=Sus scrofa OX=9823 GN=VIM	0.808	Down	0.00029841	VIM	53.667	143.39	48.1	24	47	21	0.899	0.922	0.903	0.712	0.753	0.737
Cellular Component	GO:0044421	3	extracellular region part	0.00234592	P09571	Serotransferrin OS=Sus scrofa OX=9823 GN=TF	2.288	Up	7.15e-07	TF	76.967	238.23	38.1	25	42	20	0.695	0.707	0.735	1.607	1.651	1.631
Cellular Component	GO:0044421	3	extracellular region part	0.00234592	Q6DUB7	Stathmin OS=Sus scrofa OX=9823 GN=STMN1	1.213	Up	0.0103832	STMN1	17.302	38.195	44.3	8	15	6	0.844	0.935	0.903	1.054	1.15	1.049
Cellular Component	GO:0044421	3	extracellular region part	0.00234592	F1S788	Complement C8 alpha chain OS=Sus scrofa OX=9823 GN=C8A	5.867	Up	0.00022102	C8A	66.06	44.705	12.2	6	7	6	0.295	0.471	0.402	2.151	2.385	2.317
Cellular Component	GO:1902911	6	protein kinase complex	0.00867643	I3LH38	Bystin OS=Sus scrofa OX=9823 GN=BYSL	1.408	Up	0.0072553	BYSL	49.3	2.2765	2.1	1	2	1	1.018	1.189	1.265	1.655	1.677	1.557
Cellular Component	GO:1902911	6	protein kinase complex	0.00867643	F1SQP0	Phosphorylase b kinase regulatory subunit OS=Sus scrofa OX=9823 GN=PHKA2	0.75	Down	0.0182626	PHKA2	134.69	5.638	2.7	3	4	3	1.13	0.905	1.07	0.813	0.731	0.785
Cellular Component	GO:1902911	6	protein kinase complex	0.00867643	F1RMU2	TATA-box binding protein associated factor 7 OS=Sus scrofa OX=9823 GN=TAF7	1.284	Up	0.048417	TAF7	40.245	3.3572	6	2	3	2	0.856	0.701	0.806	0.901	1.001	1.133
Cellular Component	GO:0044454	12	nuclear chromosome part	0.247175	F1S459	Uncharacterized protein OS=Sus scrofa OX=9823 GN=TERF2IP	1.216	Up	0.0028209	TERF2IP	44.313	19.579	14.2	5	5	5	0.985	1.021	1.083	1.279	1.23	1.246
Cellular Component	GO:0044454	12	nuclear chromosome part	0.247175	F1S5H8	DNA cross-link repair 1A OS=Sus scrofa OX=9823 GN=DCLRE1A	1.637	Up	0.00142308	DCLRE1A	119.21	4.0778	1.1	1	1	1	0.979	0.972	1.173	1.672	1.756	1.687
Cellular Component	GO:0044454	12	nuclear chromosome part	0.247175	Q71LE2	Histone H3.3 OS=Sus scrofa OX=9823 GN=H3F3A	1.202	Up	0.00110246	H3F3A	15.328	4.68	11.8	2	4	1	1.122	1.19	1.135	1.355	1.374	1.414
Cellular Component	GO:0044454	12	nuclear chromosome part	0.247175	F1RKH0	Sin3 histone deacetylase corepressor complex component SDS3 OS=Sus scrofa OX=9823 GN=SUDS3	1.332	Up	0.04274	SUDS3	37.936	10.411	10.4	3	4	3	0.773	1.027	1.024	1.337	1.236	1.189
Cellular Component	GO:0016607	14	nuclear speck	0.267051	F1RWS8	Small nuclear ribonucleoprotein polypeptide A' OS=Sus scrofa OX=9823 GN=SNRPA1	1.308	Up	0.041617	SNRPA1	28.385	15.275	17.6	4	4	4	0.684	0.912	0.875	1.071	1.034	1.128
Cellular Component	GO:0016607	14	nuclear speck	0.267051	F1RU31	"SART1, U4/U6.U5 tri-snRNP-associated protein 1 OS=Sus scrofa OX=9823 GN=SART1"	1.607	Up	0.049195	SART1	90.81	5.0869	2.1	1	1	1	0.629	0.663	1.097	1.19	1.35	1.299
Cellular Component	GO:0030055	3	cell-substrate junction	0.123155	F1SDX6	Transglutaminase 2 OS=Sus scrofa OX=9823 GN=TGM2	1.422	Up	0.0116979	TGM2	77.211	14.63	7.9	5	5	5	0.749	0.637	0.706	0.869	1.046	1.059
Cellular Component	GO:0030055	3	cell-substrate junction	0.123155	P02543	Vimentin OS=Sus scrofa OX=9823 GN=VIM	0.808	Down	0.00029841	VIM	53.667	143.39	48.1	24	47	21	0.899	0.922	0.903	0.712	0.753	0.737
Cellular Component	GO:0030055	3	cell-substrate junction	0.123155	I3LH38	Bystin OS=Sus scrofa OX=9823 GN=BYSL	1.408	Up	0.0072553	BYSL	49.3	2.2765	2.1	1	2	1	1.018	1.189	1.265	1.655	1.677	1.557
Cellular Component	GO:0030055	3	cell-substrate junction	0.123155	P67937	Tropomyosin alpha-4 chain OS=Sus scrofa OX=9823 GN=TPM4	0.736	Down	0.00168329	TPM4	28.521	67.532	38.7	12	9	6	0.722	0.811	0.798	0.56	0.593	0.563
Cellular Component	GO:0030055	3	cell-substrate junction	0.123155	Q2YGT9	60S ribosomal protein L6 OS=Sus scrofa OX=9823 GN=RPL6	0.812	Down	0.036957	RPL6	32.19	18.225	17.6	6	7	6	1.19	1.046	1.004	0.817	0.866	0.949
Cellular Component	GO:0005924	5	cell-substrate adherens junction	0.123155	F1SDX6	Transglutaminase 2 OS=Sus scrofa OX=9823 GN=TGM2	1.422	Up	0.0116979	TGM2	77.211	14.63	7.9	5	5	5	0.749	0.637	0.706	0.869	1.046	1.059
Cellular Component	GO:0005924	5	cell-substrate adherens junction	0.123155	P02543	Vimentin OS=Sus scrofa OX=9823 GN=VIM	0.808	Down	0.00029841	VIM	53.667	143.39	48.1	24	47	21	0.899	0.922	0.903	0.712	0.753	0.737
Cellular Component	GO:0005924	5	cell-substrate adherens junction	0.123155	I3LH38	Bystin OS=Sus scrofa OX=9823 GN=BYSL	1.408	Up	0.0072553	BYSL	49.3	2.2765	2.1	1	2	1	1.018	1.189	1.265	1.655	1.677	1.557
Cellular Component	GO:0005924	5	cell-substrate adherens junction	0.123155	P67937	Tropomyosin alpha-4 chain OS=Sus scrofa OX=9823 GN=TPM4	0.736	Down	0.00168329	TPM4	28.521	67.532	38.7	12	9	6	0.722	0.811	0.798	0.56	0.593	0.563
Cellular Component	GO:0005924	5	cell-substrate adherens junction	0.123155	Q2YGT9	60S ribosomal protein L6 OS=Sus scrofa OX=9823 GN=RPL6	0.812	Down	0.036957	RPL6	32.19	18.225	17.6	6	7	6	1.19	1.046	1.004	0.817	0.866	0.949
Cellular Component	GO:0000922	11	spindle pole	0.267051	F1S402	Baculoviral IAP repeat containing 6 OS=Sus scrofa OX=9823 GN=BIRC6	0.688	Down	0.0112413	BIRC6	529.04	23.528	2	8	9	8	1.184	1.034	1.05	0.797	0.644	0.807
Cellular Component	GO:0000922	11	spindle pole	0.267051	F1RND0	Unc-119 lipid binding chaperone OS=Sus scrofa OX=9823 GN=UNC119	0.832	Down	0.0112387	UNC119	26.868	19.471	21.2	3	4	3	1.089	1.182	1.088	0.894	0.989	0.911
Cellular Component	GO:0005577	5	fibrinogen complex	5.04448e-05	F1RX36	Fibrinogen alpha chain OS=Sus scrofa OX=9823 GN=FGA	1.844	Up	0.0011434	FGA	72.612	29.552	12.1	8	11	8	0.945	0.795	0.762	1.466	1.641	1.507
Cellular Component	GO:0005577	5	fibrinogen complex	5.04448e-05	I3LJW2	Fibrinogen gamma chain precursor OS=Sus scrofa OX=9823 GN=FGG	2	Up	1.58e-05	FGG	49.618	83.852	21	9	10	9	0.794	0.744	0.796	1.554	1.593	1.52
Cellular Component	GO:0005577	5	fibrinogen complex	5.04448e-05	I3L651	Fibrinogen beta chain OS=Sus scrofa OX=9823 GN=FGB	1.941	Up	0.0167399	FGB	51.696	19.042	16.1	6	7	6	0.697	0.686	0.898	1.472	1.45	1.506
Cellular Component	GO:0044665	14	MLL1/2 complex	0.0128101	F1RMU2	TATA-box binding protein associated factor 7 OS=Sus scrofa OX=9823 GN=TAF7	1.284	Up	0.048417	TAF7	40.245	3.3572	6	2	3	2	0.856	0.701	0.806	0.901	1.001	1.133
Cellular Component	GO:0044665	14	MLL1/2 complex	0.0128101	F1S359	"RB binding protein 5, histone lysine methyltransferase complex subunit OS=Sus scrofa OX=9823 GN=RBBP5"	1.274	Up	0.022998	RBBP5	59.152	7.9556	7.4	4	4	4	1.08	1.353	1.196	1.488	1.601	1.534
Cellular Component	GO:0098797	7	plasma membrane protein complex	0.0152398	F1SMJ6	Complement component C9 precursor OS=Sus scrofa OX=9823 GN=C9	2.448	Up	2.47e-06	C9	62.441	39.962	18.6	10	18	10	0.7	0.713	0.661	1.736	1.691	1.651
Cellular Component	GO:0098797	7	plasma membrane protein complex	0.0152398	F1SMI8	Complement component C6 precursor OS=Sus scrofa OX=9823 GN=C6	2.78	Up	4.26e-05	C6	104.63	32.506	12.5	13	19	13	0.601	0.708	0.611	1.731	1.813	1.794
Cellular Component	GO:0098797	7	plasma membrane protein complex	0.0152398	Q9TUQ3	Complement component C7 OS=Sus scrofa OX=9823 GN=C7	3.346	Up	3.07e-07	C7	93.061	34.541	14.2	12	16	12	0.556	0.566	0.593	1.941	1.877	1.921
Cellular Component	GO:0098797	7	plasma membrane protein complex	0.0152398	A0A287AT36	Complement component C8 beta chain precursor OS=Sus scrofa OX=9823 GN=C8B	3.063	Up	0.0028629	C8B	66.597	7.5979	4.9	3	3	3	0.404	0.673	0.68	1.826	1.889	1.667
Cellular Component	GO:0098797	7	plasma membrane protein complex	0.0152398	F1S788	Complement C8 alpha chain OS=Sus scrofa OX=9823 GN=C8A	5.867	Up	0.00022102	C8A	66.06	44.705	12.2	6	7	6	0.295	0.471	0.402	2.151	2.385	2.317
Cellular Component	GO:0070161	3	anchoring junction	0.19571	F1SDX6	Transglutaminase 2 OS=Sus scrofa OX=9823 GN=TGM2	1.422	Up	0.0116979	TGM2	77.211	14.63	7.9	5	5	5	0.749	0.637	0.706	0.869	1.046	1.059
Cellular Component	GO:0070161	3	anchoring junction	0.19571	P02543	Vimentin OS=Sus scrofa OX=9823 GN=VIM	0.808	Down	0.00029841	VIM	53.667	143.39	48.1	24	47	21	0.899	0.922	0.903	0.712	0.753	0.737
Cellular Component	GO:0070161	3	anchoring junction	0.19571	I3LH38	Bystin OS=Sus scrofa OX=9823 GN=BYSL	1.408	Up	0.0072553	BYSL	49.3	2.2765	2.1	1	2	1	1.018	1.189	1.265	1.655	1.677	1.557
Cellular Component	GO:0070161	3	anchoring junction	0.19571	P67937	Tropomyosin alpha-4 chain OS=Sus scrofa OX=9823 GN=TPM4	0.736	Down	0.00168329	TPM4	28.521	67.532	38.7	12	9	6	0.722	0.811	0.798	0.56	0.593	0.563
Cellular Component	GO:0070161	3	anchoring junction	0.19571	Q2YGT9	60S ribosomal protein L6 OS=Sus scrofa OX=9823 GN=RPL6	0.812	Down	0.036957	RPL6	32.19	18.225	17.6	6	7	6	1.19	1.046	1.004	0.817	0.866	0.949
Cellular Component	GO:0000276	15	mitochondrial proton-transporting ATP synthase complex, coupling factor F(o)	0.0187506	Q9MYT8	"ATP synthase subunit e, mitochondrial OS=Sus scrofa OX=9823 GN=ATP5ME"	0.775	Down	0.030797	ATP5ME	8.2314	6.1594	32.4	2	3	2	1.376	1.096	1.106	0.918	0.902	0.954
Cellular Component	GO:0000276	15	mitochondrial proton-transporting ATP synthase complex, coupling factor F(o)	0.0187506	F1RZI0	"ATP synthase F(0) complex subunit C3, mitochondrial OS=Sus scrofa OX=9823 GN=ATP5MC3"	1.268	Up	0.0038621	ATP5MC3	13.365	1.4908	5.4	1	2	1	0.833	0.936	0.93	1.167	1.119	1.137
Cellular Component	GO:0034708	6	methyltransferase complex	0.117919	F1RMU2	TATA-box binding protein associated factor 7 OS=Sus scrofa OX=9823 GN=TAF7	1.284	Up	0.048417	TAF7	40.245	3.3572	6	2	3	2	0.856	0.701	0.806	0.901	1.001	1.133
Cellular Component	GO:0034708	6	methyltransferase complex	0.117919	F1S359	"RB binding protein 5, histone lysine methyltransferase complex subunit OS=Sus scrofa OX=9823 GN=RBBP5"	1.274	Up	0.022998	RBBP5	59.152	7.9556	7.4	4	4	4	1.08	1.353	1.196	1.488	1.601	1.534
Cellular Component	GO:0071013	11	catalytic step 2 spliceosome	0.0990097	F1RWS8	Small nuclear ribonucleoprotein polypeptide A' OS=Sus scrofa OX=9823 GN=SNRPA1	1.308	Up	0.041617	SNRPA1	28.385	15.275	17.6	4	4	4	0.684	0.912	0.875	1.071	1.034	1.128
Cellular Component	GO:0071013	11	catalytic step 2 spliceosome	0.0990097	F1RU31	"SART1, U4/U6.U5 tri-snRNP-associated protein 1 OS=Sus scrofa OX=9823 GN=SART1"	1.607	Up	0.049195	SART1	90.81	5.0869	2.1	1	1	1	0.629	0.663	1.097	1.19	1.35	1.299
Cellular Component	GO:0071013	11	catalytic step 2 spliceosome	0.0990097	F1SV40	Splicing factor 3a subunit 3 OS=Sus scrofa OX=9823 GN=SF3A3	0.763	Down	0.036079	SF3A3	58.891	6.1879	5.4	3	4	3	1.432	1.207	1.209	0.918	0.905	1.113
Cellular Component	GO:0061695	5	transferase complex, transferring phosphorus-containing groups	0.195425	I3LH38	Bystin OS=Sus scrofa OX=9823 GN=BYSL	1.408	Up	0.0072553	BYSL	49.3	2.2765	2.1	1	2	1	1.018	1.189	1.265	1.655	1.677	1.557
Cellular Component	GO:0061695	5	transferase complex, transferring phosphorus-containing groups	0.195425	F1SQP0	Phosphorylase b kinase regulatory subunit OS=Sus scrofa OX=9823 GN=PHKA2	0.75	Down	0.0182626	PHKA2	134.69	5.638	2.7	3	4	3	1.13	0.905	1.07	0.813	0.731	0.785
Cellular Component	GO:0061695	5	transferase complex, transferring phosphorus-containing groups	0.195425	F1RMU2	TATA-box binding protein associated factor 7 OS=Sus scrofa OX=9823 GN=TAF7	1.284	Up	0.048417	TAF7	40.245	3.3572	6	2	3	2	0.856	0.701	0.806	0.901	1.001	1.133
Cellular Component	GO:1902554	7	serine/threonine protein kinase complex	0.00668654	I3LH38	Bystin OS=Sus scrofa OX=9823 GN=BYSL	1.408	Up	0.0072553	BYSL	49.3	2.2765	2.1	1	2	1	1.018	1.189	1.265	1.655	1.677	1.557
Cellular Component	GO:1902554	7	serine/threonine protein kinase complex	0.00668654	F1SQP0	Phosphorylase b kinase regulatory subunit OS=Sus scrofa OX=9823 GN=PHKA2	0.75	Down	0.0182626	PHKA2	134.69	5.638	2.7	3	4	3	1.13	0.905	1.07	0.813	0.731	0.785
Cellular Component	GO:1902554	7	serine/threonine protein kinase complex	0.00668654	F1RMU2	TATA-box binding protein associated factor 7 OS=Sus scrofa OX=9823 GN=TAF7	1.284	Up	0.048417	TAF7	40.245	3.3572	6	2	3	2	0.856	0.701	0.806	0.901	1.001	1.133
Cellular Component	GO:1902493	5	acetyltransferase complex	0.0823212	A0A286ZK95	Transcription and mRNA export factor ENY2 OS=Sus scrofa OX=9823 GN=ENY2	1.251	Up	0.0120601	ENY2	11.528	2.3366	14.9	2	2	2	0.903	1.025	1.017	1.251	1.154	1.278
Cellular Component	GO:1902493	5	acetyltransferase complex	0.0823212	F1RMU2	TATA-box binding protein associated factor 7 OS=Sus scrofa OX=9823 GN=TAF7	1.284	Up	0.048417	TAF7	40.245	3.3572	6	2	3	2	0.856	0.701	0.806	0.901	1.001	1.133
Cellular Component	GO:0005777	9	peroxisome	0.281116	P02543	Vimentin OS=Sus scrofa OX=9823 GN=VIM	0.808	Down	0.00029841	VIM	53.667	143.39	48.1	24	47	21	0.899	0.922	0.903	0.712	0.753	0.737
Cellular Component	GO:0005777	9	peroxisome	0.281116	I3LKI4	Peroxisomal biogenesis factor 5 OS=Sus scrofa OX=9823 GN=PEX5	0.696	Down	0.00053611	PEX5	60.407	24.811	17	8	9	8	1.149	1.068	1.156	0.816	0.783	0.748
Cellular Component	GO:0000307	8	cyclin-dependent protein kinase holoenzyme complex	0.0128101	I3LH38	Bystin OS=Sus scrofa OX=9823 GN=BYSL	1.408	Up	0.0072553	BYSL	49.3	2.2765	2.1	1	2	1	1.018	1.189	1.265	1.655	1.677	1.557
Cellular Component	GO:0000307	8	cyclin-dependent protein kinase holoenzyme complex	0.0128101	F1RMU2	TATA-box binding protein associated factor 7 OS=Sus scrofa OX=9823 GN=TAF7	1.284	Up	0.048417	TAF7	40.245	3.3572	6	2	3	2	0.856	0.701	0.806	0.901	1.001	1.133
Cellular Component	GO:0097525	11	spliceosomal snRNP complex	0.183485	F1RWS8	Small nuclear ribonucleoprotein polypeptide A' OS=Sus scrofa OX=9823 GN=SNRPA1	1.308	Up	0.041617	SNRPA1	28.385	15.275	17.6	4	4	4	0.684	0.912	0.875	1.071	1.034	1.128
Cellular Component	GO:0097525	11	spliceosomal snRNP complex	0.183485	F1RU31	"SART1, U4/U6.U5 tri-snRNP-associated protein 1 OS=Sus scrofa OX=9823 GN=SART1"	1.607	Up	0.049195	SART1	90.81	5.0869	2.1	1	1	1	0.629	0.663	1.097	1.19	1.35	1.299
Cellular Component	GO:0098687	10	chromosomal region	0.230799	F1S459	Uncharacterized protein OS=Sus scrofa OX=9823 GN=TERF2IP	1.216	Up	0.0028209	TERF2IP	44.313	19.579	14.2	5	5	5	0.985	1.021	1.083	1.279	1.23	1.246
Cellular Component	GO:0098687	10	chromosomal region	0.230799	F1S5H8	DNA cross-link repair 1A OS=Sus scrofa OX=9823 GN=DCLRE1A	1.637	Up	0.00142308	DCLRE1A	119.21	4.0778	1.1	1	1	1	0.979	0.972	1.173	1.672	1.756	1.687
Cellular Component	GO:0098687	10	chromosomal region	0.230799	F1SC64	"Helicase, lymphoid specific OS=Sus scrofa OX=9823 GN=HELLS"	1.285	Up	0.02116	HELLS	97.011	2.0435	2.4	2	3	2	1.13	1.014	1.272	1.402	1.511	1.476
Cellular Component	GO:0098687	10	chromosomal region	0.230799	Q71LE2	Histone H3.3 OS=Sus scrofa OX=9823 GN=H3F3A	1.202	Up	0.00110246	H3F3A	15.328	4.68	11.8	2	4	1	1.122	1.19	1.135	1.355	1.374	1.414
Cellular Component	GO:0072562	5	blood microparticle	6.62714e-05	F1SMJ6	Complement component C9 precursor OS=Sus scrofa OX=9823 GN=C9	2.448	Up	2.47e-06	C9	62.441	39.962	18.6	10	18	10	0.7	0.713	0.661	1.736	1.691	1.651
Cellular Component	GO:0072562	5	blood microparticle	6.62714e-05	F2Z5E2	Antithrombin-III precursor OS=Sus scrofa OX=9823 GN=SERPINC1	1.264	Up	0.0045572	SERPINC1	52.404	19.475	17.3	8	5	3	0.96	0.839	0.922	1.159	1.125	1.154
Cellular Component	GO:0072562	5	blood microparticle	6.62714e-05	A0SEH3	Complement component C8 gamma chain precursor OS=Sus scrofa OX=9823 GN=C8G	1.417	Up	0.02492	C8G	22.283	16.232	27.7	4	5	4	1.067	0.768	0.874	1.286	1.354	1.199
Cellular Component	GO:0072562	5	blood microparticle	6.62714e-05	F1SFI7	Alpha-2-HS-glycoprotein OS=Sus scrofa OX=9823 GN=AHSG	1.776	Up	0.00085782	AHSG	38.789	43.968	12.6	4	6	4	0.703	0.837	0.837	1.374	1.485	1.362
Cellular Component	GO:0072562	5	blood microparticle	6.62714e-05	F1S788	Complement C8 alpha chain OS=Sus scrofa OX=9823 GN=C8A	5.867	Up	0.00022102	C8A	66.06	44.705	12.2	6	7	6	0.295	0.471	0.402	2.151	2.385	2.317
Cellular Component	GO:0005579	9	membrane attack complex	6.54227e-08	F1SMJ6	Complement component C9 precursor OS=Sus scrofa OX=9823 GN=C9	2.448	Up	2.47e-06	C9	62.441	39.962	18.6	10	18	10	0.7	0.713	0.661	1.736	1.691	1.651
Cellular Component	GO:0005579	9	membrane attack complex	6.54227e-08	F1SMI8	Complement component C6 precursor OS=Sus scrofa OX=9823 GN=C6	2.78	Up	4.26e-05	C6	104.63	32.506	12.5	13	19	13	0.601	0.708	0.611	1.731	1.813	1.794
Cellular Component	GO:0005579	9	membrane attack complex	6.54227e-08	Q9TUQ3	Complement component C7 OS=Sus scrofa OX=9823 GN=C7	3.346	Up	3.07e-07	C7	93.061	34.541	14.2	12	16	12	0.556	0.566	0.593	1.941	1.877	1.921
Cellular Component	GO:0005579	9	membrane attack complex	6.54227e-08	A0A287AT36	Complement component C8 beta chain precursor OS=Sus scrofa OX=9823 GN=C8B	3.063	Up	0.0028629	C8B	66.597	7.5979	4.9	3	3	3	0.404	0.673	0.68	1.826	1.889	1.667
Cellular Component	GO:0005579	9	membrane attack complex	6.54227e-08	F1S788	Complement C8 alpha chain OS=Sus scrofa OX=9823 GN=C8A	5.867	Up	0.00022102	C8A	66.06	44.705	12.2	6	7	6	0.295	0.471	0.402	2.151	2.385	2.317
Cellular Component	GO:0000781	11	chromosome, telomeric region	0.106781	F1S459	Uncharacterized protein OS=Sus scrofa OX=9823 GN=TERF2IP	1.216	Up	0.0028209	TERF2IP	44.313	19.579	14.2	5	5	5	0.985	1.021	1.083	1.279	1.23	1.246
Cellular Component	GO:0000781	11	chromosome, telomeric region	0.106781	F1S5H8	DNA cross-link repair 1A OS=Sus scrofa OX=9823 GN=DCLRE1A	1.637	Up	0.00142308	DCLRE1A	119.21	4.0778	1.1	1	1	1	0.979	0.972	1.173	1.672	1.756	1.687
Cellular Component	GO:0000781	11	chromosome, telomeric region	0.106781	Q71LE2	Histone H3.3 OS=Sus scrofa OX=9823 GN=H3F3A	1.202	Up	0.00110246	H3F3A	15.328	4.68	11.8	2	4	1	1.122	1.19	1.135	1.355	1.374	1.414
Cellular Component	GO:0005887	8	integral component of plasma membrane	0.00797594	F1SMJ6	Complement component C9 precursor OS=Sus scrofa OX=9823 GN=C9	2.448	Up	2.47e-06	C9	62.441	39.962	18.6	10	18	10	0.7	0.713	0.661	1.736	1.691	1.651
Cellular Component	GO:0005887	8	integral component of plasma membrane	0.00797594	F1SMI8	Complement component C6 precursor OS=Sus scrofa OX=9823 GN=C6	2.78	Up	4.26e-05	C6	104.63	32.506	12.5	13	19	13	0.601	0.708	0.611	1.731	1.813	1.794
Cellular Component	GO:0005887	8	integral component of plasma membrane	0.00797594	Q9TUQ3	Complement component C7 OS=Sus scrofa OX=9823 GN=C7	3.346	Up	3.07e-07	C7	93.061	34.541	14.2	12	16	12	0.556	0.566	0.593	1.941	1.877	1.921
Cellular Component	GO:0005887	8	integral component of plasma membrane	0.00797594	I3LPL6	Sodium channel protein OS=Sus scrofa OX=9823 GN=SCN11A	0.419	Down	0.0094	SCN11A	200.56	-2	0.5	1	1	1	1.501	1.093	0.832	0.424	0.498	0.512
Cellular Component	GO:0005887	8	integral component of plasma membrane	0.00797594	A0A287AT36	Complement component C8 beta chain precursor OS=Sus scrofa OX=9823 GN=C8B	3.063	Up	0.0028629	C8B	66.597	7.5979	4.9	3	3	3	0.404	0.673	0.68	1.826	1.889	1.667
Cellular Component	GO:0005887	8	integral component of plasma membrane	0.00797594	F1S788	Complement C8 alpha chain OS=Sus scrofa OX=9823 GN=C8A	5.867	Up	0.00022102	C8A	66.06	44.705	12.2	6	7	6	0.295	0.471	0.402	2.151	2.385	2.317
Cellular Component	GO:0000123	13	histone acetyltransferase complex	0.0823212	A0A286ZK95	Transcription and mRNA export factor ENY2 OS=Sus scrofa OX=9823 GN=ENY2	1.251	Up	0.0120601	ENY2	11.528	2.3366	14.9	2	2	2	0.903	1.025	1.017	1.251	1.154	1.278
Cellular Component	GO:0000123	13	histone acetyltransferase complex	0.0823212	F1RMU2	TATA-box binding protein associated factor 7 OS=Sus scrofa OX=9823 GN=TAF7	1.284	Up	0.048417	TAF7	40.245	3.3572	6	2	3	2	0.856	0.701	0.806	0.901	1.001	1.133
Cellular Component	GO:0005925	6	focal adhesion	0.123155	F1SDX6	Transglutaminase 2 OS=Sus scrofa OX=9823 GN=TGM2	1.422	Up	0.0116979	TGM2	77.211	14.63	7.9	5	5	5	0.749	0.637	0.706	0.869	1.046	1.059
Cellular Component	GO:0005925	6	focal adhesion	0.123155	P02543	Vimentin OS=Sus scrofa OX=9823 GN=VIM	0.808	Down	0.00029841	VIM	53.667	143.39	48.1	24	47	21	0.899	0.922	0.903	0.712	0.753	0.737
Cellular Component	GO:0005925	6	focal adhesion	0.123155	I3LH38	Bystin OS=Sus scrofa OX=9823 GN=BYSL	1.408	Up	0.0072553	BYSL	49.3	2.2765	2.1	1	2	1	1.018	1.189	1.265	1.655	1.677	1.557
Cellular Component	GO:0005925	6	focal adhesion	0.123155	P67937	Tropomyosin alpha-4 chain OS=Sus scrofa OX=9823 GN=TPM4	0.736	Down	0.00168329	TPM4	28.521	67.532	38.7	12	9	6	0.722	0.811	0.798	0.56	0.593	0.563
Cellular Component	GO:0005925	6	focal adhesion	0.123155	Q2YGT9	60S ribosomal protein L6 OS=Sus scrofa OX=9823 GN=RPL6	0.812	Down	0.036957	RPL6	32.19	18.225	17.6	6	7	6	1.19	1.046	1.004	0.817	0.866	0.949
Cellular Component	GO:0000790	13	nuclear chromatin	0.281116	Q71LE2	Histone H3.3 OS=Sus scrofa OX=9823 GN=H3F3A	1.202	Up	0.00110246	H3F3A	15.328	4.68	11.8	2	4	1	1.122	1.19	1.135	1.355	1.374	1.414
Cellular Component	GO:0000790	13	nuclear chromatin	0.281116	F1RKH0	Sin3 histone deacetylase corepressor complex component SDS3 OS=Sus scrofa OX=9823 GN=SUDS3	1.332	Up	0.04274	SUDS3	37.936	10.411	10.4	3	4	3	0.773	1.027	1.024	1.337	1.236	1.189
Cellular Component	GO:0071339	15	MLL1 complex	0.0128101	F1RMU2	TATA-box binding protein associated factor 7 OS=Sus scrofa OX=9823 GN=TAF7	1.284	Up	0.048417	TAF7	40.245	3.3572	6	2	3	2	0.856	0.701	0.806	0.901	1.001	1.133
Cellular Component	GO:0071339	15	MLL1 complex	0.0128101	F1S359	"RB binding protein 5, histone lysine methyltransferase complex subunit OS=Sus scrofa OX=9823 GN=RBBP5"	1.274	Up	0.022998	RBBP5	59.152	7.9556	7.4	4	4	4	1.08	1.353	1.196	1.488	1.601	1.534
Cellular Component	GO:0033177	6	proton-transporting two-sector ATPase complex, proton-transporting domain	0.0713452	Q9MYT8	"ATP synthase subunit e, mitochondrial OS=Sus scrofa OX=9823 GN=ATP5ME"	0.775	Down	0.030797	ATP5ME	8.2314	6.1594	32.4	2	3	2	1.376	1.096	1.106	0.918	0.902	0.954
Cellular Component	GO:0033177	6	proton-transporting two-sector ATPase complex, proton-transporting domain	0.0713452	F1RZI0	"ATP synthase F(0) complex subunit C3, mitochondrial OS=Sus scrofa OX=9823 GN=ATP5MC3"	1.268	Up	0.0038621	ATP5MC3	13.365	1.4908	5.4	1	2	1	0.833	0.936	0.93	1.167	1.119	1.137
Cellular Component	GO:0044451	12	nucleoplasm part	0.0820779	F1RWS8	Small nuclear ribonucleoprotein polypeptide A' OS=Sus scrofa OX=9823 GN=SNRPA1	1.308	Up	0.041617	SNRPA1	28.385	15.275	17.6	4	4	4	0.684	0.912	0.875	1.071	1.034	1.128
Cellular Component	GO:0044451	12	nucleoplasm part	0.0820779	A0A286ZK95	Transcription and mRNA export factor ENY2 OS=Sus scrofa OX=9823 GN=ENY2	1.251	Up	0.0120601	ENY2	11.528	2.3366	14.9	2	2	2	0.903	1.025	1.017	1.251	1.154	1.278
Cellular Component	GO:0044451	12	nucleoplasm part	0.0820779	F1RMU2	TATA-box binding protein associated factor 7 OS=Sus scrofa OX=9823 GN=TAF7	1.284	Up	0.048417	TAF7	40.245	3.3572	6	2	3	2	0.856	0.701	0.806	0.901	1.001	1.133
Cellular Component	GO:0044451	12	nucleoplasm part	0.0820779	F1S459	Uncharacterized protein OS=Sus scrofa OX=9823 GN=TERF2IP	1.216	Up	0.0028209	TERF2IP	44.313	19.579	14.2	5	5	5	0.985	1.021	1.083	1.279	1.23	1.246
Cellular Component	GO:0044451	12	nucleoplasm part	0.0820779	F1RU31	"SART1, U4/U6.U5 tri-snRNP-associated protein 1 OS=Sus scrofa OX=9823 GN=SART1"	1.607	Up	0.049195	SART1	90.81	5.0869	2.1	1	1	1	0.629	0.663	1.097	1.19	1.35	1.299
Cellular Component	GO:0044451	12	nucleoplasm part	0.0820779	F1SBP3	DEAD-box helicase 20 OS=Sus scrofa OX=9823 GN=DDX20	1.204	Up	0.037275	DDX20	92.3	10.823	6	5	6	5	0.889	0.941	0.891	1.198	1.093	0.985
Cellular Component	GO:0044451	12	nucleoplasm part	0.0820779	F1S359	"RB binding protein 5, histone lysine methyltransferase complex subunit OS=Sus scrofa OX=9823 GN=RBBP5"	1.274	Up	0.022998	RBBP5	59.152	7.9556	7.4	4	4	4	1.08	1.353	1.196	1.488	1.601	1.534
Cellular Component	GO:0044451	12	nucleoplasm part	0.0820779	F1RKH0	Sin3 histone deacetylase corepressor complex component SDS3 OS=Sus scrofa OX=9823 GN=SUDS3	1.332	Up	0.04274	SUDS3	37.936	10.411	10.4	3	4	3	0.773	1.027	1.024	1.337	1.236	1.189
Cellular Component	GO:0031226	7	intrinsic component of plasma membrane	0.00305643	F1SDX6	Transglutaminase 2 OS=Sus scrofa OX=9823 GN=TGM2	1.422	Up	0.0116979	TGM2	77.211	14.63	7.9	5	5	5	0.749	0.637	0.706	0.869	1.046	1.059
Cellular Component	GO:0031226	7	intrinsic component of plasma membrane	0.00305643	F1SMJ6	Complement component C9 precursor OS=Sus scrofa OX=9823 GN=C9	2.448	Up	2.47e-06	C9	62.441	39.962	18.6	10	18	10	0.7	0.713	0.661	1.736	1.691	1.651
Cellular Component	GO:0031226	7	intrinsic component of plasma membrane	0.00305643	F1SMI8	Complement component C6 precursor OS=Sus scrofa OX=9823 GN=C6	2.78	Up	4.26e-05	C6	104.63	32.506	12.5	13	19	13	0.601	0.708	0.611	1.731	1.813	1.794
Cellular Component	GO:0031226	7	intrinsic component of plasma membrane	0.00305643	Q9TUQ3	Complement component C7 OS=Sus scrofa OX=9823 GN=C7	3.346	Up	3.07e-07	C7	93.061	34.541	14.2	12	16	12	0.556	0.566	0.593	1.941	1.877	1.921
Cellular Component	GO:0031226	7	intrinsic component of plasma membrane	0.00305643	I3LPL6	Sodium channel protein OS=Sus scrofa OX=9823 GN=SCN11A	0.419	Down	0.0094	SCN11A	200.56	-2	0.5	1	1	1	1.501	1.093	0.832	0.424	0.498	0.512
Cellular Component	GO:0031226	7	intrinsic component of plasma membrane	0.00305643	A0A287AT36	Complement component C8 beta chain precursor OS=Sus scrofa OX=9823 GN=C8B	3.063	Up	0.0028629	C8B	66.597	7.5979	4.9	3	3	3	0.404	0.673	0.68	1.826	1.889	1.667
Cellular Component	GO:0031226	7	intrinsic component of plasma membrane	0.00305643	F1S788	Complement C8 alpha chain OS=Sus scrofa OX=9823 GN=C8A	5.867	Up	0.00022102	C8A	66.06	44.705	12.2	6	7	6	0.295	0.471	0.402	2.151	2.385	2.317
Cellular Component	GO:0035097	13	histone methyltransferase complex	0.0418341	F1RMU2	TATA-box binding protein associated factor 7 OS=Sus scrofa OX=9823 GN=TAF7	1.284	Up	0.048417	TAF7	40.245	3.3572	6	2	3	2	0.856	0.701	0.806	0.901	1.001	1.133
Cellular Component	GO:0035097	13	histone methyltransferase complex	0.0418341	F1S359	"RB binding protein 5, histone lysine methyltransferase complex subunit OS=Sus scrofa OX=9823 GN=RBBP5"	1.274	Up	0.022998	RBBP5	59.152	7.9556	7.4	4	4	4	1.08	1.353	1.196	1.488	1.601	1.534
Cellular Component	GO:0005681	10	spliceosomal complex	0.0597071	F1RWS8	Small nuclear ribonucleoprotein polypeptide A' OS=Sus scrofa OX=9823 GN=SNRPA1	1.308	Up	0.041617	SNRPA1	28.385	15.275	17.6	4	4	4	0.684	0.912	0.875	1.071	1.034	1.128
Cellular Component	GO:0005681	10	spliceosomal complex	0.0597071	F1RU31	"SART1, U4/U6.U5 tri-snRNP-associated protein 1 OS=Sus scrofa OX=9823 GN=SART1"	1.607	Up	0.049195	SART1	90.81	5.0869	2.1	1	1	1	0.629	0.663	1.097	1.19	1.35	1.299
Cellular Component	GO:0005681	10	spliceosomal complex	0.0597071	F1SV40	Splicing factor 3a subunit 3 OS=Sus scrofa OX=9823 GN=SF3A3	0.763	Down	0.036079	SF3A3	58.891	6.1879	5.4	3	4	3	1.432	1.207	1.209	0.918	0.905	1.113
Cellular Component	GO:0005681	10	spliceosomal complex	0.0597071	A0A287A0V4	Thioredoxin like 4A OS=Sus scrofa OX=9823 GN=TXNL4A	1.598	Up	0.028437	TXNL4A	16.8	3.293	13.4	2	3	2	1.066	0.752	0.85	1.443	1.18	1.641
Cellular Component	GO:0005576	2	extracellular region	2.18376e-05	A0A075B7I5	Uncharacterized protein OS=Sus scrofa OX=9823	1.379	Up	0.0086181	---	11.866	7.0402	17.7	2	4	2	0.698	0.825	0.76	0.972	1.14	1.036
Cellular Component	GO:0005576	2	extracellular region	2.18376e-05	F1SMJ6	Complement component C9 precursor OS=Sus scrofa OX=9823 GN=C9	2.448	Up	2.47e-06	C9	62.441	39.962	18.6	10	18	10	0.7	0.713	0.661	1.736	1.691	1.651
Cellular Component	GO:0005576	2	extracellular region	2.18376e-05	I3LTB8	Complement C3 OS=Sus scrofa OX=9823 GN=C3	1.673	Up	7.95e-05	C3	185.27	301.69	19	34	43	30	0.626	0.671	0.689	1.08	1.124	1.118
Cellular Component	GO:0005576	2	extracellular region	2.18376e-05	P06867	Plasminogen OS=Sus scrofa OX=9823 GN=PLG	1.472	Up	0.0050039	PLG	90.614	8.5094	5.8	5	5	5	0.997	0.898	0.794	1.268	1.374	1.316
Cellular Component	GO:0005576	2	extracellular region	2.18376e-05	F1SCF0	Alpha-1-antitrypsin OS=Sus scrofa OX=9823 GN=SERPINA1	1.395	Up	0.0140958	SERPINA1	46.951	7.3663	8.1	3	3	3	0.746	0.925	0.953	1.222	1.166	1.273
Cellular Component	GO:0005576	2	extracellular region	2.18376e-05	A0A286ZNZ6	Calcitonin receptor-stimulating peptide 3 OS=Sus scrofa OX=9823 GN=CRSP3	0.771	Down	0.0168385	CRSP3	11.715	5.0397	21	2	3	2	1.147	0.98	0.943	0.782	0.827	0.758
Cellular Component	GO:0005576	2	extracellular region	2.18376e-05	A0A287AMK0	Serum albumin OS=Sus scrofa OX=9823 GN=ALB	2.658	Up	1.29e-06	ALB	67.168	305.38	53.4	34	52	24	0.615	0.664	0.644	1.67	1.704	1.738
Cellular Component	GO:0005576	2	extracellular region	2.18376e-05	Q8SPS7	Haptoglobin OS=Sus scrofa OX=9823 GN=HP	2.215	Up	4.18e-05	HP	38.481	21.094	18.7	6	13	6	0.86	0.76	0.776	1.713	1.807	1.788
Cellular Component	GO:0005576	2	extracellular region	2.18376e-05	Q9GKX6	Aldose 1-epimerase OS=Sus scrofa OX=9823 GN=GALM	0.791	Down	0.012824	GALM	37.815	20.232	12	3	5	3	1.067	1.14	1.239	0.875	0.97	0.881
Cellular Component	GO:0005576	2	extracellular region	2.18376e-05	P50390	Transthyretin OS=Sus scrofa OX=9823 GN=TTR	1.271	Up	0.0043959	TTR	16.081	17.846	20	3	6	3	0.985	0.864	0.94	1.18	1.216	1.15
Cellular Component	GO:0005576	2	extracellular region	2.18376e-05	F1RV73	Bone morphogenetic protein 15 OS=Sus scrofa OX=9823 GN=BMP15	1.269	Up	0.0040555	BMP15	45.966	27.226	19.2	9	23	9	0.89	0.791	0.806	1.022	1.05	1.084
Cellular Component	GO:0005576	2	extracellular region	2.18376e-05	F1SFI7	Alpha-2-HS-glycoprotein OS=Sus scrofa OX=9823 GN=AHSG	1.776	Up	0.00085782	AHSG	38.789	43.968	12.6	4	6	4	0.703	0.837	0.837	1.374	1.485	1.362
Cellular Component	GO:0005576	2	extracellular region	2.18376e-05	A0A286ZKB4	Complement C5a anaphylatoxin OS=Sus scrofa OX=9823 GN=C5	2.833	Up	1.72e-05	C5	186.18	50.982	9.5	14	16	14	0.629	0.567	0.594	1.6	1.759	1.712
Cellular Component	GO:0005576	2	extracellular region	2.18376e-05	Q9TUQ3	Complement component C7 OS=Sus scrofa OX=9823 GN=C7	3.346	Up	3.07e-07	C7	93.061	34.541	14.2	12	16	12	0.556	0.566	0.593	1.941	1.877	1.921
Cellular Component	GO:0005576	2	extracellular region	2.18376e-05	K7GM40	Apolipoprotein A-I OS=Sus scrofa OX=9823 GN=APOA1	1.349	Up	0.006722	APOA1	30.33	61.496	43.4	11	13	8	1.13	1.023	0.926	1.37	1.366	1.417
Cellular Component	GO:0005576	2	extracellular region	2.18376e-05	F1SJL4	Cartilage intermediate layer protein 1 OS=Sus scrofa OX=9823 GN=CILP	0.721	Down	0.0038771	CILP	133.1	7.8197	3.4	4	4	4	1.108	1.152	1.091	0.746	0.782	0.889
Cellular Component	GO:0005576	2	extracellular region	2.18376e-05	P09571	Serotransferrin OS=Sus scrofa OX=9823 GN=TF	2.288	Up	7.15e-07	TF	76.967	238.23	38.1	25	42	20	0.695	0.707	0.735	1.607	1.651	1.631
Cellular Component	GO:0005576	2	extracellular region	2.18376e-05	Q6DUB7	Stathmin OS=Sus scrofa OX=9823 GN=STMN1	1.213	Up	0.0103832	STMN1	17.302	38.195	44.3	8	15	6	0.844	0.935	0.903	1.054	1.15	1.049
Cellular Component	GO:0005576	2	extracellular region	2.18376e-05	F1S788	Complement C8 alpha chain OS=Sus scrofa OX=9823 GN=C8A	5.867	Up	0.00022102	C8A	66.06	44.705	12.2	6	7	6	0.295	0.471	0.402	2.151	2.385	2.317
Cellular Component	GO:0005576	2	extracellular region	2.18376e-05	F1SDX6	Transglutaminase 2 OS=Sus scrofa OX=9823 GN=TGM2	1.422	Up	0.0116979	TGM2	77.211	14.63	7.9	5	5	5	0.749	0.637	0.706	0.869	1.046	1.059
Cellular Component	GO:0005576	2	extracellular region	2.18376e-05	P67937	Tropomyosin alpha-4 chain OS=Sus scrofa OX=9823 GN=TPM4	0.736	Down	0.00168329	TPM4	28.521	67.532	38.7	12	9	6	0.722	0.811	0.798	0.56	0.593	0.563
Cellular Component	GO:0005576	2	extracellular region	2.18376e-05	F1RND0	Unc-119 lipid binding chaperone OS=Sus scrofa OX=9823 GN=UNC119	0.832	Down	0.0112387	UNC119	26.868	19.471	21.2	3	4	3	1.089	1.182	1.088	0.894	0.989	0.911
Cellular Component	GO:0005576	2	extracellular region	2.18376e-05	F1RX36	Fibrinogen alpha chain OS=Sus scrofa OX=9823 GN=FGA	1.844	Up	0.0011434	FGA	72.612	29.552	12.1	8	11	8	0.945	0.795	0.762	1.466	1.641	1.507
Cellular Component	GO:0005576	2	extracellular region	2.18376e-05	F1SMI8	Complement component C6 precursor OS=Sus scrofa OX=9823 GN=C6	2.78	Up	4.26e-05	C6	104.63	32.506	12.5	13	19	13	0.601	0.708	0.611	1.731	1.813	1.794
Cellular Component	GO:0005576	2	extracellular region	2.18376e-05	F2Z5E2	Antithrombin-III precursor OS=Sus scrofa OX=9823 GN=SERPINC1	1.264	Up	0.0045572	SERPINC1	52.404	19.475	17.3	8	5	3	0.96	0.839	0.922	1.159	1.125	1.154
Cellular Component	GO:0005576	2	extracellular region	2.18376e-05	Q9GK37	Corticosteroid-binding globulin OS=Sus scrofa OX=9823 GN=Serpina6	0.719	Down	0.024977	Serpina6	45.188	4.9104	4.9	2	3	2	1.323	1.054	1.349	0.971	0.889	0.818
Cellular Component	GO:0005576	2	extracellular region	2.18376e-05	I3LAA0	Retinoic acid receptor responder 1 OS=Sus scrofa OX=9823 GN=RARRES1	1.468	Up	0.036023	RARRES1	32.871	14.205	13.1	3	3	3	0.898	0.676	0.589	0.994	1.071	1.111
Cellular Component	GO:0005576	2	extracellular region	2.18376e-05	F1RQW2	Complement C4-A precursor OS=Sus scrofa OX=9823 GN=C4A	1.986	Up	0.00080116	C4A	192.43	17.44	4.9	8	10	8	0.707	0.896	0.813	1.536	1.701	1.562
Cellular Component	GO:0005576	2	extracellular region	2.18376e-05	P50828	Hemopexin OS=Sus scrofa OX=9823 GN=HPX	1.976	Up	0.000155029	HPX	51.305	47.361	17.2	7	7	7	0.74	0.869	0.822	1.562	1.624	1.618
Cellular Component	GO:0005576	2	extracellular region	2.18376e-05	F1RUE0	Acyl-coenzyme A thioesterase 13 OS=Sus scrofa OX=9823 GN=ACOT13	1.32	Up	0.0118025	ACOT13	15.184	3.0007	7.1	1	2	1	0.786	0.921	0.852	1.204	1.139	1.036
Cellular Component	GO:0005576	2	extracellular region	2.18376e-05	F1SG25	Uncharacterized protein OS=Sus scrofa OX=9823 GN=ANOS1	0.744	Down	0.025544	ANOS1	72.317	8.7658	3.8	2	2	2	1.227	1.066	1.079	0.878	0.719	0.911
Cellular Component	GO:0005576	2	extracellular region	2.18376e-05	A0A287AAZ9	Complement factor B OS=Sus scrofa OX=9823 GN=CFB	0.793	Down	0.049685	CFB	81.376	5.0096	4.4	3	3	3	1.163	1.017	0.89	0.778	0.805	0.851
Cellular Component	GO:0005576	2	extracellular region	2.18376e-05	I3LJW2	Fibrinogen gamma chain precursor OS=Sus scrofa OX=9823 GN=FGG	2	Up	1.58e-05	FGG	49.618	83.852	21	9	10	9	0.794	0.744	0.796	1.554	1.593	1.52
Cellular Component	GO:0005576	2	extracellular region	2.18376e-05	F1SCD0	Uncharacterized protein OS=Sus scrofa OX=9823 GN=LOC100153899	1.671	Up	7.59e-05	LOC100153899	46.64	64.657	13.9	6	11	2	0.827	0.781	0.833	1.307	1.413	1.36
Cellular Component	GO:0005576	2	extracellular region	2.18376e-05	A0SEH3	Complement component C8 gamma chain precursor OS=Sus scrofa OX=9823 GN=C8G	1.417	Up	0.02492	C8G	22.283	16.232	27.7	4	5	4	1.067	0.768	0.874	1.286	1.354	1.199
Cellular Component	GO:0005576	2	extracellular region	2.18376e-05	I3L651	Fibrinogen beta chain OS=Sus scrofa OX=9823 GN=FGB	1.941	Up	0.0167399	FGB	51.696	19.042	16.1	6	7	6	0.697	0.686	0.898	1.472	1.45	1.506
Cellular Component	GO:0005576	2	extracellular region	2.18376e-05	I3L728	Uncharacterized protein OS=Sus scrofa OX=9823	1.789	Up	0.027279	---	15.057	5.4257	23.4	3	7	1	0.559	0.905	0.561	1.151	1.08	1.392
Cellular Component	GO:0005576	2	extracellular region	2.18376e-05	Q71LE2	Histone H3.3 OS=Sus scrofa OX=9823 GN=H3F3A	1.202	Up	0.00110246	H3F3A	15.328	4.68	11.8	2	4	1	1.122	1.19	1.135	1.355	1.374	1.414
Cellular Component	GO:0005576	2	extracellular region	2.18376e-05	P02543	Vimentin OS=Sus scrofa OX=9823 GN=VIM	0.808	Down	0.00029841	VIM	53.667	143.39	48.1	24	47	21	0.899	0.922	0.903	0.712	0.753	0.737
Cellular Component	GO:0045259	6	proton-transporting ATP synthase complex	0.117919	Q9MYT8	"ATP synthase subunit e, mitochondrial OS=Sus scrofa OX=9823 GN=ATP5ME"	0.775	Down	0.030797	ATP5ME	8.2314	6.1594	32.4	2	3	2	1.376	1.096	1.106	0.918	0.902	0.954
Cellular Component	GO:0045259	6	proton-transporting ATP synthase complex	0.117919	F1RZI0	"ATP synthase F(0) complex subunit C3, mitochondrial OS=Sus scrofa OX=9823 GN=ATP5MC3"	1.268	Up	0.0038621	ATP5MC3	13.365	1.4908	5.4	1	2	1	0.833	0.936	0.93	1.167	1.119	1.137
Cellular Component	GO:0005753	14	mitochondrial proton-transporting ATP synthase complex	0.0713452	Q9MYT8	"ATP synthase subunit e, mitochondrial OS=Sus scrofa OX=9823 GN=ATP5ME"	0.775	Down	0.030797	ATP5ME	8.2314	6.1594	32.4	2	3	2	1.376	1.096	1.106	0.918	0.902	0.954
Cellular Component	GO:0005753	14	mitochondrial proton-transporting ATP synthase complex	0.0713452	F1RZI0	"ATP synthase F(0) complex subunit C3, mitochondrial OS=Sus scrofa OX=9823 GN=ATP5MC3"	1.268	Up	0.0038621	ATP5MC3	13.365	1.4908	5.4	1	2	1	0.833	0.936	0.93	1.167	1.119	1.137
Cellular Component	GO:0000785	10	chromatin	0.154212	A0A288CFX9	High mobility group protein HMGI-C OS=Sus scrofa OX=9823 GN=LOC100359361	1.327	Up	0.003877	LOC100359361	11.831	13.76	33.3	5	5	5	1.08	1.066	0.974	1.3	1.377	1.463
Cellular Component	GO:0000785	10	chromatin	0.154212	F1SC64	"Helicase, lymphoid specific OS=Sus scrofa OX=9823 GN=HELLS"	1.285	Up	0.02116	HELLS	97.011	2.0435	2.4	2	3	2	1.13	1.014	1.272	1.402	1.511	1.476
Cellular Component	GO:0000785	10	chromatin	0.154212	Q71LE2	Histone H3.3 OS=Sus scrofa OX=9823 GN=H3F3A	1.202	Up	0.00110246	H3F3A	15.328	4.68	11.8	2	4	1	1.122	1.19	1.135	1.355	1.374	1.414
Cellular Component	GO:0000785	10	chromatin	0.154212	F1RKH0	Sin3 histone deacetylase corepressor complex component SDS3 OS=Sus scrofa OX=9823 GN=SUDS3	1.332	Up	0.04274	SUDS3	37.936	10.411	10.4	3	4	3	0.773	1.027	1.024	1.337	1.236	1.189
Cellular Component	GO:0016469	5	proton-transporting two-sector ATPase complex	0.281116	Q9MYT8	"ATP synthase subunit e, mitochondrial OS=Sus scrofa OX=9823 GN=ATP5ME"	0.775	Down	0.030797	ATP5ME	8.2314	6.1594	32.4	2	3	2	1.376	1.096	1.106	0.918	0.902	0.954
Cellular Component	GO:0016469	5	proton-transporting two-sector ATPase complex	0.281116	F1RZI0	"ATP synthase F(0) complex subunit C3, mitochondrial OS=Sus scrofa OX=9823 GN=ATP5MC3"	1.268	Up	0.0038621	ATP5MC3	13.365	1.4908	5.4	1	2	1	0.833	0.936	0.93	1.167	1.119	1.137
Cellular Component	GO:0045263	7	proton-transporting ATP synthase complex, coupling factor F(o)	0.0333365	Q9MYT8	"ATP synthase subunit e, mitochondrial OS=Sus scrofa OX=9823 GN=ATP5ME"	0.775	Down	0.030797	ATP5ME	8.2314	6.1594	32.4	2	3	2	1.376	1.096	1.106	0.918	0.902	0.954
Cellular Component	GO:0045263	7	proton-transporting ATP synthase complex, coupling factor F(o)	0.0333365	F1RZI0	"ATP synthase F(0) complex subunit C3, mitochondrial OS=Sus scrofa OX=9823 GN=ATP5MC3"	1.268	Up	0.0038621	ATP5MC3	13.365	1.4908	5.4	1	2	1	0.833	0.936	0.93	1.167	1.119	1.137
Cellular Component	GO:0000784	13	nuclear chromosome, telomeric region	0.0914808	F1S459	Uncharacterized protein OS=Sus scrofa OX=9823 GN=TERF2IP	1.216	Up	0.0028209	TERF2IP	44.313	19.579	14.2	5	5	5	0.985	1.021	1.083	1.279	1.23	1.246
Cellular Component	GO:0000784	13	nuclear chromosome, telomeric region	0.0914808	F1S5H8	DNA cross-link repair 1A OS=Sus scrofa OX=9823 GN=DCLRE1A	1.637	Up	0.00142308	DCLRE1A	119.21	4.0778	1.1	1	1	1	0.979	0.972	1.173	1.672	1.756	1.687
Cellular Component	GO:0000784	13	nuclear chromosome, telomeric region	0.0914808	Q71LE2	Histone H3.3 OS=Sus scrofa OX=9823 GN=H3F3A	1.202	Up	0.00110246	H3F3A	15.328	4.68	11.8	2	4	1	1.122	1.19	1.135	1.355	1.374	1.414
Cellular Component	GO:0005615	4	extracellular space	1.4069e-10	A0A075B7I5	Uncharacterized protein OS=Sus scrofa OX=9823	1.379	Up	0.0086181	---	11.866	7.0402	17.7	2	4	2	0.698	0.825	0.76	0.972	1.14	1.036
Cellular Component	GO:0005615	4	extracellular space	1.4069e-10	F1SMJ6	Complement component C9 precursor OS=Sus scrofa OX=9823 GN=C9	2.448	Up	2.47e-06	C9	62.441	39.962	18.6	10	18	10	0.7	0.713	0.661	1.736	1.691	1.651
Cellular Component	GO:0005615	4	extracellular space	1.4069e-10	I3LTB8	Complement C3 OS=Sus scrofa OX=9823 GN=C3	1.673	Up	7.95e-05	C3	185.27	301.69	19	34	43	30	0.626	0.671	0.689	1.08	1.124	1.118
Cellular Component	GO:0005615	4	extracellular space	1.4069e-10	F1SCF0	Alpha-1-antitrypsin OS=Sus scrofa OX=9823 GN=SERPINA1	1.395	Up	0.0140958	SERPINA1	46.951	7.3663	8.1	3	3	3	0.746	0.925	0.953	1.222	1.166	1.273
Cellular Component	GO:0005615	4	extracellular space	1.4069e-10	F1RX36	Fibrinogen alpha chain OS=Sus scrofa OX=9823 GN=FGA	1.844	Up	0.0011434	FGA	72.612	29.552	12.1	8	11	8	0.945	0.795	0.762	1.466	1.641	1.507
Cellular Component	GO:0005615	4	extracellular space	1.4069e-10	Q9GK37	Corticosteroid-binding globulin OS=Sus scrofa OX=9823 GN=Serpina6	0.719	Down	0.024977	Serpina6	45.188	4.9104	4.9	2	3	2	1.323	1.054	1.349	0.971	0.889	0.818
Cellular Component	GO:0005615	4	extracellular space	1.4069e-10	F2Z5E2	Antithrombin-III precursor OS=Sus scrofa OX=9823 GN=SERPINC1	1.264	Up	0.0045572	SERPINC1	52.404	19.475	17.3	8	5	3	0.96	0.839	0.922	1.159	1.125	1.154
Cellular Component	GO:0005615	4	extracellular space	1.4069e-10	F1RQW2	Complement C4-A precursor OS=Sus scrofa OX=9823 GN=C4A	1.986	Up	0.00080116	C4A	192.43	17.44	4.9	8	10	8	0.707	0.896	0.813	1.536	1.701	1.562
Cellular Component	GO:0005615	4	extracellular space	1.4069e-10	A0A287AMK0	Serum albumin OS=Sus scrofa OX=9823 GN=ALB	2.658	Up	1.29e-06	ALB	67.168	305.38	53.4	34	52	24	0.615	0.664	0.644	1.67	1.704	1.738
Cellular Component	GO:0005615	4	extracellular space	1.4069e-10	Q8SPS7	Haptoglobin OS=Sus scrofa OX=9823 GN=HP	2.215	Up	4.18e-05	HP	38.481	21.094	18.7	6	13	6	0.86	0.76	0.776	1.713	1.807	1.788
Cellular Component	GO:0005615	4	extracellular space	1.4069e-10	I3LJW2	Fibrinogen gamma chain precursor OS=Sus scrofa OX=9823 GN=FGG	2	Up	1.58e-05	FGG	49.618	83.852	21	9	10	9	0.794	0.744	0.796	1.554	1.593	1.52
Cellular Component	GO:0005615	4	extracellular space	1.4069e-10	P50390	Transthyretin OS=Sus scrofa OX=9823 GN=TTR	1.271	Up	0.0043959	TTR	16.081	17.846	20	3	6	3	0.985	0.864	0.94	1.18	1.216	1.15
Cellular Component	GO:0005615	4	extracellular space	1.4069e-10	F1RV73	Bone morphogenetic protein 15 OS=Sus scrofa OX=9823 GN=BMP15	1.269	Up	0.0040555	BMP15	45.966	27.226	19.2	9	23	9	0.89	0.791	0.806	1.022	1.05	1.084
Cellular Component	GO:0005615	4	extracellular space	1.4069e-10	F1SCD0	Uncharacterized protein OS=Sus scrofa OX=9823 GN=LOC100153899	1.671	Up	7.59e-05	LOC100153899	46.64	64.657	13.9	6	11	2	0.827	0.781	0.833	1.307	1.413	1.36
Cellular Component	GO:0005615	4	extracellular space	1.4069e-10	A0SEH3	Complement component C8 gamma chain precursor OS=Sus scrofa OX=9823 GN=C8G	1.417	Up	0.02492	C8G	22.283	16.232	27.7	4	5	4	1.067	0.768	0.874	1.286	1.354	1.199
Cellular Component	GO:0005615	4	extracellular space	1.4069e-10	I3L651	Fibrinogen beta chain OS=Sus scrofa OX=9823 GN=FGB	1.941	Up	0.0167399	FGB	51.696	19.042	16.1	6	7	6	0.697	0.686	0.898	1.472	1.45	1.506
Cellular Component	GO:0005615	4	extracellular space	1.4069e-10	I3L728	Uncharacterized protein OS=Sus scrofa OX=9823	1.789	Up	0.027279	---	15.057	5.4257	23.4	3	7	1	0.559	0.905	0.561	1.151	1.08	1.392
Cellular Component	GO:0005615	4	extracellular space	1.4069e-10	F1SFI7	Alpha-2-HS-glycoprotein OS=Sus scrofa OX=9823 GN=AHSG	1.776	Up	0.00085782	AHSG	38.789	43.968	12.6	4	6	4	0.703	0.837	0.837	1.374	1.485	1.362
Cellular Component	GO:0005615	4	extracellular space	1.4069e-10	A0A286ZKB4	Complement C5a anaphylatoxin OS=Sus scrofa OX=9823 GN=C5	2.833	Up	1.72e-05	C5	186.18	50.982	9.5	14	16	14	0.629	0.567	0.594	1.6	1.759	1.712
Cellular Component	GO:0005615	4	extracellular space	1.4069e-10	F1SJL4	Cartilage intermediate layer protein 1 OS=Sus scrofa OX=9823 GN=CILP	0.721	Down	0.0038771	CILP	133.1	7.8197	3.4	4	4	4	1.108	1.152	1.091	0.746	0.782	0.889
Cellular Component	GO:0005615	4	extracellular space	1.4069e-10	P09571	Serotransferrin OS=Sus scrofa OX=9823 GN=TF	2.288	Up	7.15e-07	TF	76.967	238.23	38.1	25	42	20	0.695	0.707	0.735	1.607	1.651	1.631
Cellular Component	GO:0005615	4	extracellular space	1.4069e-10	F1S788	Complement C8 alpha chain OS=Sus scrofa OX=9823 GN=C8A	5.867	Up	0.00022102	C8A	66.06	44.705	12.2	6	7	6	0.295	0.471	0.402	2.151	2.385	2.317
Cellular Component	GO:0016604	13	nuclear body	0.097487	F1RWS8	Small nuclear ribonucleoprotein polypeptide A' OS=Sus scrofa OX=9823 GN=SNRPA1	1.308	Up	0.041617	SNRPA1	28.385	15.275	17.6	4	4	4	0.684	0.912	0.875	1.071	1.034	1.128
Cellular Component	GO:0016604	13	nuclear body	0.097487	F1RU31	"SART1, U4/U6.U5 tri-snRNP-associated protein 1 OS=Sus scrofa OX=9823 GN=SART1"	1.607	Up	0.049195	SART1	90.81	5.0869	2.1	1	1	1	0.629	0.663	1.097	1.19	1.35	1.299
Cellular Component	GO:0016604	13	nuclear body	0.097487	F1S459	Uncharacterized protein OS=Sus scrofa OX=9823 GN=TERF2IP	1.216	Up	0.0028209	TERF2IP	44.313	19.579	14.2	5	5	5	0.985	1.021	1.083	1.279	1.23	1.246
Cellular Component	GO:0016604	13	nuclear body	0.097487	F1SBP3	DEAD-box helicase 20 OS=Sus scrofa OX=9823 GN=DDX20	1.204	Up	0.037275	DDX20	92.3	10.823	6	5	6	5	0.889	0.941	0.891	1.198	1.093	0.985
Cellular Component	GO:0016604	13	nuclear body	0.097487	F1RKH0	Sin3 histone deacetylase corepressor complex component SDS3 OS=Sus scrofa OX=9823 GN=SUDS3	1.332	Up	0.04274	SUDS3	37.936	10.411	10.4	3	4	3	0.773	1.027	1.024	1.337	1.236	1.189
Cellular Component	GO:0031248	6	protein acetyltransferase complex	0.0823212	A0A286ZK95	Transcription and mRNA export factor ENY2 OS=Sus scrofa OX=9823 GN=ENY2	1.251	Up	0.0120601	ENY2	11.528	2.3366	14.9	2	2	2	0.903	1.025	1.017	1.251	1.154	1.278
Cellular Component	GO:0031248	6	protein acetyltransferase complex	0.0823212	F1RMU2	TATA-box binding protein associated factor 7 OS=Sus scrofa OX=9823 GN=TAF7	1.284	Up	0.048417	TAF7	40.245	3.3572	6	2	3	2	0.856	0.701	0.806	0.901	1.001	1.133
Cellular Component	GO:0042579	8	microbody	0.281116	P02543	Vimentin OS=Sus scrofa OX=9823 GN=VIM	0.808	Down	0.00029841	VIM	53.667	143.39	48.1	24	47	21	0.899	0.922	0.903	0.712	0.753	0.737
Cellular Component	GO:0042579	8	microbody	0.281116	I3LKI4	Peroxisomal biogenesis factor 5 OS=Sus scrofa OX=9823 GN=PEX5	0.696	Down	0.00053611	PEX5	60.407	24.811	17	8	9	8	1.149	1.068	1.156	0.816	0.783	0.748
Cellular Component	GO:0005912	4	adherens junction	0.189152	F1SDX6	Transglutaminase 2 OS=Sus scrofa OX=9823 GN=TGM2	1.422	Up	0.0116979	TGM2	77.211	14.63	7.9	5	5	5	0.749	0.637	0.706	0.869	1.046	1.059
Cellular Component	GO:0005912	4	adherens junction	0.189152	P02543	Vimentin OS=Sus scrofa OX=9823 GN=VIM	0.808	Down	0.00029841	VIM	53.667	143.39	48.1	24	47	21	0.899	0.922	0.903	0.712	0.753	0.737
Cellular Component	GO:0005912	4	adherens junction	0.189152	I3LH38	Bystin OS=Sus scrofa OX=9823 GN=BYSL	1.408	Up	0.0072553	BYSL	49.3	2.2765	2.1	1	2	1	1.018	1.189	1.265	1.655	1.677	1.557
Cellular Component	GO:0005912	4	adherens junction	0.189152	P67937	Tropomyosin alpha-4 chain OS=Sus scrofa OX=9823 GN=TPM4	0.736	Down	0.00168329	TPM4	28.521	67.532	38.7	12	9	6	0.722	0.811	0.798	0.56	0.593	0.563
Cellular Component	GO:0005912	4	adherens junction	0.189152	Q2YGT9	60S ribosomal protein L6 OS=Sus scrofa OX=9823 GN=RPL6	0.812	Down	0.036957	RPL6	32.19	18.225	17.6	6	7	6	1.19	1.046	1.004	0.817	0.866	0.949
Cellular Component	GO:0032993	3	protein-DNA complex	0.16993	F1S459	Uncharacterized protein OS=Sus scrofa OX=9823 GN=TERF2IP	1.216	Up	0.0028209	TERF2IP	44.313	19.579	14.2	5	5	5	0.985	1.021	1.083	1.279	1.23	1.246
Cellular Component	GO:0032993	3	protein-DNA complex	0.16993	Q71LE2	Histone H3.3 OS=Sus scrofa OX=9823 GN=H3F3A	1.202	Up	0.00110246	H3F3A	15.328	4.68	11.8	2	4	1	1.122	1.19	1.135	1.355	1.374	1.414
Cellular Component	GO:0046930	6	pore complex	3.8094e-07	F1SMJ6	Complement component C9 precursor OS=Sus scrofa OX=9823 GN=C9	2.448	Up	2.47e-06	C9	62.441	39.962	18.6	10	18	10	0.7	0.713	0.661	1.736	1.691	1.651
Cellular Component	GO:0046930	6	pore complex	3.8094e-07	F1SMI8	Complement component C6 precursor OS=Sus scrofa OX=9823 GN=C6	2.78	Up	4.26e-05	C6	104.63	32.506	12.5	13	19	13	0.601	0.708	0.611	1.731	1.813	1.794
Cellular Component	GO:0046930	6	pore complex	3.8094e-07	Q9TUQ3	Complement component C7 OS=Sus scrofa OX=9823 GN=C7	3.346	Up	3.07e-07	C7	93.061	34.541	14.2	12	16	12	0.556	0.566	0.593	1.941	1.877	1.921
Cellular Component	GO:0046930	6	pore complex	3.8094e-07	A0A287AT36	Complement component C8 beta chain precursor OS=Sus scrofa OX=9823 GN=C8B	3.063	Up	0.0028629	C8B	66.597	7.5979	4.9	3	3	3	0.404	0.673	0.68	1.826	1.889	1.667
Cellular Component	GO:0046930	6	pore complex	3.8094e-07	F1S788	Complement C8 alpha chain OS=Sus scrofa OX=9823 GN=C8A	5.867	Up	0.00022102	C8A	66.06	44.705	12.2	6	7	6	0.295	0.471	0.402	2.151	2.385	2.317
Cellular Component	GO:0030532	10	small nuclear ribonucleoprotein complex	0.197193	F1RWS8	Small nuclear ribonucleoprotein polypeptide A' OS=Sus scrofa OX=9823 GN=SNRPA1	1.308	Up	0.041617	SNRPA1	28.385	15.275	17.6	4	4	4	0.684	0.912	0.875	1.071	1.034	1.128
Cellular Component	GO:0030532	10	small nuclear ribonucleoprotein complex	0.197193	F1RU31	"SART1, U4/U6.U5 tri-snRNP-associated protein 1 OS=Sus scrofa OX=9823 GN=SART1"	1.607	Up	0.049195	SART1	90.81	5.0869	2.1	1	1	1	0.629	0.663	1.097	1.19	1.35	1.299
Molecular Function	GO:0008083	5	growth factor activity	0.039439	D3K5N3	Midkine precursor OS=Sus scrofa OX=9823 GN=MDK	2.291	Up	0.0009617	MDK	15.597	9.4323	23.8	3	3	3	0.853	0.794	0.645	1.742	1.895	1.613
Molecular Function	GO:0008083	5	growth factor activity	0.039439	F1RV73	Bone morphogenetic protein 15 OS=Sus scrofa OX=9823 GN=BMP15	1.269	Up	0.0040555	BMP15	45.966	27.226	19.2	9	23	9	0.89	0.791	0.806	1.022	1.05	1.084
Molecular Function	GO:0004867	7	serine-type endopeptidase inhibitor activity	0.000899138	Q9GK37	Corticosteroid-binding globulin OS=Sus scrofa OX=9823 GN=Serpina6	0.719	Down	0.024977	Serpina6	45.188	4.9104	4.9	2	3	2	1.323	1.054	1.349	0.971	0.889	0.818
Molecular Function	GO:0004867	7	serine-type endopeptidase inhibitor activity	0.000899138	F2Z5E2	Antithrombin-III precursor OS=Sus scrofa OX=9823 GN=SERPINC1	1.264	Up	0.0045572	SERPINC1	52.404	19.475	17.3	8	5	3	0.96	0.839	0.922	1.159	1.125	1.154
Molecular Function	GO:0004867	7	serine-type endopeptidase inhibitor activity	0.000899138	F1SCD0	Uncharacterized protein OS=Sus scrofa OX=9823 GN=LOC100153899	1.671	Up	7.59e-05	LOC100153899	46.64	64.657	13.9	6	11	2	0.827	0.781	0.833	1.307	1.413	1.36
Molecular Function	GO:0004867	7	serine-type endopeptidase inhibitor activity	0.000899138	F1SCF0	Alpha-1-antitrypsin OS=Sus scrofa OX=9823 GN=SERPINA1	1.395	Up	0.0140958	SERPINA1	46.951	7.3663	8.1	3	3	3	0.746	0.925	0.953	1.222	1.166	1.273
Molecular Function	GO:0035064	5	methylated histone binding	0.00740036	F1RMU2	TATA-box binding protein associated factor 7 OS=Sus scrofa OX=9823 GN=TAF7	1.284	Up	0.048417	TAF7	40.245	3.3572	6	2	3	2	0.856	0.701	0.806	0.901	1.001	1.133
Molecular Function	GO:0035064	5	methylated histone binding	0.00740036	F1S359	"RB binding protein 5, histone lysine methyltransferase complex subunit OS=Sus scrofa OX=9823 GN=RBBP5"	1.274	Up	0.022998	RBBP5	59.152	7.9556	7.4	4	4	4	1.08	1.353	1.196	1.488	1.601	1.534
Molecular Function	GO:0004888	5	transmembrane signaling receptor activity	0.17437	I3LRT0	Angiotensin II receptor associated protein OS=Sus scrofa OX=9823 GN=AGTRAP	0.698	Down	0.0173184	AGTRAP	17.026	2.6807	11	1	1	1	1.392	1.246	1.065	0.89	0.784	0.912
Molecular Function	GO:0004888	5	transmembrane signaling receptor activity	0.17437	A0A287A1W3	Tyrosine-protein kinase receptor OS=Sus scrofa OX=9823 GN=INSRR	2.627	Up	0.00043951	INSRR	144.14	-2	1.1	1	1	1	0.812	0.652	0.603	1.802	1.751	1.878
Molecular Function	GO:0098772	2	molecular function regulator	0.0814966	F1SG25	Uncharacterized protein OS=Sus scrofa OX=9823 GN=ANOS1	0.744	Down	0.025544	ANOS1	72.317	8.7658	3.8	2	2	2	1.227	1.066	1.079	0.878	0.719	0.911
Molecular Function	GO:0098772	2	molecular function regulator	0.0814966	F1SCD0	Uncharacterized protein OS=Sus scrofa OX=9823 GN=LOC100153899	1.671	Up	7.59e-05	LOC100153899	46.64	64.657	13.9	6	11	2	0.827	0.781	0.833	1.307	1.413	1.36
Molecular Function	GO:0098772	2	molecular function regulator	0.0814966	I3LTB8	Complement C3 OS=Sus scrofa OX=9823 GN=C3	1.673	Up	7.95e-05	C3	185.27	301.69	19	34	43	30	0.626	0.671	0.689	1.08	1.124	1.118
Molecular Function	GO:0098772	2	molecular function regulator	0.0814966	F1SFI7	Alpha-2-HS-glycoprotein OS=Sus scrofa OX=9823 GN=AHSG	1.776	Up	0.00085782	AHSG	38.789	43.968	12.6	4	6	4	0.703	0.837	0.837	1.374	1.485	1.362
Molecular Function	GO:0098772	2	molecular function regulator	0.0814966	A0A286ZKB4	Complement C5a anaphylatoxin OS=Sus scrofa OX=9823 GN=C5	2.833	Up	1.72e-05	C5	186.18	50.982	9.5	14	16	14	0.629	0.567	0.594	1.6	1.759	1.712
Molecular Function	GO:0098772	2	molecular function regulator	0.0814966	F1S402	Baculoviral IAP repeat containing 6 OS=Sus scrofa OX=9823 GN=BIRC6	0.688	Down	0.0112413	BIRC6	529.04	23.528	2	8	9	8	1.184	1.034	1.05	0.797	0.644	0.807
Molecular Function	GO:0098772	2	molecular function regulator	0.0814966	F1SCF0	Alpha-1-antitrypsin OS=Sus scrofa OX=9823 GN=SERPINA1	1.395	Up	0.0140958	SERPINA1	46.951	7.3663	8.1	3	3	3	0.746	0.925	0.953	1.222	1.166	1.273
Molecular Function	GO:0098772	2	molecular function regulator	0.0814966	Q9GK37	Corticosteroid-binding globulin OS=Sus scrofa OX=9823 GN=Serpina6	0.719	Down	0.024977	Serpina6	45.188	4.9104	4.9	2	3	2	1.323	1.054	1.349	0.971	0.889	0.818
Molecular Function	GO:0098772	2	molecular function regulator	0.0814966	F2Z5E2	Antithrombin-III precursor OS=Sus scrofa OX=9823 GN=SERPINC1	1.264	Up	0.0045572	SERPINC1	52.404	19.475	17.3	8	5	3	0.96	0.839	0.922	1.159	1.125	1.154
Molecular Function	GO:0098772	2	molecular function regulator	0.0814966	F1RQW2	Complement C4-A precursor OS=Sus scrofa OX=9823 GN=C4A	1.986	Up	0.00080116	C4A	192.43	17.44	4.9	8	10	8	0.707	0.896	0.813	1.536	1.701	1.562
Molecular Function	GO:0098772	2	molecular function regulator	0.0814966	Q0Z8R0	Cystatin OS=Sus scrofa OX=9823 GN=CST3	1.312	Up	0.0147599	CST3	15.734	13.512	12.3	1	1	1	0.806	0.968	0.988	1.25	1.181	1.193
Molecular Function	GO:0038023	4	signaling receptor activity	0.187518	I3LRT0	Angiotensin II receptor associated protein OS=Sus scrofa OX=9823 GN=AGTRAP	0.698	Down	0.0173184	AGTRAP	17.026	2.6807	11	1	1	1	1.392	1.246	1.065	0.89	0.784	0.912
Molecular Function	GO:0038023	4	signaling receptor activity	0.187518	A0A287A1W3	Tyrosine-protein kinase receptor OS=Sus scrofa OX=9823 GN=INSRR	2.627	Up	0.00043951	INSRR	144.14	-2	1.1	1	1	1	0.812	0.652	0.603	1.802	1.751	1.878
Molecular Function	GO:0030246	3	carbohydrate binding	0.349247	Q9GKX6	Aldose 1-epimerase OS=Sus scrofa OX=9823 GN=GALM	0.791	Down	0.012824	GALM	37.815	20.232	12	3	5	3	1.067	1.14	1.239	0.875	0.97	0.881
Molecular Function	GO:0030246	3	carbohydrate binding	0.349247	I3LLB6	Asialoglycoprotein receptor 1 OS=Sus scrofa OX=9823 GN=ASGR1	0.772	Down	0.039841	ASGR1	32.499	1.642	3.1	1	1	1	1.162	0.933	0.912	0.828	0.746	0.747
Molecular Function	GO:0000988	2	transcription factor activity, protein binding	0.0676916	A0A286ZK95	Transcription and mRNA export factor ENY2 OS=Sus scrofa OX=9823 GN=ENY2	1.251	Up	0.0120601	ENY2	11.528	2.3366	14.9	2	2	2	0.903	1.025	1.017	1.251	1.154	1.278
Molecular Function	GO:0000988	2	transcription factor activity, protein binding	0.0676916	F1RMU2	TATA-box binding protein associated factor 7 OS=Sus scrofa OX=9823 GN=TAF7	1.284	Up	0.048417	TAF7	40.245	3.3572	6	2	3	2	0.856	0.701	0.806	0.901	1.001	1.133
Molecular Function	GO:0000988	2	transcription factor activity, protein binding	0.0676916	F1RUD8	"Geminin, DNA replication inhibitor OS=Sus scrofa OX=9823 GN=GMNN"	1.289	Up	0.0022421	GMNN	23.507	10.63	19.6	4	4	4	1.058	1.117	1.153	1.499	1.368	1.423
Molecular Function	GO:0000988	2	transcription factor activity, protein binding	0.0676916	A0A287AUW4	Uncharacterized protein OS=Sus scrofa OX=9823 GN=SUB1	1.221	Up	0.0151774	SUB1	14.395	6.6318	24.4	3	6	3	0.8	0.91	0.901	1.118	1.021	1.05
Molecular Function	GO:0000975	6	regulatory region DNA binding	0.130646	F1RMU2	TATA-box binding protein associated factor 7 OS=Sus scrofa OX=9823 GN=TAF7	1.284	Up	0.048417	TAF7	40.245	3.3572	6	2	3	2	0.856	0.701	0.806	0.901	1.001	1.133
Molecular Function	GO:0000975	6	regulatory region DNA binding	0.130646	Q71LE2	Histone H3.3 OS=Sus scrofa OX=9823 GN=H3F3A	1.202	Up	0.00110246	H3F3A	15.328	4.68	11.8	2	4	1	1.122	1.19	1.135	1.355	1.374	1.414
Molecular Function	GO:0000975	6	regulatory region DNA binding	0.130646	F1S359	"RB binding protein 5, histone lysine methyltransferase complex subunit OS=Sus scrofa OX=9823 GN=RBBP5"	1.274	Up	0.022998	RBBP5	59.152	7.9556	7.4	4	4	4	1.08	1.353	1.196	1.488	1.601	1.534
Molecular Function	GO:0042393	4	histone binding	0.0653008	F1RMU2	TATA-box binding protein associated factor 7 OS=Sus scrofa OX=9823 GN=TAF7	1.284	Up	0.048417	TAF7	40.245	3.3572	6	2	3	2	0.856	0.701	0.806	0.901	1.001	1.133
Molecular Function	GO:0042393	4	histone binding	0.0653008	Q71LE2	Histone H3.3 OS=Sus scrofa OX=9823 GN=H3F3A	1.202	Up	0.00110246	H3F3A	15.328	4.68	11.8	2	4	1	1.122	1.19	1.135	1.355	1.374	1.414
Molecular Function	GO:0042393	4	histone binding	0.0653008	F1S359	"RB binding protein 5, histone lysine methyltransferase complex subunit OS=Sus scrofa OX=9823 GN=RBBP5"	1.274	Up	0.022998	RBBP5	59.152	7.9556	7.4	4	4	4	1.08	1.353	1.196	1.488	1.601	1.534
Molecular Function	GO:0003712	4	transcription cofactor activity	0.0630844	A0A286ZK95	Transcription and mRNA export factor ENY2 OS=Sus scrofa OX=9823 GN=ENY2	1.251	Up	0.0120601	ENY2	11.528	2.3366	14.9	2	2	2	0.903	1.025	1.017	1.251	1.154	1.278
Molecular Function	GO:0003712	4	transcription cofactor activity	0.0630844	F1RMU2	TATA-box binding protein associated factor 7 OS=Sus scrofa OX=9823 GN=TAF7	1.284	Up	0.048417	TAF7	40.245	3.3572	6	2	3	2	0.856	0.701	0.806	0.901	1.001	1.133
Molecular Function	GO:0003712	4	transcription cofactor activity	0.0630844	F1RUD8	"Geminin, DNA replication inhibitor OS=Sus scrofa OX=9823 GN=GMNN"	1.289	Up	0.0022421	GMNN	23.507	10.63	19.6	4	4	4	1.058	1.117	1.153	1.499	1.368	1.423
Molecular Function	GO:0003712	4	transcription cofactor activity	0.0630844	A0A287AUW4	Uncharacterized protein OS=Sus scrofa OX=9823 GN=SUB1	1.221	Up	0.0151774	SUB1	14.395	6.6318	24.4	3	6	3	0.8	0.91	0.901	1.118	1.021	1.05
Molecular Function	GO:0001067	5	regulatory region nucleic acid binding	0.130646	F1RMU2	TATA-box binding protein associated factor 7 OS=Sus scrofa OX=9823 GN=TAF7	1.284	Up	0.048417	TAF7	40.245	3.3572	6	2	3	2	0.856	0.701	0.806	0.901	1.001	1.133
Molecular Function	GO:0001067	5	regulatory region nucleic acid binding	0.130646	Q71LE2	Histone H3.3 OS=Sus scrofa OX=9823 GN=H3F3A	1.202	Up	0.00110246	H3F3A	15.328	4.68	11.8	2	4	1	1.122	1.19	1.135	1.355	1.374	1.414
Molecular Function	GO:0001067	5	regulatory region nucleic acid binding	0.130646	F1S359	"RB binding protein 5, histone lysine methyltransferase complex subunit OS=Sus scrofa OX=9823 GN=RBBP5"	1.274	Up	0.022998	RBBP5	59.152	7.9556	7.4	4	4	4	1.08	1.353	1.196	1.488	1.601	1.534
Molecular Function	GO:0004518	5	nuclease activity	0.281923	F1S5H8	DNA cross-link repair 1A OS=Sus scrofa OX=9823 GN=DCLRE1A	1.637	Up	0.00142308	DCLRE1A	119.21	4.0778	1.1	1	1	1	0.979	0.972	1.173	1.672	1.756	1.687
Molecular Function	GO:0004518	5	nuclease activity	0.281923	A0A287BTC2	DNA-(apurinic or apyrimidinic site) lyase OS=Sus scrofa OX=9823 GN=APEX1	0.708	Down	0.042322	APEX1	35.398	6.0825	10.7	3	4	3	1.405	1.017	1.083	0.829	0.91	0.741
Molecular Function	GO:0060090	3	binding, bridging	0.00267495	F1RX36	Fibrinogen alpha chain OS=Sus scrofa OX=9823 GN=FGA	1.844	Up	0.0011434	FGA	72.612	29.552	12.1	8	11	8	0.945	0.795	0.762	1.466	1.641	1.507
Molecular Function	GO:0060090	3	binding, bridging	0.00267495	I3LJW2	Fibrinogen gamma chain precursor OS=Sus scrofa OX=9823 GN=FGG	2	Up	1.58e-05	FGG	49.618	83.852	21	9	10	9	0.794	0.744	0.796	1.554	1.593	1.52
Molecular Function	GO:0060090	3	binding, bridging	0.00267495	I3L651	Fibrinogen beta chain OS=Sus scrofa OX=9823 GN=FGB	1.941	Up	0.0167399	FGB	51.696	19.042	16.1	6	7	6	0.697	0.686	0.898	1.472	1.45	1.506
Molecular Function	GO:0060090	3	binding, bridging	0.00267495	F1SBP3	DEAD-box helicase 20 OS=Sus scrofa OX=9823 GN=DDX20	1.204	Up	0.037275	DDX20	92.3	10.823	6	5	6	5	0.889	0.941	0.891	1.198	1.093	0.985
Molecular Function	GO:0008134	4	transcription factor binding	0.0503024	F1RMU2	TATA-box binding protein associated factor 7 OS=Sus scrofa OX=9823 GN=TAF7	1.284	Up	0.048417	TAF7	40.245	3.3572	6	2	3	2	0.856	0.701	0.806	0.901	1.001	1.133
Molecular Function	GO:0008134	4	transcription factor binding	0.0503024	F1RUD8	"Geminin, DNA replication inhibitor OS=Sus scrofa OX=9823 GN=GMNN"	1.289	Up	0.0022421	GMNN	23.507	10.63	19.6	4	4	4	1.058	1.117	1.153	1.499	1.368	1.423
Molecular Function	GO:0008134	4	transcription factor binding	0.0503024	F1SBP3	DEAD-box helicase 20 OS=Sus scrofa OX=9823 GN=DDX20	1.204	Up	0.037275	DDX20	92.3	10.823	6	5	6	5	0.889	0.941	0.891	1.198	1.093	0.985
Molecular Function	GO:0008134	4	transcription factor binding	0.0503024	K7GLR2	Fas associated factor 1 OS=Sus scrofa OX=9823 GN=FAF1	0.708	Down	0.02448	FAF1	64.714	6.6715	7.6	4	5	4	0.992	1.087	1.33	0.872	0.785	0.757
Molecular Function	GO:0051427	5	hormone receptor binding	0.100013	F1SJ00	DDB1 and CUL4 associated factor 1 OS=Sus scrofa OX=9823 GN=DCAF1	0.814	Down	0.0065195	DCAF1	149.62	1.4892	0.7	1	1	1	1.011	0.993	1.042	0.834	0.875	0.77
Molecular Function	GO:0051427	5	hormone receptor binding	0.100013	F1RMU2	TATA-box binding protein associated factor 7 OS=Sus scrofa OX=9823 GN=TAF7	1.284	Up	0.048417	TAF7	40.245	3.3572	6	2	3	2	0.856	0.701	0.806	0.901	1.001	1.133
Molecular Function	GO:0004857	4	enzyme inhibitor activity	2.23062e-06	F1SG25	Uncharacterized protein OS=Sus scrofa OX=9823 GN=ANOS1	0.744	Down	0.025544	ANOS1	72.317	8.7658	3.8	2	2	2	1.227	1.066	1.079	0.878	0.719	0.911
Molecular Function	GO:0004857	4	enzyme inhibitor activity	2.23062e-06	F1SCD0	Uncharacterized protein OS=Sus scrofa OX=9823 GN=LOC100153899	1.671	Up	7.59e-05	LOC100153899	46.64	64.657	13.9	6	11	2	0.827	0.781	0.833	1.307	1.413	1.36
Molecular Function	GO:0004857	4	enzyme inhibitor activity	2.23062e-06	I3LTB8	Complement C3 OS=Sus scrofa OX=9823 GN=C3	1.673	Up	7.95e-05	C3	185.27	301.69	19	34	43	30	0.626	0.671	0.689	1.08	1.124	1.118
Molecular Function	GO:0004857	4	enzyme inhibitor activity	2.23062e-06	F1SFI7	Alpha-2-HS-glycoprotein OS=Sus scrofa OX=9823 GN=AHSG	1.776	Up	0.00085782	AHSG	38.789	43.968	12.6	4	6	4	0.703	0.837	0.837	1.374	1.485	1.362
Molecular Function	GO:0004857	4	enzyme inhibitor activity	2.23062e-06	A0A286ZKB4	Complement C5a anaphylatoxin OS=Sus scrofa OX=9823 GN=C5	2.833	Up	1.72e-05	C5	186.18	50.982	9.5	14	16	14	0.629	0.567	0.594	1.6	1.759	1.712
Molecular Function	GO:0004857	4	enzyme inhibitor activity	2.23062e-06	F1S402	Baculoviral IAP repeat containing 6 OS=Sus scrofa OX=9823 GN=BIRC6	0.688	Down	0.0112413	BIRC6	529.04	23.528	2	8	9	8	1.184	1.034	1.05	0.797	0.644	0.807
Molecular Function	GO:0004857	4	enzyme inhibitor activity	2.23062e-06	F1SCF0	Alpha-1-antitrypsin OS=Sus scrofa OX=9823 GN=SERPINA1	1.395	Up	0.0140958	SERPINA1	46.951	7.3663	8.1	3	3	3	0.746	0.925	0.953	1.222	1.166	1.273
Molecular Function	GO:0004857	4	enzyme inhibitor activity	2.23062e-06	Q9GK37	Corticosteroid-binding globulin OS=Sus scrofa OX=9823 GN=Serpina6	0.719	Down	0.024977	Serpina6	45.188	4.9104	4.9	2	3	2	1.323	1.054	1.349	0.971	0.889	0.818
Molecular Function	GO:0004857	4	enzyme inhibitor activity	2.23062e-06	F2Z5E2	Antithrombin-III precursor OS=Sus scrofa OX=9823 GN=SERPINC1	1.264	Up	0.0045572	SERPINC1	52.404	19.475	17.3	8	5	3	0.96	0.839	0.922	1.159	1.125	1.154
Molecular Function	GO:0004857	4	enzyme inhibitor activity	2.23062e-06	F1RQW2	Complement C4-A precursor OS=Sus scrofa OX=9823 GN=C4A	1.986	Up	0.00080116	C4A	192.43	17.44	4.9	8	10	8	0.707	0.896	0.813	1.536	1.701	1.562
Molecular Function	GO:0004857	4	enzyme inhibitor activity	2.23062e-06	Q0Z8R0	Cystatin OS=Sus scrofa OX=9823 GN=CST3	1.312	Up	0.0147599	CST3	15.734	13.512	12.3	1	1	1	0.806	0.968	0.988	1.25	1.181	1.193
Molecular Function	GO:0030414	5	peptidase inhibitor activity	1.23295e-08	F1SG25	Uncharacterized protein OS=Sus scrofa OX=9823 GN=ANOS1	0.744	Down	0.025544	ANOS1	72.317	8.7658	3.8	2	2	2	1.227	1.066	1.079	0.878	0.719	0.911
Molecular Function	GO:0030414	5	peptidase inhibitor activity	1.23295e-08	F1SCD0	Uncharacterized protein OS=Sus scrofa OX=9823 GN=LOC100153899	1.671	Up	7.59e-05	LOC100153899	46.64	64.657	13.9	6	11	2	0.827	0.781	0.833	1.307	1.413	1.36
Molecular Function	GO:0030414	5	peptidase inhibitor activity	1.23295e-08	I3LTB8	Complement C3 OS=Sus scrofa OX=9823 GN=C3	1.673	Up	7.95e-05	C3	185.27	301.69	19	34	43	30	0.626	0.671	0.689	1.08	1.124	1.118
Molecular Function	GO:0030414	5	peptidase inhibitor activity	1.23295e-08	F1SFI7	Alpha-2-HS-glycoprotein OS=Sus scrofa OX=9823 GN=AHSG	1.776	Up	0.00085782	AHSG	38.789	43.968	12.6	4	6	4	0.703	0.837	0.837	1.374	1.485	1.362
Molecular Function	GO:0030414	5	peptidase inhibitor activity	1.23295e-08	A0A286ZKB4	Complement C5a anaphylatoxin OS=Sus scrofa OX=9823 GN=C5	2.833	Up	1.72e-05	C5	186.18	50.982	9.5	14	16	14	0.629	0.567	0.594	1.6	1.759	1.712
Molecular Function	GO:0030414	5	peptidase inhibitor activity	1.23295e-08	F1S402	Baculoviral IAP repeat containing 6 OS=Sus scrofa OX=9823 GN=BIRC6	0.688	Down	0.0112413	BIRC6	529.04	23.528	2	8	9	8	1.184	1.034	1.05	0.797	0.644	0.807
Molecular Function	GO:0030414	5	peptidase inhibitor activity	1.23295e-08	F1SCF0	Alpha-1-antitrypsin OS=Sus scrofa OX=9823 GN=SERPINA1	1.395	Up	0.0140958	SERPINA1	46.951	7.3663	8.1	3	3	3	0.746	0.925	0.953	1.222	1.166	1.273
Molecular Function	GO:0030414	5	peptidase inhibitor activity	1.23295e-08	Q9GK37	Corticosteroid-binding globulin OS=Sus scrofa OX=9823 GN=Serpina6	0.719	Down	0.024977	Serpina6	45.188	4.9104	4.9	2	3	2	1.323	1.054	1.349	0.971	0.889	0.818
Molecular Function	GO:0030414	5	peptidase inhibitor activity	1.23295e-08	F2Z5E2	Antithrombin-III precursor OS=Sus scrofa OX=9823 GN=SERPINC1	1.264	Up	0.0045572	SERPINC1	52.404	19.475	17.3	8	5	3	0.96	0.839	0.922	1.159	1.125	1.154
Molecular Function	GO:0030414	5	peptidase inhibitor activity	1.23295e-08	F1RQW2	Complement C4-A precursor OS=Sus scrofa OX=9823 GN=C4A	1.986	Up	0.00080116	C4A	192.43	17.44	4.9	8	10	8	0.707	0.896	0.813	1.536	1.701	1.562
Molecular Function	GO:0030414	5	peptidase inhibitor activity	1.23295e-08	Q0Z8R0	Cystatin OS=Sus scrofa OX=9823 GN=CST3	1.312	Up	0.0147599	CST3	15.734	13.512	12.3	1	1	1	0.806	0.968	0.988	1.25	1.181	1.193
Molecular Function	GO:0000989	3	transcription factor activity, transcription factor binding	0.0630844	A0A286ZK95	Transcription and mRNA export factor ENY2 OS=Sus scrofa OX=9823 GN=ENY2	1.251	Up	0.0120601	ENY2	11.528	2.3366	14.9	2	2	2	0.903	1.025	1.017	1.251	1.154	1.278
Molecular Function	GO:0000989	3	transcription factor activity, transcription factor binding	0.0630844	F1RMU2	TATA-box binding protein associated factor 7 OS=Sus scrofa OX=9823 GN=TAF7	1.284	Up	0.048417	TAF7	40.245	3.3572	6	2	3	2	0.856	0.701	0.806	0.901	1.001	1.133
Molecular Function	GO:0000989	3	transcription factor activity, transcription factor binding	0.0630844	F1RUD8	"Geminin, DNA replication inhibitor OS=Sus scrofa OX=9823 GN=GMNN"	1.289	Up	0.0022421	GMNN	23.507	10.63	19.6	4	4	4	1.058	1.117	1.153	1.499	1.368	1.423
Molecular Function	GO:0000989	3	transcription factor activity, transcription factor binding	0.0630844	A0A287AUW4	Uncharacterized protein OS=Sus scrofa OX=9823 GN=SUB1	1.221	Up	0.0151774	SUB1	14.395	6.6318	24.4	3	6	3	0.8	0.91	0.901	1.118	1.021	1.05
Molecular Function	GO:0005539	4	glycosaminoglycan binding	0.12371	F2Z5E2	Antithrombin-III precursor OS=Sus scrofa OX=9823 GN=SERPINC1	1.264	Up	0.0045572	SERPINC1	52.404	19.475	17.3	8	5	3	0.96	0.839	0.922	1.159	1.125	1.154
Molecular Function	GO:0005539	4	glycosaminoglycan binding	0.12371	K7GM14	CD44 molecule (Indian blood group) OS=Sus scrofa OX=9823 GN=CD44	0.782	Down	0.0061158	CD44	40.888	4.225	8.6	3	3	3	1.234	1.131	1.081	0.868	0.943	0.883
Molecular Function	GO:0004866	6	endopeptidase inhibitor activity	1.19899e-07	F1SCD0	Uncharacterized protein OS=Sus scrofa OX=9823 GN=LOC100153899	1.671	Up	7.59e-05	LOC100153899	46.64	64.657	13.9	6	11	2	0.827	0.781	0.833	1.307	1.413	1.36
Molecular Function	GO:0004866	6	endopeptidase inhibitor activity	1.19899e-07	I3LTB8	Complement C3 OS=Sus scrofa OX=9823 GN=C3	1.673	Up	7.95e-05	C3	185.27	301.69	19	34	43	30	0.626	0.671	0.689	1.08	1.124	1.118
Molecular Function	GO:0004866	6	endopeptidase inhibitor activity	1.19899e-07	F1SFI7	Alpha-2-HS-glycoprotein OS=Sus scrofa OX=9823 GN=AHSG	1.776	Up	0.00085782	AHSG	38.789	43.968	12.6	4	6	4	0.703	0.837	0.837	1.374	1.485	1.362
Molecular Function	GO:0004866	6	endopeptidase inhibitor activity	1.19899e-07	A0A286ZKB4	Complement C5a anaphylatoxin OS=Sus scrofa OX=9823 GN=C5	2.833	Up	1.72e-05	C5	186.18	50.982	9.5	14	16	14	0.629	0.567	0.594	1.6	1.759	1.712
Molecular Function	GO:0004866	6	endopeptidase inhibitor activity	1.19899e-07	F1S402	Baculoviral IAP repeat containing 6 OS=Sus scrofa OX=9823 GN=BIRC6	0.688	Down	0.0112413	BIRC6	529.04	23.528	2	8	9	8	1.184	1.034	1.05	0.797	0.644	0.807
Molecular Function	GO:0004866	6	endopeptidase inhibitor activity	1.19899e-07	F1SCF0	Alpha-1-antitrypsin OS=Sus scrofa OX=9823 GN=SERPINA1	1.395	Up	0.0140958	SERPINA1	46.951	7.3663	8.1	3	3	3	0.746	0.925	0.953	1.222	1.166	1.273
Molecular Function	GO:0004866	6	endopeptidase inhibitor activity	1.19899e-07	F2Z5E2	Antithrombin-III precursor OS=Sus scrofa OX=9823 GN=SERPINC1	1.264	Up	0.0045572	SERPINC1	52.404	19.475	17.3	8	5	3	0.96	0.839	0.922	1.159	1.125	1.154
Molecular Function	GO:0004866	6	endopeptidase inhibitor activity	1.19899e-07	Q9GK37	Corticosteroid-binding globulin OS=Sus scrofa OX=9823 GN=Serpina6	0.719	Down	0.024977	Serpina6	45.188	4.9104	4.9	2	3	2	1.323	1.054	1.349	0.971	0.889	0.818
Molecular Function	GO:0004866	6	endopeptidase inhibitor activity	1.19899e-07	F1RQW2	Complement C4-A precursor OS=Sus scrofa OX=9823 GN=C4A	1.986	Up	0.00080116	C4A	192.43	17.44	4.9	8	10	8	0.707	0.896	0.813	1.536	1.701	1.562
Molecular Function	GO:0004866	6	endopeptidase inhibitor activity	1.19899e-07	Q0Z8R0	Cystatin OS=Sus scrofa OX=9823 GN=CST3	1.312	Up	0.0147599	CST3	15.734	13.512	12.3	1	1	1	0.806	0.968	0.988	1.25	1.181	1.193
Molecular Function	GO:0002020	5	protease binding	0.039439	F2Z5E2	Antithrombin-III precursor OS=Sus scrofa OX=9823 GN=SERPINC1	1.264	Up	0.0045572	SERPINC1	52.404	19.475	17.3	8	5	3	0.96	0.839	0.922	1.159	1.125	1.154
Molecular Function	GO:0002020	5	protease binding	0.039439	F1SCF0	Alpha-1-antitrypsin OS=Sus scrofa OX=9823 GN=SERPINA1	1.395	Up	0.0140958	SERPINA1	46.951	7.3663	8.1	3	3	3	0.746	0.925	0.953	1.222	1.166	1.273
Molecular Function	GO:0003713	5	transcription coactivator activity	0.0535266	A0A286ZK95	Transcription and mRNA export factor ENY2 OS=Sus scrofa OX=9823 GN=ENY2	1.251	Up	0.0120601	ENY2	11.528	2.3366	14.9	2	2	2	0.903	1.025	1.017	1.251	1.154	1.278
Molecular Function	GO:0003713	5	transcription coactivator activity	0.0535266	F1RMU2	TATA-box binding protein associated factor 7 OS=Sus scrofa OX=9823 GN=TAF7	1.284	Up	0.048417	TAF7	40.245	3.3572	6	2	3	2	0.856	0.701	0.806	0.901	1.001	1.133
Molecular Function	GO:0003713	5	transcription coactivator activity	0.0535266	A0A287AUW4	Uncharacterized protein OS=Sus scrofa OX=9823 GN=SUB1	1.221	Up	0.0151774	SUB1	14.395	6.6318	24.4	3	6	3	0.8	0.91	0.901	1.118	1.021	1.05
Molecular Function	GO:0001948	4	glycoprotein binding	0.0574922	P02543	Vimentin OS=Sus scrofa OX=9823 GN=VIM	0.808	Down	0.00029841	VIM	53.667	143.39	48.1	24	47	21	0.899	0.922	0.903	0.712	0.753	0.737
Molecular Function	GO:0001948	4	glycoprotein binding	0.0574922	F1SCF0	Alpha-1-antitrypsin OS=Sus scrofa OX=9823 GN=SERPINA1	1.395	Up	0.0140958	SERPINA1	46.951	7.3663	8.1	3	3	3	0.746	0.925	0.953	1.222	1.166	1.273
Molecular Function	GO:0051015	6	actin filament binding	0.281923	P67937	Tropomyosin alpha-4 chain OS=Sus scrofa OX=9823 GN=TPM4	0.736	Down	0.00168329	TPM4	28.521	67.532	38.7	12	9	6	0.722	0.811	0.798	0.56	0.593	0.563
Molecular Function	GO:0051015	6	actin filament binding	0.281923	F1S939	Microtubule-associated protein 1S OS=Sus scrofa OX=9823 GN=MAP1S	1.356	Up	0.00172414	MAP1S	112.6	2.1768	1.9	2	2	2	0.267	0.243	0.249	0.324	0.358	0.347
Molecular Function	GO:0061134	4	peptidase regulator activity	1.87975e-07	F1SG25	Uncharacterized protein OS=Sus scrofa OX=9823 GN=ANOS1	0.744	Down	0.025544	ANOS1	72.317	8.7658	3.8	2	2	2	1.227	1.066	1.079	0.878	0.719	0.911
Molecular Function	GO:0061134	4	peptidase regulator activity	1.87975e-07	F1SCD0	Uncharacterized protein OS=Sus scrofa OX=9823 GN=LOC100153899	1.671	Up	7.59e-05	LOC100153899	46.64	64.657	13.9	6	11	2	0.827	0.781	0.833	1.307	1.413	1.36
Molecular Function	GO:0061134	4	peptidase regulator activity	1.87975e-07	I3LTB8	Complement C3 OS=Sus scrofa OX=9823 GN=C3	1.673	Up	7.95e-05	C3	185.27	301.69	19	34	43	30	0.626	0.671	0.689	1.08	1.124	1.118
Molecular Function	GO:0061134	4	peptidase regulator activity	1.87975e-07	F1SFI7	Alpha-2-HS-glycoprotein OS=Sus scrofa OX=9823 GN=AHSG	1.776	Up	0.00085782	AHSG	38.789	43.968	12.6	4	6	4	0.703	0.837	0.837	1.374	1.485	1.362
Molecular Function	GO:0061134	4	peptidase regulator activity	1.87975e-07	A0A286ZKB4	Complement C5a anaphylatoxin OS=Sus scrofa OX=9823 GN=C5	2.833	Up	1.72e-05	C5	186.18	50.982	9.5	14	16	14	0.629	0.567	0.594	1.6	1.759	1.712
Molecular Function	GO:0061134	4	peptidase regulator activity	1.87975e-07	F1S402	Baculoviral IAP repeat containing 6 OS=Sus scrofa OX=9823 GN=BIRC6	0.688	Down	0.0112413	BIRC6	529.04	23.528	2	8	9	8	1.184	1.034	1.05	0.797	0.644	0.807
Molecular Function	GO:0061134	4	peptidase regulator activity	1.87975e-07	F1SCF0	Alpha-1-antitrypsin OS=Sus scrofa OX=9823 GN=SERPINA1	1.395	Up	0.0140958	SERPINA1	46.951	7.3663	8.1	3	3	3	0.746	0.925	0.953	1.222	1.166	1.273
Molecular Function	GO:0061134	4	peptidase regulator activity	1.87975e-07	Q9GK37	Corticosteroid-binding globulin OS=Sus scrofa OX=9823 GN=Serpina6	0.719	Down	0.024977	Serpina6	45.188	4.9104	4.9	2	3	2	1.323	1.054	1.349	0.971	0.889	0.818
Molecular Function	GO:0061134	4	peptidase regulator activity	1.87975e-07	F2Z5E2	Antithrombin-III precursor OS=Sus scrofa OX=9823 GN=SERPINC1	1.264	Up	0.0045572	SERPINC1	52.404	19.475	17.3	8	5	3	0.96	0.839	0.922	1.159	1.125	1.154
Molecular Function	GO:0061134	4	peptidase regulator activity	1.87975e-07	F1RQW2	Complement C4-A precursor OS=Sus scrofa OX=9823 GN=C4A	1.986	Up	0.00080116	C4A	192.43	17.44	4.9	8	10	8	0.707	0.896	0.813	1.536	1.701	1.562
Molecular Function	GO:0061134	4	peptidase regulator activity	1.87975e-07	Q0Z8R0	Cystatin OS=Sus scrofa OX=9823 GN=CST3	1.312	Up	0.0147599	CST3	15.734	13.512	12.3	1	1	1	0.806	0.968	0.988	1.25	1.181	1.193
Molecular Function	GO:0005179	5	hormone activity	0.0176405	A0A286ZNZ6	Calcitonin receptor-stimulating peptide 3 OS=Sus scrofa OX=9823 GN=CRSP3	0.771	Down	0.0168385	CRSP3	11.715	5.0397	21	2	3	2	1.147	0.98	0.943	0.782	0.827	0.758
Molecular Function	GO:0005179	5	hormone activity	0.0176405	P50390	Transthyretin OS=Sus scrofa OX=9823 GN=TTR	1.271	Up	0.0043959	TTR	16.081	17.846	20	3	6	3	0.985	0.864	0.94	1.18	1.216	1.15
Molecular Function	GO:0042826	5	histone deacetylase binding	0.0014465	F1RUD8	"Geminin, DNA replication inhibitor OS=Sus scrofa OX=9823 GN=GMNN"	1.289	Up	0.0022421	GMNN	23.507	10.63	19.6	4	4	4	1.058	1.117	1.153	1.499	1.368	1.423
Molecular Function	GO:0042826	5	histone deacetylase binding	0.0014465	F1SBP3	DEAD-box helicase 20 OS=Sus scrofa OX=9823 GN=DDX20	1.204	Up	0.037275	DDX20	92.3	10.823	6	5	6	5	0.889	0.941	0.891	1.198	1.093	0.985
Molecular Function	GO:0042826	5	histone deacetylase binding	0.0014465	F1RKH0	Sin3 histone deacetylase corepressor complex component SDS3 OS=Sus scrofa OX=9823 GN=SUDS3	1.332	Up	0.04274	SUDS3	37.936	10.411	10.4	3	4	3	0.773	1.027	1.024	1.337	1.236	1.189
Molecular Function	GO:0005506	7	iron ion binding	0.241188	P09571	Serotransferrin OS=Sus scrofa OX=9823 GN=TF	2.288	Up	7.15e-07	TF	76.967	238.23	38.1	25	42	20	0.695	0.707	0.735	1.607	1.651	1.631
Molecular Function	GO:0005506	7	iron ion binding	0.241188	D0G6R7	Cysteine dioxygenase type 1 OS=Sus scrofa OX=9823 GN=CDO1	1.253	Up	0.03488	CDO1	23.018	4.9223	12.5	3	4	3	1.057	0.928	0.929	1.211	1.209	1.23
Molecular Function	GO:0005102	4	receptor binding	0.0167113	D3K5N3	Midkine precursor OS=Sus scrofa OX=9823 GN=MDK	2.291	Up	0.0009617	MDK	15.597	9.4323	23.8	3	3	3	0.853	0.794	0.645	1.742	1.895	1.613
Molecular Function	GO:0005102	4	receptor binding	0.0167113	P50390	Transthyretin OS=Sus scrofa OX=9823 GN=TTR	1.271	Up	0.0043959	TTR	16.081	17.846	20	3	6	3	0.985	0.864	0.94	1.18	1.216	1.15
Molecular Function	GO:0005102	4	receptor binding	0.0167113	I3LJW2	Fibrinogen gamma chain precursor OS=Sus scrofa OX=9823 GN=FGG	2	Up	1.58e-05	FGG	49.618	83.852	21	9	10	9	0.794	0.744	0.796	1.554	1.593	1.52
Molecular Function	GO:0005102	4	receptor binding	0.0167113	F1RV73	Bone morphogenetic protein 15 OS=Sus scrofa OX=9823 GN=BMP15	1.269	Up	0.0040555	BMP15	45.966	27.226	19.2	9	23	9	0.89	0.791	0.806	1.022	1.05	1.084
Molecular Function	GO:0005102	4	receptor binding	0.0167113	I3L651	Fibrinogen beta chain OS=Sus scrofa OX=9823 GN=FGB	1.941	Up	0.0167399	FGB	51.696	19.042	16.1	6	7	6	0.697	0.686	0.898	1.472	1.45	1.506
Molecular Function	GO:0005102	4	receptor binding	0.0167113	F1RMU2	TATA-box binding protein associated factor 7 OS=Sus scrofa OX=9823 GN=TAF7	1.284	Up	0.048417	TAF7	40.245	3.3572	6	2	3	2	0.856	0.701	0.806	0.901	1.001	1.133
Molecular Function	GO:0005102	4	receptor binding	0.0167113	F1SJ00	DDB1 and CUL4 associated factor 1 OS=Sus scrofa OX=9823 GN=DCAF1	0.814	Down	0.0065195	DCAF1	149.62	1.4892	0.7	1	1	1	1.011	0.993	1.042	0.834	0.875	0.77
Molecular Function	GO:0005102	4	receptor binding	0.0167113	A0A286ZNZ6	Calcitonin receptor-stimulating peptide 3 OS=Sus scrofa OX=9823 GN=CRSP3	0.771	Down	0.0168385	CRSP3	11.715	5.0397	21	2	3	2	1.147	0.98	0.943	0.782	0.827	0.758
Molecular Function	GO:0005102	4	receptor binding	0.0167113	F1RX36	Fibrinogen alpha chain OS=Sus scrofa OX=9823 GN=FGA	1.844	Up	0.0011434	FGA	72.612	29.552	12.1	8	11	8	0.945	0.795	0.762	1.466	1.641	1.507
Molecular Function	GO:0008236	6	serine-type peptidase activity	0.0715973	Q8SPS7	Haptoglobin OS=Sus scrofa OX=9823 GN=HP	2.215	Up	4.18e-05	HP	38.481	21.094	18.7	6	13	6	0.86	0.76	0.776	1.713	1.807	1.788
Molecular Function	GO:0008236	6	serine-type peptidase activity	0.0715973	A0A287AAZ9	Complement factor B OS=Sus scrofa OX=9823 GN=CFB	0.793	Down	0.049685	CFB	81.376	5.0096	4.4	3	3	3	1.163	1.017	0.89	0.778	0.805	0.851
Molecular Function	GO:0008236	6	serine-type peptidase activity	0.0715973	P06867	Plasminogen OS=Sus scrofa OX=9823 GN=PLG	1.472	Up	0.0050039	PLG	90.614	8.5094	5.8	5	5	5	0.997	0.898	0.794	1.268	1.374	1.316
Molecular Function	GO:0046873	8	metal ion transmembrane transporter activity	0.309016	P09571	Serotransferrin OS=Sus scrofa OX=9823 GN=TF	2.288	Up	7.15e-07	TF	76.967	238.23	38.1	25	42	20	0.695	0.707	0.735	1.607	1.651	1.631
Molecular Function	GO:0046873	8	metal ion transmembrane transporter activity	0.309016	I3LPL6	Sodium channel protein OS=Sus scrofa OX=9823 GN=SCN11A	0.419	Down	0.0094	SCN11A	200.56	-2	0.5	1	1	1	1.501	1.093	0.832	0.424	0.498	0.512
Molecular Function	GO:0061135	5	endopeptidase regulator activity	3.99051e-07	F1SCD0	Uncharacterized protein OS=Sus scrofa OX=9823 GN=LOC100153899	1.671	Up	7.59e-05	LOC100153899	46.64	64.657	13.9	6	11	2	0.827	0.781	0.833	1.307	1.413	1.36
Molecular Function	GO:0061135	5	endopeptidase regulator activity	3.99051e-07	I3LTB8	Complement C3 OS=Sus scrofa OX=9823 GN=C3	1.673	Up	7.95e-05	C3	185.27	301.69	19	34	43	30	0.626	0.671	0.689	1.08	1.124	1.118
Molecular Function	GO:0061135	5	endopeptidase regulator activity	3.99051e-07	F1SFI7	Alpha-2-HS-glycoprotein OS=Sus scrofa OX=9823 GN=AHSG	1.776	Up	0.00085782	AHSG	38.789	43.968	12.6	4	6	4	0.703	0.837	0.837	1.374	1.485	1.362
Molecular Function	GO:0061135	5	endopeptidase regulator activity	3.99051e-07	A0A286ZKB4	Complement C5a anaphylatoxin OS=Sus scrofa OX=9823 GN=C5	2.833	Up	1.72e-05	C5	186.18	50.982	9.5	14	16	14	0.629	0.567	0.594	1.6	1.759	1.712
Molecular Function	GO:0061135	5	endopeptidase regulator activity	3.99051e-07	F1S402	Baculoviral IAP repeat containing 6 OS=Sus scrofa OX=9823 GN=BIRC6	0.688	Down	0.0112413	BIRC6	529.04	23.528	2	8	9	8	1.184	1.034	1.05	0.797	0.644	0.807
Molecular Function	GO:0061135	5	endopeptidase regulator activity	3.99051e-07	F1SCF0	Alpha-1-antitrypsin OS=Sus scrofa OX=9823 GN=SERPINA1	1.395	Up	0.0140958	SERPINA1	46.951	7.3663	8.1	3	3	3	0.746	0.925	0.953	1.222	1.166	1.273
Molecular Function	GO:0061135	5	endopeptidase regulator activity	3.99051e-07	F2Z5E2	Antithrombin-III precursor OS=Sus scrofa OX=9823 GN=SERPINC1	1.264	Up	0.0045572	SERPINC1	52.404	19.475	17.3	8	5	3	0.96	0.839	0.922	1.159	1.125	1.154
Molecular Function	GO:0061135	5	endopeptidase regulator activity	3.99051e-07	Q9GK37	Corticosteroid-binding globulin OS=Sus scrofa OX=9823 GN=Serpina6	0.719	Down	0.024977	Serpina6	45.188	4.9104	4.9	2	3	2	1.323	1.054	1.349	0.971	0.889	0.818
Molecular Function	GO:0061135	5	endopeptidase regulator activity	3.99051e-07	F1RQW2	Complement C4-A precursor OS=Sus scrofa OX=9823 GN=C4A	1.986	Up	0.00080116	C4A	192.43	17.44	4.9	8	10	8	0.707	0.896	0.813	1.536	1.701	1.562
Molecular Function	GO:0061135	5	endopeptidase regulator activity	3.99051e-07	Q0Z8R0	Cystatin OS=Sus scrofa OX=9823 GN=CST3	1.312	Up	0.0147599	CST3	15.734	13.512	12.3	1	1	1	0.806	0.968	0.988	1.25	1.181	1.193
Molecular Function	GO:0022890	7	inorganic cation transmembrane transporter activity	0.237409	P09571	Serotransferrin OS=Sus scrofa OX=9823 GN=TF	2.288	Up	7.15e-07	TF	76.967	238.23	38.1	25	42	20	0.695	0.707	0.735	1.607	1.651	1.631
Molecular Function	GO:0022890	7	inorganic cation transmembrane transporter activity	0.237409	Q9MYT8	"ATP synthase subunit e, mitochondrial OS=Sus scrofa OX=9823 GN=ATP5ME"	0.775	Down	0.030797	ATP5ME	8.2314	6.1594	32.4	2	3	2	1.376	1.096	1.106	0.918	0.902	0.954
Molecular Function	GO:0022890	7	inorganic cation transmembrane transporter activity	0.237409	F1RZI0	"ATP synthase F(0) complex subunit C3, mitochondrial OS=Sus scrofa OX=9823 GN=ATP5MC3"	1.268	Up	0.0038621	ATP5MC3	13.365	1.4908	5.4	1	2	1	0.833	0.936	0.93	1.167	1.119	1.137
Molecular Function	GO:0022890	7	inorganic cation transmembrane transporter activity	0.237409	I3LPL6	Sodium channel protein OS=Sus scrofa OX=9823 GN=SCN11A	0.419	Down	0.0094	SCN11A	200.56	-2	0.5	1	1	1	1.501	1.093	0.832	0.424	0.498	0.512
Molecular Function	GO:0015077	8	monovalent inorganic cation transmembrane transporter activity	0.23991	Q9MYT8	"ATP synthase subunit e, mitochondrial OS=Sus scrofa OX=9823 GN=ATP5ME"	0.775	Down	0.030797	ATP5ME	8.2314	6.1594	32.4	2	3	2	1.376	1.096	1.106	0.918	0.902	0.954
Molecular Function	GO:0015077	8	monovalent inorganic cation transmembrane transporter activity	0.23991	F1RZI0	"ATP synthase F(0) complex subunit C3, mitochondrial OS=Sus scrofa OX=9823 GN=ATP5MC3"	1.268	Up	0.0038621	ATP5MC3	13.365	1.4908	5.4	1	2	1	0.833	0.936	0.93	1.167	1.119	1.137
Molecular Function	GO:0015077	8	monovalent inorganic cation transmembrane transporter activity	0.23991	I3LPL6	Sodium channel protein OS=Sus scrofa OX=9823 GN=SCN11A	0.419	Down	0.0094	SCN11A	200.56	-2	0.5	1	1	1	1.501	1.093	0.832	0.424	0.498	0.512
Molecular Function	GO:0070491	5	repressing transcription factor binding	0.00740036	F1RUD8	"Geminin, DNA replication inhibitor OS=Sus scrofa OX=9823 GN=GMNN"	1.289	Up	0.0022421	GMNN	23.507	10.63	19.6	4	4	4	1.058	1.117	1.153	1.499	1.368	1.423
Molecular Function	GO:0070491	5	repressing transcription factor binding	0.00740036	F1SBP3	DEAD-box helicase 20 OS=Sus scrofa OX=9823 GN=DDX20	1.204	Up	0.037275	DDX20	92.3	10.823	6	5	6	5	0.889	0.941	0.891	1.198	1.093	0.985
Molecular Function	GO:0033218	3	amide binding	0.214188	I3LKI4	Peroxisomal biogenesis factor 5 OS=Sus scrofa OX=9823 GN=PEX5	0.696	Down	0.00053611	PEX5	60.407	24.811	17	8	9	8	1.149	1.068	1.156	0.816	0.783	0.748
Molecular Function	GO:0033218	3	amide binding	0.214188	F1RYE7	G protein-coupled receptor associated sorting protein 2 OS=Sus scrofa OX=9823 GN=GPRASP2	1.212	Up	0.024057	GPRASP2	95.85	4.3024	2.3	2	3	2	1.006	1.002	0.914	1.094	1.274	1.173
Molecular Function	GO:0030234	3	enzyme regulator activity	0.0218107	F1SG25	Uncharacterized protein OS=Sus scrofa OX=9823 GN=ANOS1	0.744	Down	0.025544	ANOS1	72.317	8.7658	3.8	2	2	2	1.227	1.066	1.079	0.878	0.719	0.911
Molecular Function	GO:0030234	3	enzyme regulator activity	0.0218107	F1SCD0	Uncharacterized protein OS=Sus scrofa OX=9823 GN=LOC100153899	1.671	Up	7.59e-05	LOC100153899	46.64	64.657	13.9	6	11	2	0.827	0.781	0.833	1.307	1.413	1.36
Molecular Function	GO:0030234	3	enzyme regulator activity	0.0218107	I3LTB8	Complement C3 OS=Sus scrofa OX=9823 GN=C3	1.673	Up	7.95e-05	C3	185.27	301.69	19	34	43	30	0.626	0.671	0.689	1.08	1.124	1.118
Molecular Function	GO:0030234	3	enzyme regulator activity	0.0218107	F1SFI7	Alpha-2-HS-glycoprotein OS=Sus scrofa OX=9823 GN=AHSG	1.776	Up	0.00085782	AHSG	38.789	43.968	12.6	4	6	4	0.703	0.837	0.837	1.374	1.485	1.362
Molecular Function	GO:0030234	3	enzyme regulator activity	0.0218107	A0A286ZKB4	Complement C5a anaphylatoxin OS=Sus scrofa OX=9823 GN=C5	2.833	Up	1.72e-05	C5	186.18	50.982	9.5	14	16	14	0.629	0.567	0.594	1.6	1.759	1.712
Molecular Function	GO:0030234	3	enzyme regulator activity	0.0218107	F1S402	Baculoviral IAP repeat containing 6 OS=Sus scrofa OX=9823 GN=BIRC6	0.688	Down	0.0112413	BIRC6	529.04	23.528	2	8	9	8	1.184	1.034	1.05	0.797	0.644	0.807
Molecular Function	GO:0030234	3	enzyme regulator activity	0.0218107	F1SCF0	Alpha-1-antitrypsin OS=Sus scrofa OX=9823 GN=SERPINA1	1.395	Up	0.0140958	SERPINA1	46.951	7.3663	8.1	3	3	3	0.746	0.925	0.953	1.222	1.166	1.273
Molecular Function	GO:0030234	3	enzyme regulator activity	0.0218107	Q9GK37	Corticosteroid-binding globulin OS=Sus scrofa OX=9823 GN=Serpina6	0.719	Down	0.024977	Serpina6	45.188	4.9104	4.9	2	3	2	1.323	1.054	1.349	0.971	0.889	0.818
Molecular Function	GO:0030234	3	enzyme regulator activity	0.0218107	F2Z5E2	Antithrombin-III precursor OS=Sus scrofa OX=9823 GN=SERPINC1	1.264	Up	0.0045572	SERPINC1	52.404	19.475	17.3	8	5	3	0.96	0.839	0.922	1.159	1.125	1.154
Molecular Function	GO:0030234	3	enzyme regulator activity	0.0218107	F1RQW2	Complement C4-A precursor OS=Sus scrofa OX=9823 GN=C4A	1.986	Up	0.00080116	C4A	192.43	17.44	4.9	8	10	8	0.707	0.896	0.813	1.536	1.701	1.562
Molecular Function	GO:0030234	3	enzyme regulator activity	0.0218107	Q0Z8R0	Cystatin OS=Sus scrofa OX=9823 GN=CST3	1.312	Up	0.0147599	CST3	15.734	13.512	12.3	1	1	1	0.806	0.968	0.988	1.25	1.181	1.193
Molecular Function	GO:0044212	7	transcription regulatory region DNA binding	0.11457	F1RMU2	TATA-box binding protein associated factor 7 OS=Sus scrofa OX=9823 GN=TAF7	1.284	Up	0.048417	TAF7	40.245	3.3572	6	2	3	2	0.856	0.701	0.806	0.901	1.001	1.133
Molecular Function	GO:0044212	7	transcription regulatory region DNA binding	0.11457	Q71LE2	Histone H3.3 OS=Sus scrofa OX=9823 GN=H3F3A	1.202	Up	0.00110246	H3F3A	15.328	4.68	11.8	2	4	1	1.122	1.19	1.135	1.355	1.374	1.414
Molecular Function	GO:0044212	7	transcription regulatory region DNA binding	0.11457	F1S359	"RB binding protein 5, histone lysine methyltransferase complex subunit OS=Sus scrofa OX=9823 GN=RBBP5"	1.274	Up	0.022998	RBBP5	59.152	7.9556	7.4	4	4	4	1.08	1.353	1.196	1.488	1.601	1.534
Molecular Function	GO:0099600	4	transmembrane receptor activity	0.187518	I3LRT0	Angiotensin II receptor associated protein OS=Sus scrofa OX=9823 GN=AGTRAP	0.698	Down	0.0173184	AGTRAP	17.026	2.6807	11	1	1	1	1.392	1.246	1.065	0.89	0.784	0.912
Molecular Function	GO:0099600	4	transmembrane receptor activity	0.187518	A0A287A1W3	Tyrosine-protein kinase receptor OS=Sus scrofa OX=9823 GN=INSRR	2.627	Up	0.00043951	INSRR	144.14	-2	1.1	1	1	1	0.812	0.652	0.603	1.802	1.751	1.878
Molecular Function	GO:0004869	7	cysteine-type endopeptidase inhibitor activity	0.0124969	F1SFI7	Alpha-2-HS-glycoprotein OS=Sus scrofa OX=9823 GN=AHSG	1.776	Up	0.00085782	AHSG	38.789	43.968	12.6	4	6	4	0.703	0.837	0.837	1.374	1.485	1.362
Molecular Function	GO:0004869	7	cysteine-type endopeptidase inhibitor activity	0.0124969	F1S402	Baculoviral IAP repeat containing 6 OS=Sus scrofa OX=9823 GN=BIRC6	0.688	Down	0.0112413	BIRC6	529.04	23.528	2	8	9	8	1.184	1.034	1.05	0.797	0.644	0.807
Molecular Function	GO:0004869	7	cysteine-type endopeptidase inhibitor activity	0.0124969	Q0Z8R0	Cystatin OS=Sus scrofa OX=9823 GN=CST3	1.312	Up	0.0147599	CST3	15.734	13.512	12.3	1	1	1	0.806	0.968	0.988	1.25	1.181	1.193
Molecular Function	GO:0042277	4	peptide binding	0.17437	I3LKI4	Peroxisomal biogenesis factor 5 OS=Sus scrofa OX=9823 GN=PEX5	0.696	Down	0.00053611	PEX5	60.407	24.811	17	8	9	8	1.149	1.068	1.156	0.816	0.783	0.748
Molecular Function	GO:0042277	4	peptide binding	0.17437	F1RYE7	G protein-coupled receptor associated sorting protein 2 OS=Sus scrofa OX=9823 GN=GPRASP2	1.212	Up	0.024057	GPRASP2	95.85	4.3024	2.3	2	3	2	1.006	1.002	0.914	1.094	1.274	1.173
Molecular Function	GO:0030674	4	protein binding, bridging	0.00122388	F1RX36	Fibrinogen alpha chain OS=Sus scrofa OX=9823 GN=FGA	1.844	Up	0.0011434	FGA	72.612	29.552	12.1	8	11	8	0.945	0.795	0.762	1.466	1.641	1.507
Molecular Function	GO:0030674	4	protein binding, bridging	0.00122388	I3LJW2	Fibrinogen gamma chain precursor OS=Sus scrofa OX=9823 GN=FGG	2	Up	1.58e-05	FGG	49.618	83.852	21	9	10	9	0.794	0.744	0.796	1.554	1.593	1.52
Molecular Function	GO:0030674	4	protein binding, bridging	0.00122388	I3L651	Fibrinogen beta chain OS=Sus scrofa OX=9823 GN=FGB	1.941	Up	0.0167399	FGB	51.696	19.042	16.1	6	7	6	0.697	0.686	0.898	1.472	1.45	1.506
Molecular Function	GO:0030674	4	protein binding, bridging	0.00122388	F1SBP3	DEAD-box helicase 20 OS=Sus scrofa OX=9823 GN=DDX20	1.204	Up	0.037275	DDX20	92.3	10.823	6	5	6	5	0.889	0.941	0.891	1.198	1.093	0.985
Molecular Function	GO:0004252	7	serine-type endopeptidase activity	0.0480637	Q8SPS7	Haptoglobin OS=Sus scrofa OX=9823 GN=HP	2.215	Up	4.18e-05	HP	38.481	21.094	18.7	6	13	6	0.86	0.76	0.776	1.713	1.807	1.788
Molecular Function	GO:0004252	7	serine-type endopeptidase activity	0.0480637	A0A287AAZ9	Complement factor B OS=Sus scrofa OX=9823 GN=CFB	0.793	Down	0.049685	CFB	81.376	5.0096	4.4	3	3	3	1.163	1.017	0.89	0.778	0.805	0.851
Molecular Function	GO:0004252	7	serine-type endopeptidase activity	0.0480637	P06867	Plasminogen OS=Sus scrofa OX=9823 GN=PLG	1.472	Up	0.0050039	PLG	90.614	8.5094	5.8	5	5	5	0.997	0.898	0.794	1.268	1.374	1.316
Molecular Function	GO:0017171	4	serine hydrolase activity	0.0781561	Q8SPS7	Haptoglobin OS=Sus scrofa OX=9823 GN=HP	2.215	Up	4.18e-05	HP	38.481	21.094	18.7	6	13	6	0.86	0.76	0.776	1.713	1.807	1.788
Molecular Function	GO:0017171	4	serine hydrolase activity	0.0781561	A0A287AAZ9	Complement factor B OS=Sus scrofa OX=9823 GN=CFB	0.793	Down	0.049685	CFB	81.376	5.0096	4.4	3	3	3	1.163	1.017	0.89	0.778	0.805	0.851
Molecular Function	GO:0017171	4	serine hydrolase activity	0.0781561	P06867	Plasminogen OS=Sus scrofa OX=9823 GN=PLG	1.472	Up	0.0050039	PLG	90.614	8.5094	5.8	5	5	5	0.997	0.898	0.794	1.268	1.374	1.316
Molecular Function	GO:0035257	6	nuclear hormone receptor binding	0.0887065	F1SJ00	DDB1 and CUL4 associated factor 1 OS=Sus scrofa OX=9823 GN=DCAF1	0.814	Down	0.0065195	DCAF1	149.62	1.4892	0.7	1	1	1	1.011	0.993	1.042	0.834	0.875	0.77
Molecular Function	GO:0035257	6	nuclear hormone receptor binding	0.0887065	F1RMU2	TATA-box binding protein associated factor 7 OS=Sus scrofa OX=9823 GN=TAF7	1.284	Up	0.048417	TAF7	40.245	3.3572	6	2	3	2	0.856	0.701	0.806	0.901	1.001	1.133
Biological Process	GO:0007286	10	spermatid development	0.087694	F1SHE9	Islet cell autoantigen 1 like OS=Sus scrofa OX=9823 GN=ICA1L	0.826	Down	0.029897	ICA1L	54.067	3.741	2.3	1	1	1	1.257	1.036	1.126	0.961	0.935	0.928
Biological Process	GO:0007286	10	spermatid development	0.087694	Q71LE2	Histone H3.3 OS=Sus scrofa OX=9823 GN=H3F3A	1.202	Up	0.00110246	H3F3A	15.328	4.68	11.8	2	4	1	1.122	1.19	1.135	1.355	1.374	1.414
Biological Process	GO:0031333	7	negative regulation of protein complex assembly	0.134572	Q6DUB7	Stathmin OS=Sus scrofa OX=9823 GN=STMN1	1.213	Up	0.0103832	STMN1	17.302	38.195	44.3	8	15	6	0.844	0.935	0.903	1.054	1.15	1.049
Biological Process	GO:0031333	7	negative regulation of protein complex assembly	0.134572	A0A287B0G6	Tropomodulin-3 OS=Sus scrofa OX=9823 GN=TMOD3	0.787	Down	0.037123	TMOD3	36.66	7.1898	8.9	3	3	2	1.226	1.016	1.101	0.974	0.808	0.848
Biological Process	GO:0002064	7	epithelial cell development	0.0568019	P02543	Vimentin OS=Sus scrofa OX=9823 GN=VIM	0.808	Down	0.00029841	VIM	53.667	143.39	48.1	24	47	21	0.899	0.922	0.903	0.712	0.753	0.737
Biological Process	GO:0002064	7	epithelial cell development	0.0568019	F1RV73	Bone morphogenetic protein 15 OS=Sus scrofa OX=9823 GN=BMP15	1.269	Up	0.0040555	BMP15	45.966	27.226	19.2	9	23	9	0.89	0.791	0.806	1.022	1.05	1.084
Biological Process	GO:0009206	11	purine ribonucleoside triphosphate biosynthetic process	0.172608	Q9MYT8	"ATP synthase subunit e, mitochondrial OS=Sus scrofa OX=9823 GN=ATP5ME"	0.775	Down	0.030797	ATP5ME	8.2314	6.1594	32.4	2	3	2	1.376	1.096	1.106	0.918	0.902	0.954
Biological Process	GO:0009206	11	purine ribonucleoside triphosphate biosynthetic process	0.172608	F1RZI0	"ATP synthase F(0) complex subunit C3, mitochondrial OS=Sus scrofa OX=9823 GN=ATP5MC3"	1.268	Up	0.0038621	ATP5MC3	13.365	1.4908	5.4	1	2	1	0.833	0.936	0.93	1.167	1.119	1.137
Biological Process	GO:0030168	7	platelet activation	0.00600473	F1RX36	Fibrinogen alpha chain OS=Sus scrofa OX=9823 GN=FGA	1.844	Up	0.0011434	FGA	72.612	29.552	12.1	8	11	8	0.945	0.795	0.762	1.466	1.641	1.507
Biological Process	GO:0030168	7	platelet activation	0.00600473	I3LJW2	Fibrinogen gamma chain precursor OS=Sus scrofa OX=9823 GN=FGG	2	Up	1.58e-05	FGG	49.618	83.852	21	9	10	9	0.794	0.744	0.796	1.554	1.593	1.52
Biological Process	GO:0030168	7	platelet activation	0.00600473	I3L651	Fibrinogen beta chain OS=Sus scrofa OX=9823 GN=FGB	1.941	Up	0.0167399	FGB	51.696	19.042	16.1	6	7	6	0.697	0.686	0.898	1.472	1.45	1.506
Biological Process	GO:2001234	9	negative regulation of apoptotic signaling pathway	0.212136	F1SC64	"Helicase, lymphoid specific OS=Sus scrofa OX=9823 GN=HELLS"	1.285	Up	0.02116	HELLS	97.011	2.0435	2.4	2	3	2	1.13	1.014	1.272	1.402	1.511	1.476
Biological Process	GO:2001234	9	negative regulation of apoptotic signaling pathway	0.212136	F1S402	Baculoviral IAP repeat containing 6 OS=Sus scrofa OX=9823 GN=BIRC6	0.688	Down	0.0112413	BIRC6	529.04	23.528	2	8	9	8	1.184	1.034	1.05	0.797	0.644	0.807
Biological Process	GO:0051172	6	negative regulation of nitrogen compound metabolic process	0.0344748	F1SJ00	DDB1 and CUL4 associated factor 1 OS=Sus scrofa OX=9823 GN=DCAF1	0.814	Down	0.0065195	DCAF1	149.62	1.4892	0.7	1	1	1	1.011	0.993	1.042	0.834	0.875	0.77
Biological Process	GO:0051172	6	negative regulation of nitrogen compound metabolic process	0.0344748	I3LH38	Bystin OS=Sus scrofa OX=9823 GN=BYSL	1.408	Up	0.0072553	BYSL	49.3	2.2765	2.1	1	2	1	1.018	1.189	1.265	1.655	1.677	1.557
Biological Process	GO:0051172	6	negative regulation of nitrogen compound metabolic process	0.0344748	F1S459	Uncharacterized protein OS=Sus scrofa OX=9823 GN=TERF2IP	1.216	Up	0.0028209	TERF2IP	44.313	19.579	14.2	5	5	5	0.985	1.021	1.083	1.279	1.23	1.246
Biological Process	GO:0051172	6	negative regulation of nitrogen compound metabolic process	0.0344748	F1RMU2	TATA-box binding protein associated factor 7 OS=Sus scrofa OX=9823 GN=TAF7	1.284	Up	0.048417	TAF7	40.245	3.3572	6	2	3	2	0.856	0.701	0.806	0.901	1.001	1.133
Biological Process	GO:0051172	6	negative regulation of nitrogen compound metabolic process	0.0344748	F1RUD8	"Geminin, DNA replication inhibitor OS=Sus scrofa OX=9823 GN=GMNN"	1.289	Up	0.0022421	GMNN	23.507	10.63	19.6	4	4	4	1.058	1.117	1.153	1.499	1.368	1.423
Biological Process	GO:0051172	6	negative regulation of nitrogen compound metabolic process	0.0344748	F1SBP3	DEAD-box helicase 20 OS=Sus scrofa OX=9823 GN=DDX20	1.204	Up	0.037275	DDX20	92.3	10.823	6	5	6	5	0.889	0.941	0.891	1.198	1.093	0.985
Biological Process	GO:0051172	6	negative regulation of nitrogen compound metabolic process	0.0344748	F1SC64	"Helicase, lymphoid specific OS=Sus scrofa OX=9823 GN=HELLS"	1.285	Up	0.02116	HELLS	97.011	2.0435	2.4	2	3	2	1.13	1.014	1.272	1.402	1.511	1.476
Biological Process	GO:0051172	6	negative regulation of nitrogen compound metabolic process	0.0344748	F1RKH0	Sin3 histone deacetylase corepressor complex component SDS3 OS=Sus scrofa OX=9823 GN=SUDS3	1.332	Up	0.04274	SUDS3	37.936	10.411	10.4	3	4	3	0.773	1.027	1.024	1.337	1.236	1.189
Biological Process	GO:0044707	3	single-multicellular organism process	0.00362721	F1SDX6	Transglutaminase 2 OS=Sus scrofa OX=9823 GN=TGM2	1.422	Up	0.0116979	TGM2	77.211	14.63	7.9	5	5	5	0.749	0.637	0.706	0.869	1.046	1.059
Biological Process	GO:0044707	3	single-multicellular organism process	0.00362721	P67937	Tropomyosin alpha-4 chain OS=Sus scrofa OX=9823 GN=TPM4	0.736	Down	0.00168329	TPM4	28.521	67.532	38.7	12	9	6	0.722	0.811	0.798	0.56	0.593	0.563
Biological Process	GO:0044707	3	single-multicellular organism process	0.00362721	P06867	Plasminogen OS=Sus scrofa OX=9823 GN=PLG	1.472	Up	0.0050039	PLG	90.614	8.5094	5.8	5	5	5	0.997	0.898	0.794	1.268	1.374	1.316
Biological Process	GO:0044707	3	single-multicellular organism process	0.00362721	F1SC64	"Helicase, lymphoid specific OS=Sus scrofa OX=9823 GN=HELLS"	1.285	Up	0.02116	HELLS	97.011	2.0435	2.4	2	3	2	1.13	1.014	1.272	1.402	1.511	1.476
Biological Process	GO:0044707	3	single-multicellular organism process	0.00362721	F1S939	Microtubule-associated protein 1S OS=Sus scrofa OX=9823 GN=MAP1S	1.356	Up	0.00172414	MAP1S	112.6	2.1768	1.9	2	2	2	0.267	0.243	0.249	0.324	0.358	0.347
Biological Process	GO:0044707	3	single-multicellular organism process	0.00362721	F1RND0	Unc-119 lipid binding chaperone OS=Sus scrofa OX=9823 GN=UNC119	0.832	Down	0.0112387	UNC119	26.868	19.471	21.2	3	4	3	1.089	1.182	1.088	0.894	0.989	0.911
Biological Process	GO:0044707	3	single-multicellular organism process	0.00362721	F1SJ00	DDB1 and CUL4 associated factor 1 OS=Sus scrofa OX=9823 GN=DCAF1	0.814	Down	0.0065195	DCAF1	149.62	1.4892	0.7	1	1	1	1.011	0.993	1.042	0.834	0.875	0.77
Biological Process	GO:0044707	3	single-multicellular organism process	0.00362721	I3LKI4	Peroxisomal biogenesis factor 5 OS=Sus scrofa OX=9823 GN=PEX5	0.696	Down	0.00053611	PEX5	60.407	24.811	17	8	9	8	1.149	1.068	1.156	0.816	0.783	0.748
Biological Process	GO:0044707	3	single-multicellular organism process	0.00362721	F1RX36	Fibrinogen alpha chain OS=Sus scrofa OX=9823 GN=FGA	1.844	Up	0.0011434	FGA	72.612	29.552	12.1	8	11	8	0.945	0.795	0.762	1.466	1.641	1.507
Biological Process	GO:0044707	3	single-multicellular organism process	0.00362721	F1SMI8	Complement component C6 precursor OS=Sus scrofa OX=9823 GN=C6	2.78	Up	4.26e-05	C6	104.63	32.506	12.5	13	19	13	0.601	0.708	0.611	1.731	1.813	1.794
Biological Process	GO:0044707	3	single-multicellular organism process	0.00362721	F1RUD8	"Geminin, DNA replication inhibitor OS=Sus scrofa OX=9823 GN=GMNN"	1.289	Up	0.0022421	GMNN	23.507	10.63	19.6	4	4	4	1.058	1.117	1.153	1.499	1.368	1.423
Biological Process	GO:0044707	3	single-multicellular organism process	0.00362721	F1RWL1	F-box and leucine rich repeat protein 20 OS=Sus scrofa OX=9823 GN=FBXL20	1.422	Up	0.0051434	FBXL20	48.443	7.5024	8.5	4	4	4	0.912	1.084	0.942	1.318	1.486	1.373
Biological Process	GO:0044707	3	single-multicellular organism process	0.00362721	I3LJW2	Fibrinogen gamma chain precursor OS=Sus scrofa OX=9823 GN=FGG	2	Up	1.58e-05	FGG	49.618	83.852	21	9	10	9	0.794	0.744	0.796	1.554	1.593	1.52
Biological Process	GO:0044707	3	single-multicellular organism process	0.00362721	F1RV73	Bone morphogenetic protein 15 OS=Sus scrofa OX=9823 GN=BMP15	1.269	Up	0.0040555	BMP15	45.966	27.226	19.2	9	23	9	0.89	0.791	0.806	1.022	1.05	1.084
Biological Process	GO:0044707	3	single-multicellular organism process	0.00362721	I3L651	Fibrinogen beta chain OS=Sus scrofa OX=9823 GN=FGB	1.941	Up	0.0167399	FGB	51.696	19.042	16.1	6	7	6	0.697	0.686	0.898	1.472	1.45	1.506
Biological Process	GO:0044707	3	single-multicellular organism process	0.00362721	F1SFI7	Alpha-2-HS-glycoprotein OS=Sus scrofa OX=9823 GN=AHSG	1.776	Up	0.00085782	AHSG	38.789	43.968	12.6	4	6	4	0.703	0.837	0.837	1.374	1.485	1.362
Biological Process	GO:0044707	3	single-multicellular organism process	0.00362721	Q71LE2	Histone H3.3 OS=Sus scrofa OX=9823 GN=H3F3A	1.202	Up	0.00110246	H3F3A	15.328	4.68	11.8	2	4	1	1.122	1.19	1.135	1.355	1.374	1.414
Biological Process	GO:0044707	3	single-multicellular organism process	0.00362721	F1S402	Baculoviral IAP repeat containing 6 OS=Sus scrofa OX=9823 GN=BIRC6	0.688	Down	0.0112413	BIRC6	529.04	23.528	2	8	9	8	1.184	1.034	1.05	0.797	0.644	0.807
Biological Process	GO:0044707	3	single-multicellular organism process	0.00362721	P02543	Vimentin OS=Sus scrofa OX=9823 GN=VIM	0.808	Down	0.00029841	VIM	53.667	143.39	48.1	24	47	21	0.899	0.922	0.903	0.712	0.753	0.737
Biological Process	GO:0044707	3	single-multicellular organism process	0.00362721	Q6DUB7	Stathmin OS=Sus scrofa OX=9823 GN=STMN1	1.213	Up	0.0103832	STMN1	17.302	38.195	44.3	8	15	6	0.844	0.935	0.903	1.054	1.15	1.049
Biological Process	GO:0044707	3	single-multicellular organism process	0.00362721	F1RKH0	Sin3 histone deacetylase corepressor complex component SDS3 OS=Sus scrofa OX=9823 GN=SUDS3	1.332	Up	0.04274	SUDS3	37.936	10.411	10.4	3	4	3	0.773	1.027	1.024	1.337	1.236	1.189
Biological Process	GO:0044707	3	single-multicellular organism process	0.00362721	Q95313	Male-enhanced antigen 1 OS=Sus scrofa OX=9823 GN=MEA1	0.751	Down	0.02048	MEA1	18.767	7.0678	7.5	1	2	1	1.046	1.068	1.15	0.839	0.905	0.708
Biological Process	GO:0045892	11	negative regulation of transcription, DNA-templated	0.0108337	F1SJ00	DDB1 and CUL4 associated factor 1 OS=Sus scrofa OX=9823 GN=DCAF1	0.814	Down	0.0065195	DCAF1	149.62	1.4892	0.7	1	1	1	1.011	0.993	1.042	0.834	0.875	0.77
Biological Process	GO:0045892	11	negative regulation of transcription, DNA-templated	0.0108337	I3LH38	Bystin OS=Sus scrofa OX=9823 GN=BYSL	1.408	Up	0.0072553	BYSL	49.3	2.2765	2.1	1	2	1	1.018	1.189	1.265	1.655	1.677	1.557
Biological Process	GO:0045892	11	negative regulation of transcription, DNA-templated	0.0108337	F1RMU2	TATA-box binding protein associated factor 7 OS=Sus scrofa OX=9823 GN=TAF7	1.284	Up	0.048417	TAF7	40.245	3.3572	6	2	3	2	0.856	0.701	0.806	0.901	1.001	1.133
Biological Process	GO:0045892	11	negative regulation of transcription, DNA-templated	0.0108337	F1RUD8	"Geminin, DNA replication inhibitor OS=Sus scrofa OX=9823 GN=GMNN"	1.289	Up	0.0022421	GMNN	23.507	10.63	19.6	4	4	4	1.058	1.117	1.153	1.499	1.368	1.423
Biological Process	GO:0045892	11	negative regulation of transcription, DNA-templated	0.0108337	F1SBP3	DEAD-box helicase 20 OS=Sus scrofa OX=9823 GN=DDX20	1.204	Up	0.037275	DDX20	92.3	10.823	6	5	6	5	0.889	0.941	0.891	1.198	1.093	0.985
Biological Process	GO:0045892	11	negative regulation of transcription, DNA-templated	0.0108337	F1SC64	"Helicase, lymphoid specific OS=Sus scrofa OX=9823 GN=HELLS"	1.285	Up	0.02116	HELLS	97.011	2.0435	2.4	2	3	2	1.13	1.014	1.272	1.402	1.511	1.476
Biological Process	GO:0045892	11	negative regulation of transcription, DNA-templated	0.0108337	F1RKH0	Sin3 histone deacetylase corepressor complex component SDS3 OS=Sus scrofa OX=9823 GN=SUDS3	1.332	Up	0.04274	SUDS3	37.936	10.411	10.4	3	4	3	0.773	1.027	1.024	1.337	1.236	1.189
Biological Process	GO:0008283	3	cell proliferation	0.0573568	I3LH38	Bystin OS=Sus scrofa OX=9823 GN=BYSL	1.408	Up	0.0072553	BYSL	49.3	2.2765	2.1	1	2	1	1.018	1.189	1.265	1.655	1.677	1.557
Biological Process	GO:0008283	3	cell proliferation	0.0573568	F1SC64	"Helicase, lymphoid specific OS=Sus scrofa OX=9823 GN=HELLS"	1.285	Up	0.02116	HELLS	97.011	2.0435	2.4	2	3	2	1.13	1.014	1.272	1.402	1.511	1.476
Biological Process	GO:0008283	3	cell proliferation	0.0573568	Q71LE2	Histone H3.3 OS=Sus scrofa OX=9823 GN=H3F3A	1.202	Up	0.00110246	H3F3A	15.328	4.68	11.8	2	4	1	1.122	1.19	1.135	1.355	1.374	1.414
Biological Process	GO:0008283	3	cell proliferation	0.0573568	F1S2F2	Zinc finger protein 503 OS=Sus scrofa OX=9823 GN=ZNF503	0.427	Down	0.00027835	ZNF503	62.582	1.6349	1.7	1	3	1	1.293	1.171	1.073	0.459	0.53	0.523
Biological Process	GO:0002376	2	immune system process	4.74305e-06	Q8SPS7	Haptoglobin OS=Sus scrofa OX=9823 GN=HP	2.215	Up	4.18e-05	HP	38.481	21.094	18.7	6	13	6	0.86	0.76	0.776	1.713	1.807	1.788
Biological Process	GO:0002376	2	immune system process	4.74305e-06	A0A075B7I5	Uncharacterized protein OS=Sus scrofa OX=9823	1.379	Up	0.0086181	---	11.866	7.0402	17.7	2	4	2	0.698	0.825	0.76	0.972	1.14	1.036
Biological Process	GO:0002376	2	immune system process	4.74305e-06	F1SMJ6	Complement component C9 precursor OS=Sus scrofa OX=9823 GN=C9	2.448	Up	2.47e-06	C9	62.441	39.962	18.6	10	18	10	0.7	0.713	0.661	1.736	1.691	1.651
Biological Process	GO:0002376	2	immune system process	4.74305e-06	A0A287AAZ9	Complement factor B OS=Sus scrofa OX=9823 GN=CFB	0.793	Down	0.049685	CFB	81.376	5.0096	4.4	3	3	3	1.163	1.017	0.89	0.778	0.805	0.851
Biological Process	GO:0002376	2	immune system process	4.74305e-06	I3LTB8	Complement C3 OS=Sus scrofa OX=9823 GN=C3	1.673	Up	7.95e-05	C3	185.27	301.69	19	34	43	30	0.626	0.671	0.689	1.08	1.124	1.118
Biological Process	GO:0002376	2	immune system process	4.74305e-06	I3L728	Uncharacterized protein OS=Sus scrofa OX=9823	1.789	Up	0.027279	---	15.057	5.4257	23.4	3	7	1	0.559	0.905	0.561	1.151	1.08	1.392
Biological Process	GO:0002376	2	immune system process	4.74305e-06	A0A286ZKB4	Complement C5a anaphylatoxin OS=Sus scrofa OX=9823 GN=C5	2.833	Up	1.72e-05	C5	186.18	50.982	9.5	14	16	14	0.629	0.567	0.594	1.6	1.759	1.712
Biological Process	GO:0002376	2	immune system process	4.74305e-06	F1SC64	"Helicase, lymphoid specific OS=Sus scrofa OX=9823 GN=HELLS"	1.285	Up	0.02116	HELLS	97.011	2.0435	2.4	2	3	2	1.13	1.014	1.272	1.402	1.511	1.476
Biological Process	GO:0002376	2	immune system process	4.74305e-06	Q9TUQ3	Complement component C7 OS=Sus scrofa OX=9823 GN=C7	3.346	Up	3.07e-07	C7	93.061	34.541	14.2	12	16	12	0.556	0.566	0.593	1.941	1.877	1.921
Biological Process	GO:0002376	2	immune system process	4.74305e-06	A0A287AT36	Complement component C8 beta chain precursor OS=Sus scrofa OX=9823 GN=C8B	3.063	Up	0.0028629	C8B	66.597	7.5979	4.9	3	3	3	0.404	0.673	0.68	1.826	1.889	1.667
Biological Process	GO:0002376	2	immune system process	4.74305e-06	F1SJ00	DDB1 and CUL4 associated factor 1 OS=Sus scrofa OX=9823 GN=DCAF1	0.814	Down	0.0065195	DCAF1	149.62	1.4892	0.7	1	1	1	1.011	0.993	1.042	0.834	0.875	0.77
Biological Process	GO:0002376	2	immune system process	4.74305e-06	I3LH38	Bystin OS=Sus scrofa OX=9823 GN=BYSL	1.408	Up	0.0072553	BYSL	49.3	2.2765	2.1	1	2	1	1.018	1.189	1.265	1.655	1.677	1.557
Biological Process	GO:0002376	2	immune system process	4.74305e-06	F1SMI8	Complement component C6 precursor OS=Sus scrofa OX=9823 GN=C6	2.78	Up	4.26e-05	C6	104.63	32.506	12.5	13	19	13	0.601	0.708	0.611	1.731	1.813	1.794
Biological Process	GO:0002376	2	immune system process	4.74305e-06	F1RQW2	Complement C4-A precursor OS=Sus scrofa OX=9823 GN=C4A	1.986	Up	0.00080116	C4A	192.43	17.44	4.9	8	10	8	0.707	0.896	0.813	1.536	1.701	1.562
Biological Process	GO:0002376	2	immune system process	4.74305e-06	F1S788	Complement C8 alpha chain OS=Sus scrofa OX=9823 GN=C8A	5.867	Up	0.00022102	C8A	66.06	44.705	12.2	6	7	6	0.295	0.471	0.402	2.151	2.385	2.317
Biological Process	GO:2001251	8	negative regulation of chromosome organization	0.0247468	F1S459	Uncharacterized protein OS=Sus scrofa OX=9823 GN=TERF2IP	1.216	Up	0.0028209	TERF2IP	44.313	19.579	14.2	5	5	5	0.985	1.021	1.083	1.279	1.23	1.246
Biological Process	GO:2001251	8	negative regulation of chromosome organization	0.0247468	F1RMU2	TATA-box binding protein associated factor 7 OS=Sus scrofa OX=9823 GN=TAF7	1.284	Up	0.048417	TAF7	40.245	3.3572	6	2	3	2	0.856	0.701	0.806	0.901	1.001	1.133
Biological Process	GO:2001251	8	negative regulation of chromosome organization	0.0247468	Q71LE2	Histone H3.3 OS=Sus scrofa OX=9823 GN=H3F3A	1.202	Up	0.00110246	H3F3A	15.328	4.68	11.8	2	4	1	1.122	1.19	1.135	1.355	1.374	1.414
Biological Process	GO:0048515	9	spermatid differentiation	0.087694	F1SHE9	Islet cell autoantigen 1 like OS=Sus scrofa OX=9823 GN=ICA1L	0.826	Down	0.029897	ICA1L	54.067	3.741	2.3	1	1	1	1.257	1.036	1.126	0.961	0.935	0.928
Biological Process	GO:0048515	9	spermatid differentiation	0.087694	Q71LE2	Histone H3.3 OS=Sus scrofa OX=9823 GN=H3F3A	1.202	Up	0.00110246	H3F3A	15.328	4.68	11.8	2	4	1	1.122	1.19	1.135	1.355	1.374	1.414
Biological Process	GO:1903034	6	regulation of response to wounding	0.0118837	F2Z5E2	Antithrombin-III precursor OS=Sus scrofa OX=9823 GN=SERPINC1	1.264	Up	0.0045572	SERPINC1	52.404	19.475	17.3	8	5	3	0.96	0.839	0.922	1.159	1.125	1.154
Biological Process	GO:1903034	6	regulation of response to wounding	0.0118837	P06867	Plasminogen OS=Sus scrofa OX=9823 GN=PLG	1.472	Up	0.0050039	PLG	90.614	8.5094	5.8	5	5	5	0.997	0.898	0.794	1.268	1.374	1.316
Biological Process	GO:0043627	3	response to estrogen	0.00730071	F1S359	"RB binding protein 5, histone lysine methyltransferase complex subunit OS=Sus scrofa OX=9823 GN=RBBP5"	1.274	Up	0.022998	RBBP5	59.152	7.9556	7.4	4	4	4	1.08	1.353	1.196	1.488	1.601	1.534
Biological Process	GO:0043627	3	response to estrogen	0.00730071	F1RFT3	"Proline, glutamate and leucine rich protein 1 OS=Sus scrofa OX=9823 GN=PELP1"	1.467	Up	0.0056353	PELP1	116.79	9.812	4.6	4	5	4	0.632	0.76	0.776	1.118	1.012	1.051
Biological Process	GO:0017038	7	protein import	0.359668	I3LKI4	Peroxisomal biogenesis factor 5 OS=Sus scrofa OX=9823 GN=PEX5	0.696	Down	0.00053611	PEX5	60.407	24.811	17	8	9	8	1.149	1.068	1.156	0.816	0.783	0.748
Biological Process	GO:0017038	7	protein import	0.359668	H9KVH0	Importin subunit alpha OS=Sus scrofa OX=9823 GN=KPNA7	1.271	Up	0.049884	KPNA7	55.536	64.068	14.6	8	15	8	0.891	1.088	1.181	1.365	1.387	1.264
Biological Process	GO:1900046	5	regulation of hemostasis	0.00373788	F2Z5E2	Antithrombin-III precursor OS=Sus scrofa OX=9823 GN=SERPINC1	1.264	Up	0.0045572	SERPINC1	52.404	19.475	17.3	8	5	3	0.96	0.839	0.922	1.159	1.125	1.154
Biological Process	GO:1900046	5	regulation of hemostasis	0.00373788	P06867	Plasminogen OS=Sus scrofa OX=9823 GN=PLG	1.472	Up	0.0050039	PLG	90.614	8.5094	5.8	5	5	5	0.997	0.898	0.794	1.268	1.374	1.316
Biological Process	GO:0048858	7	cell projection morphogenesis	0.279459	F1S939	Microtubule-associated protein 1S OS=Sus scrofa OX=9823 GN=MAP1S	1.356	Up	0.00172414	MAP1S	112.6	2.1768	1.9	2	2	2	0.267	0.243	0.249	0.324	0.358	0.347
Biological Process	GO:0048858	7	cell projection morphogenesis	0.279459	Q6DUB7	Stathmin OS=Sus scrofa OX=9823 GN=STMN1	1.213	Up	0.0103832	STMN1	17.302	38.195	44.3	8	15	6	0.844	0.935	0.903	1.054	1.15	1.049
Biological Process	GO:0032943	5	mononuclear cell proliferation	0.0389495	I3LH38	Bystin OS=Sus scrofa OX=9823 GN=BYSL	1.408	Up	0.0072553	BYSL	49.3	2.2765	2.1	1	2	1	1.018	1.189	1.265	1.655	1.677	1.557
Biological Process	GO:0032943	5	mononuclear cell proliferation	0.0389495	F1SC64	"Helicase, lymphoid specific OS=Sus scrofa OX=9823 GN=HELLS"	1.285	Up	0.02116	HELLS	97.011	2.0435	2.4	2	3	2	1.13	1.014	1.272	1.402	1.511	1.476
Biological Process	GO:0045937	8	positive regulation of phosphate metabolic process	0.273615	I3LH38	Bystin OS=Sus scrofa OX=9823 GN=BYSL	1.408	Up	0.0072553	BYSL	49.3	2.2765	2.1	1	2	1	1.018	1.189	1.265	1.655	1.677	1.557
Biological Process	GO:0045937	8	positive regulation of phosphate metabolic process	0.273615	F1RV73	Bone morphogenetic protein 15 OS=Sus scrofa OX=9823 GN=BMP15	1.269	Up	0.0040555	BMP15	45.966	27.226	19.2	9	23	9	0.89	0.791	0.806	1.022	1.05	1.084
Biological Process	GO:0045937	8	positive regulation of phosphate metabolic process	0.273615	F1S459	Uncharacterized protein OS=Sus scrofa OX=9823 GN=TERF2IP	1.216	Up	0.0028209	TERF2IP	44.313	19.579	14.2	5	5	5	0.985	1.021	1.083	1.279	1.23	1.246
Biological Process	GO:0045937	8	positive regulation of phosphate metabolic process	0.273615	F1RND0	Unc-119 lipid binding chaperone OS=Sus scrofa OX=9823 GN=UNC119	0.832	Down	0.0112387	UNC119	26.868	19.471	21.2	3	4	3	1.089	1.182	1.088	0.894	0.989	0.911
Biological Process	GO:0051494	8	negative regulation of cytoskeleton organization	0.147035	Q6DUB7	Stathmin OS=Sus scrofa OX=9823 GN=STMN1	1.213	Up	0.0103832	STMN1	17.302	38.195	44.3	8	15	6	0.844	0.935	0.903	1.054	1.15	1.049
Biological Process	GO:0051494	8	negative regulation of cytoskeleton organization	0.147035	A0A287B0G6	Tropomodulin-3 OS=Sus scrofa OX=9823 GN=TMOD3	0.787	Down	0.037123	TMOD3	36.66	7.1898	8.9	3	3	2	1.226	1.016	1.101	0.974	0.808	0.848
Biological Process	GO:0098771	7	inorganic ion homeostasis	0.171512	F1SDX6	Transglutaminase 2 OS=Sus scrofa OX=9823 GN=TGM2	1.422	Up	0.0116979	TGM2	77.211	14.63	7.9	5	5	5	0.749	0.637	0.706	0.869	1.046	1.059
Biological Process	GO:0098771	7	inorganic ion homeostasis	0.171512	P09571	Serotransferrin OS=Sus scrofa OX=9823 GN=TF	2.288	Up	7.15e-07	TF	76.967	238.23	38.1	25	42	20	0.695	0.707	0.735	1.607	1.651	1.631
Biological Process	GO:0098771	7	inorganic ion homeostasis	0.171512	P50828	Hemopexin OS=Sus scrofa OX=9823 GN=HPX	1.976	Up	0.000155029	HPX	51.305	47.361	17.2	7	7	7	0.74	0.869	0.822	1.562	1.624	1.618
Biological Process	GO:0006954	5	inflammatory response	0.00204189	Q8SPS7	Haptoglobin OS=Sus scrofa OX=9823 GN=HP	2.215	Up	4.18e-05	HP	38.481	21.094	18.7	6	13	6	0.86	0.76	0.776	1.713	1.807	1.788
Biological Process	GO:0006954	5	inflammatory response	0.00204189	I3LTB8	Complement C3 OS=Sus scrofa OX=9823 GN=C3	1.673	Up	7.95e-05	C3	185.27	301.69	19	34	43	30	0.626	0.671	0.689	1.08	1.124	1.118
Biological Process	GO:0006954	5	inflammatory response	0.00204189	F1SFI7	Alpha-2-HS-glycoprotein OS=Sus scrofa OX=9823 GN=AHSG	1.776	Up	0.00085782	AHSG	38.789	43.968	12.6	4	6	4	0.703	0.837	0.837	1.374	1.485	1.362
Biological Process	GO:0006954	5	inflammatory response	0.00204189	A0A286ZKB4	Complement C5a anaphylatoxin OS=Sus scrofa OX=9823 GN=C5	2.833	Up	1.72e-05	C5	186.18	50.982	9.5	14	16	14	0.629	0.567	0.594	1.6	1.759	1.712
Biological Process	GO:1901983	9	regulation of protein acetylation	0.0568019	F1S459	Uncharacterized protein OS=Sus scrofa OX=9823 GN=TERF2IP	1.216	Up	0.0028209	TERF2IP	44.313	19.579	14.2	5	5	5	0.985	1.021	1.083	1.279	1.23	1.246
Biological Process	GO:1901983	9	regulation of protein acetylation	0.0568019	F1RMU2	TATA-box binding protein associated factor 7 OS=Sus scrofa OX=9823 GN=TAF7	1.284	Up	0.048417	TAF7	40.245	3.3572	6	2	3	2	0.856	0.701	0.806	0.901	1.001	1.133
Biological Process	GO:0070661	4	leukocyte proliferation	0.0389495	I3LH38	Bystin OS=Sus scrofa OX=9823 GN=BYSL	1.408	Up	0.0072553	BYSL	49.3	2.2765	2.1	1	2	1	1.018	1.189	1.265	1.655	1.677	1.557
Biological Process	GO:0070661	4	leukocyte proliferation	0.0389495	F1SC64	"Helicase, lymphoid specific OS=Sus scrofa OX=9823 GN=HELLS"	1.285	Up	0.02116	HELLS	97.011	2.0435	2.4	2	3	2	1.13	1.014	1.272	1.402	1.511	1.476
Biological Process	GO:0006952	4	defense response	0.00155257	Q8SPS7	Haptoglobin OS=Sus scrofa OX=9823 GN=HP	2.215	Up	4.18e-05	HP	38.481	21.094	18.7	6	13	6	0.86	0.76	0.776	1.713	1.807	1.788
Biological Process	GO:0006952	4	defense response	0.00155257	F1SMJ6	Complement component C9 precursor OS=Sus scrofa OX=9823 GN=C9	2.448	Up	2.47e-06	C9	62.441	39.962	18.6	10	18	10	0.7	0.713	0.661	1.736	1.691	1.651
Biological Process	GO:0006952	4	defense response	0.00155257	I3LTB8	Complement C3 OS=Sus scrofa OX=9823 GN=C3	1.673	Up	7.95e-05	C3	185.27	301.69	19	34	43	30	0.626	0.671	0.689	1.08	1.124	1.118
Biological Process	GO:0006952	4	defense response	0.00155257	F1SFI7	Alpha-2-HS-glycoprotein OS=Sus scrofa OX=9823 GN=AHSG	1.776	Up	0.00085782	AHSG	38.789	43.968	12.6	4	6	4	0.703	0.837	0.837	1.374	1.485	1.362
Biological Process	GO:0006952	4	defense response	0.00155257	A0A286ZKB4	Complement C5a anaphylatoxin OS=Sus scrofa OX=9823 GN=C5	2.833	Up	1.72e-05	C5	186.18	50.982	9.5	14	16	14	0.629	0.567	0.594	1.6	1.759	1.712
Biological Process	GO:0006952	4	defense response	0.00155257	F1RWL1	F-box and leucine rich repeat protein 20 OS=Sus scrofa OX=9823 GN=FBXL20	1.422	Up	0.0051434	FBXL20	48.443	7.5024	8.5	4	4	4	0.912	1.084	0.942	1.318	1.486	1.373
Biological Process	GO:0006952	4	defense response	0.00155257	Q9TUQ3	Complement component C7 OS=Sus scrofa OX=9823 GN=C7	3.346	Up	3.07e-07	C7	93.061	34.541	14.2	12	16	12	0.556	0.566	0.593	1.941	1.877	1.921
Biological Process	GO:0060255	5	regulation of macromolecule metabolic process	0.00471462	A0A287AIZ1	Uncharacterized protein OS=Sus scrofa OX=9823 GN=ZIM2	0.759	Down	0.0077389	ZIM2	61.658	6.0808	2.4	1	1	1	1.316	1.496	1.512	1.063	1.052	1.167
Biological Process	GO:0060255	5	regulation of macromolecule metabolic process	0.00471462	A0A288CFX9	High mobility group protein HMGI-C OS=Sus scrofa OX=9823 GN=LOC100359361	1.327	Up	0.003877	LOC100359361	11.831	13.76	33.3	5	5	5	1.08	1.066	0.974	1.3	1.377	1.463
Biological Process	GO:0060255	5	regulation of macromolecule metabolic process	0.00471462	F1SC64	"Helicase, lymphoid specific OS=Sus scrofa OX=9823 GN=HELLS"	1.285	Up	0.02116	HELLS	97.011	2.0435	2.4	2	3	2	1.13	1.014	1.272	1.402	1.511	1.476
Biological Process	GO:0060255	5	regulation of macromolecule metabolic process	0.00471462	F1STJ8	Ankyrin repeat domain 49 OS=Sus scrofa OX=9823 GN=ANKRD49	1.728	Up	0.034559	ANKRD49	27.236	1.6953	3.3	1	1	1	0.879	0.818	0.61	1.59	1.378	1.019
Biological Process	GO:0060255	5	regulation of macromolecule metabolic process	0.00471462	I3LND7	Cell division cycle protein 123 homolog OS=Sus scrofa OX=9823 GN=CDC123	1.228	Up	0.0122391	CDC123	35.518	9.2155	16.4	5	5	5	1.112	1.198	1.261	1.541	1.388	1.456
Biological Process	GO:0060255	5	regulation of macromolecule metabolic process	0.00471462	F1SCF0	Alpha-1-antitrypsin OS=Sus scrofa OX=9823 GN=SERPINA1	1.395	Up	0.0140958	SERPINA1	46.951	7.3663	8.1	3	3	3	0.746	0.925	0.953	1.222	1.166	1.273
Biological Process	GO:0060255	5	regulation of macromolecule metabolic process	0.00471462	F1RND0	Unc-119 lipid binding chaperone OS=Sus scrofa OX=9823 GN=UNC119	0.832	Down	0.0112387	UNC119	26.868	19.471	21.2	3	4	3	1.089	1.182	1.088	0.894	0.989	0.911
Biological Process	GO:0060255	5	regulation of macromolecule metabolic process	0.00471462	F1SJ00	DDB1 and CUL4 associated factor 1 OS=Sus scrofa OX=9823 GN=DCAF1	0.814	Down	0.0065195	DCAF1	149.62	1.4892	0.7	1	1	1	1.011	0.993	1.042	0.834	0.875	0.77
Biological Process	GO:0060255	5	regulation of macromolecule metabolic process	0.00471462	Q9GK37	Corticosteroid-binding globulin OS=Sus scrofa OX=9823 GN=Serpina6	0.719	Down	0.024977	Serpina6	45.188	4.9104	4.9	2	3	2	1.323	1.054	1.349	0.971	0.889	0.818
Biological Process	GO:0060255	5	regulation of macromolecule metabolic process	0.00471462	F2Z5E2	Antithrombin-III precursor OS=Sus scrofa OX=9823 GN=SERPINC1	1.264	Up	0.0045572	SERPINC1	52.404	19.475	17.3	8	5	3	0.96	0.839	0.922	1.159	1.125	1.154
Biological Process	GO:0060255	5	regulation of macromolecule metabolic process	0.00471462	F1SMI8	Complement component C6 precursor OS=Sus scrofa OX=9823 GN=C6	2.78	Up	4.26e-05	C6	104.63	32.506	12.5	13	19	13	0.601	0.708	0.611	1.731	1.813	1.794
Biological Process	GO:0060255	5	regulation of macromolecule metabolic process	0.00471462	F1S459	Uncharacterized protein OS=Sus scrofa OX=9823 GN=TERF2IP	1.216	Up	0.0028209	TERF2IP	44.313	19.579	14.2	5	5	5	0.985	1.021	1.083	1.279	1.23	1.246
Biological Process	GO:0060255	5	regulation of macromolecule metabolic process	0.00471462	F1RUD8	"Geminin, DNA replication inhibitor OS=Sus scrofa OX=9823 GN=GMNN"	1.289	Up	0.0022421	GMNN	23.507	10.63	19.6	4	4	4	1.058	1.117	1.153	1.499	1.368	1.423
Biological Process	GO:0060255	5	regulation of macromolecule metabolic process	0.00471462	F1RQW2	Complement C4-A precursor OS=Sus scrofa OX=9823 GN=C4A	1.986	Up	0.00080116	C4A	192.43	17.44	4.9	8	10	8	0.707	0.896	0.813	1.536	1.701	1.562
Biological Process	GO:0060255	5	regulation of macromolecule metabolic process	0.00471462	F1SBP3	DEAD-box helicase 20 OS=Sus scrofa OX=9823 GN=DDX20	1.204	Up	0.037275	DDX20	92.3	10.823	6	5	6	5	0.889	0.941	0.891	1.198	1.093	0.985
Biological Process	GO:0060255	5	regulation of macromolecule metabolic process	0.00471462	Q0Z8R0	Cystatin OS=Sus scrofa OX=9823 GN=CST3	1.312	Up	0.0147599	CST3	15.734	13.512	12.3	1	1	1	0.806	0.968	0.988	1.25	1.181	1.193
Biological Process	GO:0060255	5	regulation of macromolecule metabolic process	0.00471462	F1SG25	Uncharacterized protein OS=Sus scrofa OX=9823 GN=ANOS1	0.744	Down	0.025544	ANOS1	72.317	8.7658	3.8	2	2	2	1.227	1.066	1.079	0.878	0.719	0.911
Biological Process	GO:0060255	5	regulation of macromolecule metabolic process	0.00471462	A0A286ZK95	Transcription and mRNA export factor ENY2 OS=Sus scrofa OX=9823 GN=ENY2	1.251	Up	0.0120601	ENY2	11.528	2.3366	14.9	2	2	2	0.903	1.025	1.017	1.251	1.154	1.278
Biological Process	GO:0060255	5	regulation of macromolecule metabolic process	0.00471462	F1SCD0	Uncharacterized protein OS=Sus scrofa OX=9823 GN=LOC100153899	1.671	Up	7.59e-05	LOC100153899	46.64	64.657	13.9	6	11	2	0.827	0.781	0.833	1.307	1.413	1.36
Biological Process	GO:0060255	5	regulation of macromolecule metabolic process	0.00471462	F1SK25	Fanconi anemia complementation group I OS=Sus scrofa OX=9823 GN=FANCI	1.445	Up	2.04e-05	FANCI	138.94	26.711	5	6	8	6	0.929	0.926	0.885	1.321	1.325	1.312
Biological Process	GO:0060255	5	regulation of macromolecule metabolic process	0.00471462	F1RV73	Bone morphogenetic protein 15 OS=Sus scrofa OX=9823 GN=BMP15	1.269	Up	0.0040555	BMP15	45.966	27.226	19.2	9	23	9	0.89	0.791	0.806	1.022	1.05	1.084
Biological Process	GO:0060255	5	regulation of macromolecule metabolic process	0.00471462	F1RMU2	TATA-box binding protein associated factor 7 OS=Sus scrofa OX=9823 GN=TAF7	1.284	Up	0.048417	TAF7	40.245	3.3572	6	2	3	2	0.856	0.701	0.806	0.901	1.001	1.133
Biological Process	GO:0060255	5	regulation of macromolecule metabolic process	0.00471462	F1SFI7	Alpha-2-HS-glycoprotein OS=Sus scrofa OX=9823 GN=AHSG	1.776	Up	0.00085782	AHSG	38.789	43.968	12.6	4	6	4	0.703	0.837	0.837	1.374	1.485	1.362
Biological Process	GO:0060255	5	regulation of macromolecule metabolic process	0.00471462	F1S2F2	Zinc finger protein 503 OS=Sus scrofa OX=9823 GN=ZNF503	0.427	Down	0.00027835	ZNF503	62.582	1.6349	1.7	1	3	1	1.293	1.171	1.073	0.459	0.53	0.523
Biological Process	GO:0060255	5	regulation of macromolecule metabolic process	0.00471462	F1S402	Baculoviral IAP repeat containing 6 OS=Sus scrofa OX=9823 GN=BIRC6	0.688	Down	0.0112413	BIRC6	529.04	23.528	2	8	9	8	1.184	1.034	1.05	0.797	0.644	0.807
Biological Process	GO:0060255	5	regulation of macromolecule metabolic process	0.00471462	I3L5C7	Ubiquitin associated protein 2 like OS=Sus scrofa OX=9823 GN=UBAP2L	0.811	Down	0.0140638	UBAP2L	106.32	80.875	9.9	8	9	4	0.996	0.935	0.91	0.772	0.823	0.71
Biological Process	GO:0060255	5	regulation of macromolecule metabolic process	0.00471462	P02543	Vimentin OS=Sus scrofa OX=9823 GN=VIM	0.808	Down	0.00029841	VIM	53.667	143.39	48.1	24	47	21	0.899	0.922	0.903	0.712	0.753	0.737
Biological Process	GO:0060255	5	regulation of macromolecule metabolic process	0.00471462	I3LH38	Bystin OS=Sus scrofa OX=9823 GN=BYSL	1.408	Up	0.0072553	BYSL	49.3	2.2765	2.1	1	2	1	1.018	1.189	1.265	1.655	1.677	1.557
Biological Process	GO:0060255	5	regulation of macromolecule metabolic process	0.00471462	F1RKH0	Sin3 histone deacetylase corepressor complex component SDS3 OS=Sus scrofa OX=9823 GN=SUDS3	1.332	Up	0.04274	SUDS3	37.936	10.411	10.4	3	4	3	0.773	1.027	1.024	1.337	1.236	1.189
Biological Process	GO:0060255	5	regulation of macromolecule metabolic process	0.00471462	K7GLR2	Fas associated factor 1 OS=Sus scrofa OX=9823 GN=FAF1	0.708	Down	0.02448	FAF1	64.714	6.6715	7.6	4	5	4	0.992	1.087	1.33	0.872	0.785	0.757
Biological Process	GO:0060255	5	regulation of macromolecule metabolic process	0.00471462	A0A287AUW4	Uncharacterized protein OS=Sus scrofa OX=9823 GN=SUB1	1.221	Up	0.0151774	SUB1	14.395	6.6318	24.4	3	6	3	0.8	0.91	0.901	1.118	1.021	1.05
Biological Process	GO:0043065	8	positive regulation of apoptotic process	0.126598	F1SDX6	Transglutaminase 2 OS=Sus scrofa OX=9823 GN=TGM2	1.422	Up	0.0116979	TGM2	77.211	14.63	7.9	5	5	5	0.749	0.637	0.706	0.869	1.046	1.059
Biological Process	GO:0043065	8	positive regulation of apoptotic process	0.126598	F1SBP3	DEAD-box helicase 20 OS=Sus scrofa OX=9823 GN=DDX20	1.204	Up	0.037275	DDX20	92.3	10.823	6	5	6	5	0.889	0.941	0.891	1.198	1.093	0.985
Biological Process	GO:0043065	8	positive regulation of apoptotic process	0.126598	F1RKH0	Sin3 histone deacetylase corepressor complex component SDS3 OS=Sus scrofa OX=9823 GN=SUDS3	1.332	Up	0.04274	SUDS3	37.936	10.411	10.4	3	4	3	0.773	1.027	1.024	1.337	1.236	1.189
Biological Process	GO:0043065	8	positive regulation of apoptotic process	0.126598	K7GLR2	Fas associated factor 1 OS=Sus scrofa OX=9823 GN=FAF1	0.708	Down	0.02448	FAF1	64.714	6.6715	7.6	4	5	4	0.992	1.087	1.33	0.872	0.785	0.757
Biological Process	GO:0045087	5	innate immune response	0.225517	F1SMJ6	Complement component C9 precursor OS=Sus scrofa OX=9823 GN=C9	2.448	Up	2.47e-06	C9	62.441	39.962	18.6	10	18	10	0.7	0.713	0.661	1.736	1.691	1.651
Biological Process	GO:0045087	5	innate immune response	0.225517	Q9TUQ3	Complement component C7 OS=Sus scrofa OX=9823 GN=C7	3.346	Up	3.07e-07	C7	93.061	34.541	14.2	12	16	12	0.556	0.566	0.593	1.941	1.877	1.921
Biological Process	GO:0030154	5	cell differentiation	0.0529862	P67937	Tropomyosin alpha-4 chain OS=Sus scrofa OX=9823 GN=TPM4	0.736	Down	0.00168329	TPM4	28.521	67.532	38.7	12	9	6	0.722	0.811	0.798	0.56	0.593	0.563
Biological Process	GO:0030154	5	cell differentiation	0.0529862	F1RV73	Bone morphogenetic protein 15 OS=Sus scrofa OX=9823 GN=BMP15	1.269	Up	0.0040555	BMP15	45.966	27.226	19.2	9	23	9	0.89	0.791	0.806	1.022	1.05	1.084
Biological Process	GO:0030154	5	cell differentiation	0.0529862	Q71LE2	Histone H3.3 OS=Sus scrofa OX=9823 GN=H3F3A	1.202	Up	0.00110246	H3F3A	15.328	4.68	11.8	2	4	1	1.122	1.19	1.135	1.355	1.374	1.414
Biological Process	GO:0030154	5	cell differentiation	0.0529862	F1S2F2	Zinc finger protein 503 OS=Sus scrofa OX=9823 GN=ZNF503	0.427	Down	0.00027835	ZNF503	62.582	1.6349	1.7	1	3	1	1.293	1.171	1.073	0.459	0.53	0.523
Biological Process	GO:0030154	5	cell differentiation	0.0529862	F1S939	Microtubule-associated protein 1S OS=Sus scrofa OX=9823 GN=MAP1S	1.356	Up	0.00172414	MAP1S	112.6	2.1768	1.9	2	2	2	0.267	0.243	0.249	0.324	0.358	0.347
Biological Process	GO:0030154	5	cell differentiation	0.0529862	F1RND0	Unc-119 lipid binding chaperone OS=Sus scrofa OX=9823 GN=UNC119	0.832	Down	0.0112387	UNC119	26.868	19.471	21.2	3	4	3	1.089	1.182	1.088	0.894	0.989	0.911
Biological Process	GO:0030154	5	cell differentiation	0.0529862	F1SHE9	Islet cell autoantigen 1 like OS=Sus scrofa OX=9823 GN=ICA1L	0.826	Down	0.029897	ICA1L	54.067	3.741	2.3	1	1	1	1.257	1.036	1.126	0.961	0.935	0.928
Biological Process	GO:0030154	5	cell differentiation	0.0529862	F1SJ00	DDB1 and CUL4 associated factor 1 OS=Sus scrofa OX=9823 GN=DCAF1	0.814	Down	0.0065195	DCAF1	149.62	1.4892	0.7	1	1	1	1.011	0.993	1.042	0.834	0.875	0.77
Biological Process	GO:0030154	5	cell differentiation	0.0529862	P02543	Vimentin OS=Sus scrofa OX=9823 GN=VIM	0.808	Down	0.00029841	VIM	53.667	143.39	48.1	24	47	21	0.899	0.922	0.903	0.712	0.753	0.737
Biological Process	GO:0030154	5	cell differentiation	0.0529862	I3LKI4	Peroxisomal biogenesis factor 5 OS=Sus scrofa OX=9823 GN=PEX5	0.696	Down	0.00053611	PEX5	60.407	24.811	17	8	9	8	1.149	1.068	1.156	0.816	0.783	0.748
Biological Process	GO:0030154	5	cell differentiation	0.0529862	F1SBP3	DEAD-box helicase 20 OS=Sus scrofa OX=9823 GN=DDX20	1.204	Up	0.037275	DDX20	92.3	10.823	6	5	6	5	0.889	0.941	0.891	1.198	1.093	0.985
Biological Process	GO:0030154	5	cell differentiation	0.0529862	Q6DUB7	Stathmin OS=Sus scrofa OX=9823 GN=STMN1	1.213	Up	0.0103832	STMN1	17.302	38.195	44.3	8	15	6	0.844	0.935	0.903	1.054	1.15	1.049
Biological Process	GO:0030154	5	cell differentiation	0.0529862	Q95313	Male-enhanced antigen 1 OS=Sus scrofa OX=9823 GN=MEA1	0.751	Down	0.02048	MEA1	18.767	7.0678	7.5	1	2	1	1.046	1.068	1.15	0.839	0.905	0.708
Biological Process	GO:0000398	12	mRNA splicing, via spliceosome	0.0117817	F1RWS8	Small nuclear ribonucleoprotein polypeptide A' OS=Sus scrofa OX=9823 GN=SNRPA1	1.308	Up	0.041617	SNRPA1	28.385	15.275	17.6	4	4	4	0.684	0.912	0.875	1.071	1.034	1.128
Biological Process	GO:0000398	12	mRNA splicing, via spliceosome	0.0117817	F1RU31	"SART1, U4/U6.U5 tri-snRNP-associated protein 1 OS=Sus scrofa OX=9823 GN=SART1"	1.607	Up	0.049195	SART1	90.81	5.0869	2.1	1	1	1	0.629	0.663	1.097	1.19	1.35	1.299
Biological Process	GO:0000398	12	mRNA splicing, via spliceosome	0.0117817	F1SBP3	DEAD-box helicase 20 OS=Sus scrofa OX=9823 GN=DDX20	1.204	Up	0.037275	DDX20	92.3	10.823	6	5	6	5	0.889	0.941	0.891	1.198	1.093	0.985
Biological Process	GO:0000398	12	mRNA splicing, via spliceosome	0.0117817	F1SV40	Splicing factor 3a subunit 3 OS=Sus scrofa OX=9823 GN=SF3A3	0.763	Down	0.036079	SF3A3	58.891	6.1879	5.4	3	4	3	1.432	1.207	1.209	0.918	0.905	1.113
Biological Process	GO:0000398	12	mRNA splicing, via spliceosome	0.0117817	A0A287A0V4	Thioredoxin like 4A OS=Sus scrofa OX=9823 GN=TXNL4A	1.598	Up	0.028437	TXNL4A	16.8	3.293	13.4	2	3	2	1.066	0.752	0.85	1.443	1.18	1.641
Biological Process	GO:0050878	4	regulation of body fluid levels	0.00133278	F1RX36	Fibrinogen alpha chain OS=Sus scrofa OX=9823 GN=FGA	1.844	Up	0.0011434	FGA	72.612	29.552	12.1	8	11	8	0.945	0.795	0.762	1.466	1.641	1.507
Biological Process	GO:0050878	4	regulation of body fluid levels	0.00133278	I3LJW2	Fibrinogen gamma chain precursor OS=Sus scrofa OX=9823 GN=FGG	2	Up	1.58e-05	FGG	49.618	83.852	21	9	10	9	0.794	0.744	0.796	1.554	1.593	1.52
Biological Process	GO:0050878	4	regulation of body fluid levels	0.00133278	F2Z5E2	Antithrombin-III precursor OS=Sus scrofa OX=9823 GN=SERPINC1	1.264	Up	0.0045572	SERPINC1	52.404	19.475	17.3	8	5	3	0.96	0.839	0.922	1.159	1.125	1.154
Biological Process	GO:0050878	4	regulation of body fluid levels	0.00133278	I3L651	Fibrinogen beta chain OS=Sus scrofa OX=9823 GN=FGB	1.941	Up	0.0167399	FGB	51.696	19.042	16.1	6	7	6	0.697	0.686	0.898	1.472	1.45	1.506
Biological Process	GO:0050878	4	regulation of body fluid levels	0.00133278	P06867	Plasminogen OS=Sus scrofa OX=9823 GN=PLG	1.472	Up	0.0050039	PLG	90.614	8.5094	5.8	5	5	5	0.997	0.898	0.794	1.268	1.374	1.316
Biological Process	GO:0001934	10	positive regulation of protein phosphorylation	0.210655	I3LH38	Bystin OS=Sus scrofa OX=9823 GN=BYSL	1.408	Up	0.0072553	BYSL	49.3	2.2765	2.1	1	2	1	1.018	1.189	1.265	1.655	1.677	1.557
Biological Process	GO:0001934	10	positive regulation of protein phosphorylation	0.210655	F1RV73	Bone morphogenetic protein 15 OS=Sus scrofa OX=9823 GN=BMP15	1.269	Up	0.0040555	BMP15	45.966	27.226	19.2	9	23	9	0.89	0.791	0.806	1.022	1.05	1.084
Biological Process	GO:0001934	10	positive regulation of protein phosphorylation	0.210655	F1S459	Uncharacterized protein OS=Sus scrofa OX=9823 GN=TERF2IP	1.216	Up	0.0028209	TERF2IP	44.313	19.579	14.2	5	5	5	0.985	1.021	1.083	1.279	1.23	1.246
Biological Process	GO:0001934	10	positive regulation of protein phosphorylation	0.210655	F1RND0	Unc-119 lipid binding chaperone OS=Sus scrofa OX=9823 GN=UNC119	0.832	Down	0.0112387	UNC119	26.868	19.471	21.2	3	4	3	1.089	1.182	1.088	0.894	0.989	0.911
Biological Process	GO:0043933	4	macromolecular complex subunit organization	0.0469207	F1SMJ6	Complement component C9 precursor OS=Sus scrofa OX=9823 GN=C9	2.448	Up	2.47e-06	C9	62.441	39.962	18.6	10	18	10	0.7	0.713	0.661	1.736	1.691	1.651
Biological Process	GO:0043933	4	macromolecular complex subunit organization	0.0469207	I3LJW2	Fibrinogen gamma chain precursor OS=Sus scrofa OX=9823 GN=FGG	2	Up	1.58e-05	FGG	49.618	83.852	21	9	10	9	0.794	0.744	0.796	1.554	1.593	1.52
Biological Process	GO:0043933	4	macromolecular complex subunit organization	0.0469207	I3L651	Fibrinogen beta chain OS=Sus scrofa OX=9823 GN=FGB	1.941	Up	0.0167399	FGB	51.696	19.042	16.1	6	7	6	0.697	0.686	0.898	1.472	1.45	1.506
Biological Process	GO:0043933	4	macromolecular complex subunit organization	0.0469207	F1RMU2	TATA-box binding protein associated factor 7 OS=Sus scrofa OX=9823 GN=TAF7	1.284	Up	0.048417	TAF7	40.245	3.3572	6	2	3	2	0.856	0.701	0.806	0.901	1.001	1.133
Biological Process	GO:0043933	4	macromolecular complex subunit organization	0.0469207	F1SC64	"Helicase, lymphoid specific OS=Sus scrofa OX=9823 GN=HELLS"	1.285	Up	0.02116	HELLS	97.011	2.0435	2.4	2	3	2	1.13	1.014	1.272	1.402	1.511	1.476
Biological Process	GO:0043933	4	macromolecular complex subunit organization	0.0469207	Q71LE2	Histone H3.3 OS=Sus scrofa OX=9823 GN=H3F3A	1.202	Up	0.00110246	H3F3A	15.328	4.68	11.8	2	4	1	1.122	1.19	1.135	1.355	1.374	1.414
Biological Process	GO:0043933	4	macromolecular complex subunit organization	0.0469207	F1RX36	Fibrinogen alpha chain OS=Sus scrofa OX=9823 GN=FGA	1.844	Up	0.0011434	FGA	72.612	29.552	12.1	8	11	8	0.945	0.795	0.762	1.466	1.641	1.507
Biological Process	GO:0043933	4	macromolecular complex subunit organization	0.0469207	F1RU31	"SART1, U4/U6.U5 tri-snRNP-associated protein 1 OS=Sus scrofa OX=9823 GN=SART1"	1.607	Up	0.049195	SART1	90.81	5.0869	2.1	1	1	1	0.629	0.663	1.097	1.19	1.35	1.299
Biological Process	GO:0043933	4	macromolecular complex subunit organization	0.0469207	F1RUD8	"Geminin, DNA replication inhibitor OS=Sus scrofa OX=9823 GN=GMNN"	1.289	Up	0.0022421	GMNN	23.507	10.63	19.6	4	4	4	1.058	1.117	1.153	1.499	1.368	1.423
Biological Process	GO:0043933	4	macromolecular complex subunit organization	0.0469207	F1SBP3	DEAD-box helicase 20 OS=Sus scrofa OX=9823 GN=DDX20	1.204	Up	0.037275	DDX20	92.3	10.823	6	5	6	5	0.889	0.941	0.891	1.198	1.093	0.985
Biological Process	GO:0043933	4	macromolecular complex subunit organization	0.0469207	F1RUE0	Acyl-coenzyme A thioesterase 13 OS=Sus scrofa OX=9823 GN=ACOT13	1.32	Up	0.0118025	ACOT13	15.184	3.0007	7.1	1	2	1	0.786	0.921	0.852	1.204	1.139	1.036
Biological Process	GO:0043933	4	macromolecular complex subunit organization	0.0469207	Q2YGT9	60S ribosomal protein L6 OS=Sus scrofa OX=9823 GN=RPL6	0.812	Down	0.036957	RPL6	32.19	18.225	17.6	6	7	6	1.19	1.046	1.004	0.817	0.866	0.949
Biological Process	GO:0043933	4	macromolecular complex subunit organization	0.0469207	Q6DUB7	Stathmin OS=Sus scrofa OX=9823 GN=STMN1	1.213	Up	0.0103832	STMN1	17.302	38.195	44.3	8	15	6	0.844	0.935	0.903	1.054	1.15	1.049
Biological Process	GO:1901659	6	glycosyl compound biosynthetic process	0.34647	Q9MYT8	"ATP synthase subunit e, mitochondrial OS=Sus scrofa OX=9823 GN=ATP5ME"	0.775	Down	0.030797	ATP5ME	8.2314	6.1594	32.4	2	3	2	1.376	1.096	1.106	0.918	0.902	0.954
Biological Process	GO:1901659	6	glycosyl compound biosynthetic process	0.34647	F1RZI0	"ATP synthase F(0) complex subunit C3, mitochondrial OS=Sus scrofa OX=9823 GN=ATP5MC3"	1.268	Up	0.0038621	ATP5MC3	13.365	1.4908	5.4	1	2	1	0.833	0.936	0.93	1.167	1.119	1.137
Biological Process	GO:0031327	7	negative regulation of cellular biosynthetic process	0.0571375	F1SJ00	DDB1 and CUL4 associated factor 1 OS=Sus scrofa OX=9823 GN=DCAF1	0.814	Down	0.0065195	DCAF1	149.62	1.4892	0.7	1	1	1	1.011	0.993	1.042	0.834	0.875	0.77
Biological Process	GO:0031327	7	negative regulation of cellular biosynthetic process	0.0571375	I3LH38	Bystin OS=Sus scrofa OX=9823 GN=BYSL	1.408	Up	0.0072553	BYSL	49.3	2.2765	2.1	1	2	1	1.018	1.189	1.265	1.655	1.677	1.557
Biological Process	GO:0031327	7	negative regulation of cellular biosynthetic process	0.0571375	F1RMU2	TATA-box binding protein associated factor 7 OS=Sus scrofa OX=9823 GN=TAF7	1.284	Up	0.048417	TAF7	40.245	3.3572	6	2	3	2	0.856	0.701	0.806	0.901	1.001	1.133
Biological Process	GO:0031327	7	negative regulation of cellular biosynthetic process	0.0571375	F1RUD8	"Geminin, DNA replication inhibitor OS=Sus scrofa OX=9823 GN=GMNN"	1.289	Up	0.0022421	GMNN	23.507	10.63	19.6	4	4	4	1.058	1.117	1.153	1.499	1.368	1.423
Biological Process	GO:0031327	7	negative regulation of cellular biosynthetic process	0.0571375	F1SBP3	DEAD-box helicase 20 OS=Sus scrofa OX=9823 GN=DDX20	1.204	Up	0.037275	DDX20	92.3	10.823	6	5	6	5	0.889	0.941	0.891	1.198	1.093	0.985
Biological Process	GO:0031327	7	negative regulation of cellular biosynthetic process	0.0571375	F1SC64	"Helicase, lymphoid specific OS=Sus scrofa OX=9823 GN=HELLS"	1.285	Up	0.02116	HELLS	97.011	2.0435	2.4	2	3	2	1.13	1.014	1.272	1.402	1.511	1.476
Biological Process	GO:0031327	7	negative regulation of cellular biosynthetic process	0.0571375	F1RKH0	Sin3 histone deacetylase corepressor complex component SDS3 OS=Sus scrofa OX=9823 GN=SUDS3	1.332	Up	0.04274	SUDS3	37.936	10.411	10.4	3	4	3	0.773	1.027	1.024	1.337	1.236	1.189
Biological Process	GO:0032272	8	negative regulation of protein polymerization	0.0666024	Q6DUB7	Stathmin OS=Sus scrofa OX=9823 GN=STMN1	1.213	Up	0.0103832	STMN1	17.302	38.195	44.3	8	15	6	0.844	0.935	0.903	1.054	1.15	1.049
Biological Process	GO:0032272	8	negative regulation of protein polymerization	0.0666024	A0A287B0G6	Tropomodulin-3 OS=Sus scrofa OX=9823 GN=TMOD3	0.787	Down	0.037123	TMOD3	36.66	7.1898	8.9	3	3	2	1.226	1.016	1.101	0.974	0.808	0.848
Biological Process	GO:0001649	6	osteoblast differentiation	0.076916	P67937	Tropomyosin alpha-4 chain OS=Sus scrofa OX=9823 GN=TPM4	0.736	Down	0.00168329	TPM4	28.521	67.532	38.7	12	9	6	0.722	0.811	0.798	0.56	0.593	0.563
Biological Process	GO:0001649	6	osteoblast differentiation	0.076916	Q71LE2	Histone H3.3 OS=Sus scrofa OX=9823 GN=H3F3A	1.202	Up	0.00110246	H3F3A	15.328	4.68	11.8	2	4	1	1.122	1.19	1.135	1.355	1.374	1.414
Biological Process	GO:0010562	7	positive regulation of phosphorus metabolic process	0.273615	I3LH38	Bystin OS=Sus scrofa OX=9823 GN=BYSL	1.408	Up	0.0072553	BYSL	49.3	2.2765	2.1	1	2	1	1.018	1.189	1.265	1.655	1.677	1.557
Biological Process	GO:0010562	7	positive regulation of phosphorus metabolic process	0.273615	F1RV73	Bone morphogenetic protein 15 OS=Sus scrofa OX=9823 GN=BMP15	1.269	Up	0.0040555	BMP15	45.966	27.226	19.2	9	23	9	0.89	0.791	0.806	1.022	1.05	1.084
Biological Process	GO:0010562	7	positive regulation of phosphorus metabolic process	0.273615	F1S459	Uncharacterized protein OS=Sus scrofa OX=9823 GN=TERF2IP	1.216	Up	0.0028209	TERF2IP	44.313	19.579	14.2	5	5	5	0.985	1.021	1.083	1.279	1.23	1.246
Biological Process	GO:0010562	7	positive regulation of phosphorus metabolic process	0.273615	F1RND0	Unc-119 lipid binding chaperone OS=Sus scrofa OX=9823 GN=UNC119	0.832	Down	0.0112387	UNC119	26.868	19.471	21.2	3	4	3	1.089	1.182	1.088	0.894	0.989	0.911
Biological Process	GO:0010558	7	negative regulation of macromolecule biosynthetic process	0.0450255	F1SJ00	DDB1 and CUL4 associated factor 1 OS=Sus scrofa OX=9823 GN=DCAF1	0.814	Down	0.0065195	DCAF1	149.62	1.4892	0.7	1	1	1	1.011	0.993	1.042	0.834	0.875	0.77
Biological Process	GO:0010558	7	negative regulation of macromolecule biosynthetic process	0.0450255	I3LH38	Bystin OS=Sus scrofa OX=9823 GN=BYSL	1.408	Up	0.0072553	BYSL	49.3	2.2765	2.1	1	2	1	1.018	1.189	1.265	1.655	1.677	1.557
Biological Process	GO:0010558	7	negative regulation of macromolecule biosynthetic process	0.0450255	F1RMU2	TATA-box binding protein associated factor 7 OS=Sus scrofa OX=9823 GN=TAF7	1.284	Up	0.048417	TAF7	40.245	3.3572	6	2	3	2	0.856	0.701	0.806	0.901	1.001	1.133
Biological Process	GO:0010558	7	negative regulation of macromolecule biosynthetic process	0.0450255	F1RUD8	"Geminin, DNA replication inhibitor OS=Sus scrofa OX=9823 GN=GMNN"	1.289	Up	0.0022421	GMNN	23.507	10.63	19.6	4	4	4	1.058	1.117	1.153	1.499	1.368	1.423
Biological Process	GO:0010558	7	negative regulation of macromolecule biosynthetic process	0.0450255	F1SBP3	DEAD-box helicase 20 OS=Sus scrofa OX=9823 GN=DDX20	1.204	Up	0.037275	DDX20	92.3	10.823	6	5	6	5	0.889	0.941	0.891	1.198	1.093	0.985
Biological Process	GO:0010558	7	negative regulation of macromolecule biosynthetic process	0.0450255	F1SC64	"Helicase, lymphoid specific OS=Sus scrofa OX=9823 GN=HELLS"	1.285	Up	0.02116	HELLS	97.011	2.0435	2.4	2	3	2	1.13	1.014	1.272	1.402	1.511	1.476
Biological Process	GO:0010558	7	negative regulation of macromolecule biosynthetic process	0.0450255	F1RKH0	Sin3 histone deacetylase corepressor complex component SDS3 OS=Sus scrofa OX=9823 GN=SUDS3	1.332	Up	0.04274	SUDS3	37.936	10.411	10.4	3	4	3	0.773	1.027	1.024	1.337	1.236	1.189
Biological Process	GO:0009145	10	purine nucleoside triphosphate biosynthetic process	0.172608	Q9MYT8	"ATP synthase subunit e, mitochondrial OS=Sus scrofa OX=9823 GN=ATP5ME"	0.775	Down	0.030797	ATP5ME	8.2314	6.1594	32.4	2	3	2	1.376	1.096	1.106	0.918	0.902	0.954
Biological Process	GO:0009145	10	purine nucleoside triphosphate biosynthetic process	0.172608	F1RZI0	"ATP synthase F(0) complex subunit C3, mitochondrial OS=Sus scrofa OX=9823 GN=ATP5MC3"	1.268	Up	0.0038621	ATP5MC3	13.365	1.4908	5.4	1	2	1	0.833	0.936	0.93	1.167	1.119	1.137
Biological Process	GO:0003006	4	developmental process involved in reproduction	0.0318048	F1SHE9	Islet cell autoantigen 1 like OS=Sus scrofa OX=9823 GN=ICA1L	0.826	Down	0.029897	ICA1L	54.067	3.741	2.3	1	1	1	1.257	1.036	1.126	0.961	0.935	0.928
Biological Process	GO:0003006	4	developmental process involved in reproduction	0.0318048	F1RV73	Bone morphogenetic protein 15 OS=Sus scrofa OX=9823 GN=BMP15	1.269	Up	0.0040555	BMP15	45.966	27.226	19.2	9	23	9	0.89	0.791	0.806	1.022	1.05	1.084
Biological Process	GO:0003006	4	developmental process involved in reproduction	0.0318048	F1SBP3	DEAD-box helicase 20 OS=Sus scrofa OX=9823 GN=DDX20	1.204	Up	0.037275	DDX20	92.3	10.823	6	5	6	5	0.889	0.941	0.891	1.198	1.093	0.985
Biological Process	GO:0003006	4	developmental process involved in reproduction	0.0318048	Q71LE2	Histone H3.3 OS=Sus scrofa OX=9823 GN=H3F3A	1.202	Up	0.00110246	H3F3A	15.328	4.68	11.8	2	4	1	1.122	1.19	1.135	1.355	1.374	1.414
Biological Process	GO:0003006	4	developmental process involved in reproduction	0.0318048	F1S402	Baculoviral IAP repeat containing 6 OS=Sus scrofa OX=9823 GN=BIRC6	0.688	Down	0.0112413	BIRC6	529.04	23.528	2	8	9	8	1.184	1.034	1.05	0.797	0.644	0.807
Biological Process	GO:0002443	4	leukocyte mediated immunity	0.110462	F1RQW2	Complement C4-A precursor OS=Sus scrofa OX=9823 GN=C4A	1.986	Up	0.00080116	C4A	192.43	17.44	4.9	8	10	8	0.707	0.896	0.813	1.536	1.701	1.562
Biological Process	GO:0002443	4	leukocyte mediated immunity	0.110462	Q9TUQ3	Complement component C7 OS=Sus scrofa OX=9823 GN=C7	3.346	Up	3.07e-07	C7	93.061	34.541	14.2	12	16	12	0.556	0.566	0.593	1.941	1.877	1.921
Biological Process	GO:0000122	12	negative regulation of transcription from RNA polymerase II promoter	0.0117817	F1SJ00	DDB1 and CUL4 associated factor 1 OS=Sus scrofa OX=9823 GN=DCAF1	0.814	Down	0.0065195	DCAF1	149.62	1.4892	0.7	1	1	1	1.011	0.993	1.042	0.834	0.875	0.77
Biological Process	GO:0000122	12	negative regulation of transcription from RNA polymerase II promoter	0.0117817	I3LH38	Bystin OS=Sus scrofa OX=9823 GN=BYSL	1.408	Up	0.0072553	BYSL	49.3	2.2765	2.1	1	2	1	1.018	1.189	1.265	1.655	1.677	1.557
Biological Process	GO:0000122	12	negative regulation of transcription from RNA polymerase II promoter	0.0117817	F1RMU2	TATA-box binding protein associated factor 7 OS=Sus scrofa OX=9823 GN=TAF7	1.284	Up	0.048417	TAF7	40.245	3.3572	6	2	3	2	0.856	0.701	0.806	0.901	1.001	1.133
Biological Process	GO:0000122	12	negative regulation of transcription from RNA polymerase II promoter	0.0117817	F1SBP3	DEAD-box helicase 20 OS=Sus scrofa OX=9823 GN=DDX20	1.204	Up	0.037275	DDX20	92.3	10.823	6	5	6	5	0.889	0.941	0.891	1.198	1.093	0.985
Biological Process	GO:0000122	12	negative regulation of transcription from RNA polymerase II promoter	0.0117817	F1RKH0	Sin3 histone deacetylase corepressor complex component SDS3 OS=Sus scrofa OX=9823 GN=SUDS3	1.332	Up	0.04274	SUDS3	37.936	10.411	10.4	3	4	3	0.773	1.027	1.024	1.337	1.236	1.189
Biological Process	GO:0046916	10	cellular transition metal ion homeostasis	0.0666024	P09571	Serotransferrin OS=Sus scrofa OX=9823 GN=TF	2.288	Up	7.15e-07	TF	76.967	238.23	38.1	25	42	20	0.695	0.707	0.735	1.607	1.651	1.631
Biological Process	GO:0046916	10	cellular transition metal ion homeostasis	0.0666024	P50828	Hemopexin OS=Sus scrofa OX=9823 GN=HPX	1.976	Up	0.000155029	HPX	51.305	47.361	17.2	7	7	7	0.74	0.869	0.822	1.562	1.624	1.618
Biological Process	GO:0065004	7	protein-DNA complex assembly	0.0768693	F1RMU2	TATA-box binding protein associated factor 7 OS=Sus scrofa OX=9823 GN=TAF7	1.284	Up	0.048417	TAF7	40.245	3.3572	6	2	3	2	0.856	0.701	0.806	0.901	1.001	1.133
Biological Process	GO:0065004	7	protein-DNA complex assembly	0.0768693	F1SC64	"Helicase, lymphoid specific OS=Sus scrofa OX=9823 GN=HELLS"	1.285	Up	0.02116	HELLS	97.011	2.0435	2.4	2	3	2	1.13	1.014	1.272	1.402	1.511	1.476
Biological Process	GO:0065004	7	protein-DNA complex assembly	0.0768693	Q71LE2	Histone H3.3 OS=Sus scrofa OX=9823 GN=H3F3A	1.202	Up	0.00110246	H3F3A	15.328	4.68	11.8	2	4	1	1.122	1.19	1.135	1.355	1.374	1.414
Biological Process	GO:0048513	6	animal organ development	0.0667814	F1SDX6	Transglutaminase 2 OS=Sus scrofa OX=9823 GN=TGM2	1.422	Up	0.0116979	TGM2	77.211	14.63	7.9	5	5	5	0.749	0.637	0.706	0.869	1.046	1.059
Biological Process	GO:0048513	6	animal organ development	0.0667814	F1RV73	Bone morphogenetic protein 15 OS=Sus scrofa OX=9823 GN=BMP15	1.269	Up	0.0040555	BMP15	45.966	27.226	19.2	9	23	9	0.89	0.791	0.806	1.022	1.05	1.084
Biological Process	GO:0048513	6	animal organ development	0.0667814	Q71LE2	Histone H3.3 OS=Sus scrofa OX=9823 GN=H3F3A	1.202	Up	0.00110246	H3F3A	15.328	4.68	11.8	2	4	1	1.122	1.19	1.135	1.355	1.374	1.414
Biological Process	GO:0048513	6	animal organ development	0.0667814	F1S402	Baculoviral IAP repeat containing 6 OS=Sus scrofa OX=9823 GN=BIRC6	0.688	Down	0.0112413	BIRC6	529.04	23.528	2	8	9	8	1.184	1.034	1.05	0.797	0.644	0.807
Biological Process	GO:0048513	6	animal organ development	0.0667814	F1S939	Microtubule-associated protein 1S OS=Sus scrofa OX=9823 GN=MAP1S	1.356	Up	0.00172414	MAP1S	112.6	2.1768	1.9	2	2	2	0.267	0.243	0.249	0.324	0.358	0.347
Biological Process	GO:0048513	6	animal organ development	0.0667814	F1SJ00	DDB1 and CUL4 associated factor 1 OS=Sus scrofa OX=9823 GN=DCAF1	0.814	Down	0.0065195	DCAF1	149.62	1.4892	0.7	1	1	1	1.011	0.993	1.042	0.834	0.875	0.77
Biological Process	GO:0048513	6	animal organ development	0.0667814	P02543	Vimentin OS=Sus scrofa OX=9823 GN=VIM	0.808	Down	0.00029841	VIM	53.667	143.39	48.1	24	47	21	0.899	0.922	0.903	0.712	0.753	0.737
Biological Process	GO:0048513	6	animal organ development	0.0667814	I3LKI4	Peroxisomal biogenesis factor 5 OS=Sus scrofa OX=9823 GN=PEX5	0.696	Down	0.00053611	PEX5	60.407	24.811	17	8	9	8	1.149	1.068	1.156	0.816	0.783	0.748
Biological Process	GO:0048513	6	animal organ development	0.0667814	F1RUD8	"Geminin, DNA replication inhibitor OS=Sus scrofa OX=9823 GN=GMNN"	1.289	Up	0.0022421	GMNN	23.507	10.63	19.6	4	4	4	1.058	1.117	1.153	1.499	1.368	1.423
Biological Process	GO:0048513	6	animal organ development	0.0667814	F1RKH0	Sin3 histone deacetylase corepressor complex component SDS3 OS=Sus scrofa OX=9823 GN=SUDS3	1.332	Up	0.04274	SUDS3	37.936	10.411	10.4	3	4	3	0.773	1.027	1.024	1.337	1.236	1.189
Biological Process	GO:0043068	7	positive regulation of programmed cell death	0.126598	F1SDX6	Transglutaminase 2 OS=Sus scrofa OX=9823 GN=TGM2	1.422	Up	0.0116979	TGM2	77.211	14.63	7.9	5	5	5	0.749	0.637	0.706	0.869	1.046	1.059
Biological Process	GO:0043068	7	positive regulation of programmed cell death	0.126598	F1SBP3	DEAD-box helicase 20 OS=Sus scrofa OX=9823 GN=DDX20	1.204	Up	0.037275	DDX20	92.3	10.823	6	5	6	5	0.889	0.941	0.891	1.198	1.093	0.985
Biological Process	GO:0043068	7	positive regulation of programmed cell death	0.126598	F1RKH0	Sin3 histone deacetylase corepressor complex component SDS3 OS=Sus scrofa OX=9823 GN=SUDS3	1.332	Up	0.04274	SUDS3	37.936	10.411	10.4	3	4	3	0.773	1.027	1.024	1.337	1.236	1.189
Biological Process	GO:0043068	7	positive regulation of programmed cell death	0.126598	K7GLR2	Fas associated factor 1 OS=Sus scrofa OX=9823 GN=FAF1	0.708	Down	0.02448	FAF1	64.714	6.6715	7.6	4	5	4	0.992	1.087	1.33	0.872	0.785	0.757
Biological Process	GO:0030193	8	regulation of blood coagulation	0.00373788	F2Z5E2	Antithrombin-III precursor OS=Sus scrofa OX=9823 GN=SERPINC1	1.264	Up	0.0045572	SERPINC1	52.404	19.475	17.3	8	5	3	0.96	0.839	0.922	1.159	1.125	1.154
Biological Process	GO:0030193	8	regulation of blood coagulation	0.00373788	P06867	Plasminogen OS=Sus scrofa OX=9823 GN=PLG	1.472	Up	0.0050039	PLG	90.614	8.5094	5.8	5	5	5	0.997	0.898	0.794	1.268	1.374	1.316
Biological Process	GO:0008406	8	gonad development	0.076916	F1RV73	Bone morphogenetic protein 15 OS=Sus scrofa OX=9823 GN=BMP15	1.269	Up	0.0040555	BMP15	45.966	27.226	19.2	9	23	9	0.89	0.791	0.806	1.022	1.05	1.084
Biological Process	GO:0008406	8	gonad development	0.076916	Q71LE2	Histone H3.3 OS=Sus scrofa OX=9823 GN=H3F3A	1.202	Up	0.00110246	H3F3A	15.328	4.68	11.8	2	4	1	1.122	1.19	1.135	1.355	1.374	1.414
Biological Process	GO:0060249	5	anatomical structure homeostasis	0.212136	F1S459	Uncharacterized protein OS=Sus scrofa OX=9823 GN=TERF2IP	1.216	Up	0.0028209	TERF2IP	44.313	19.579	14.2	5	5	5	0.985	1.021	1.083	1.279	1.23	1.246
Biological Process	GO:0060249	5	anatomical structure homeostasis	0.212136	F1S5H8	DNA cross-link repair 1A OS=Sus scrofa OX=9823 GN=DCLRE1A	1.637	Up	0.00142308	DCLRE1A	119.21	4.0778	1.1	1	1	1	0.979	0.972	1.173	1.672	1.756	1.687
Biological Process	GO:0006323	7	DNA packaging	0.306415	F1SC64	"Helicase, lymphoid specific OS=Sus scrofa OX=9823 GN=HELLS"	1.285	Up	0.02116	HELLS	97.011	2.0435	2.4	2	3	2	1.13	1.014	1.272	1.402	1.511	1.476
Biological Process	GO:0006323	7	DNA packaging	0.306415	Q71LE2	Histone H3.3 OS=Sus scrofa OX=9823 GN=H3F3A	1.202	Up	0.00110246	H3F3A	15.328	4.68	11.8	2	4	1	1.122	1.19	1.135	1.355	1.374	1.414
Biological Process	GO:0008380	9	RNA splicing	0.0368877	F1RWS8	Small nuclear ribonucleoprotein polypeptide A' OS=Sus scrofa OX=9823 GN=SNRPA1	1.308	Up	0.041617	SNRPA1	28.385	15.275	17.6	4	4	4	0.684	0.912	0.875	1.071	1.034	1.128
Biological Process	GO:0008380	9	RNA splicing	0.0368877	F1RU31	"SART1, U4/U6.U5 tri-snRNP-associated protein 1 OS=Sus scrofa OX=9823 GN=SART1"	1.607	Up	0.049195	SART1	90.81	5.0869	2.1	1	1	1	0.629	0.663	1.097	1.19	1.35	1.299
Biological Process	GO:0008380	9	RNA splicing	0.0368877	F1SBP3	DEAD-box helicase 20 OS=Sus scrofa OX=9823 GN=DDX20	1.204	Up	0.037275	DDX20	92.3	10.823	6	5	6	5	0.889	0.941	0.891	1.198	1.093	0.985
Biological Process	GO:0008380	9	RNA splicing	0.0368877	F1SV40	Splicing factor 3a subunit 3 OS=Sus scrofa OX=9823 GN=SF3A3	0.763	Down	0.036079	SF3A3	58.891	6.1879	5.4	3	4	3	1.432	1.207	1.209	0.918	0.905	1.113
Biological Process	GO:0008380	9	RNA splicing	0.0368877	A0A287A0V4	Thioredoxin like 4A OS=Sus scrofa OX=9823 GN=TXNL4A	1.598	Up	0.028437	TXNL4A	16.8	3.293	13.4	2	3	2	1.066	0.752	0.85	1.443	1.18	1.641
Biological Process	GO:0007283	8	spermatogenesis	0.12066	F1SHE9	Islet cell autoantigen 1 like OS=Sus scrofa OX=9823 GN=ICA1L	0.826	Down	0.029897	ICA1L	54.067	3.741	2.3	1	1	1	1.257	1.036	1.126	0.961	0.935	0.928
Biological Process	GO:0007283	8	spermatogenesis	0.12066	Q71LE2	Histone H3.3 OS=Sus scrofa OX=9823 GN=H3F3A	1.202	Up	0.00110246	H3F3A	15.328	4.68	11.8	2	4	1	1.122	1.19	1.135	1.355	1.374	1.414
Biological Process	GO:0007283	8	spermatogenesis	0.12066	Q95313	Male-enhanced antigen 1 OS=Sus scrofa OX=9823 GN=MEA1	0.751	Down	0.02048	MEA1	18.767	7.0678	7.5	1	2	1	1.046	1.068	1.15	0.839	0.905	0.708
Biological Process	GO:0006873	7	cellular ion homeostasis	0.112814	F1SDX6	Transglutaminase 2 OS=Sus scrofa OX=9823 GN=TGM2	1.422	Up	0.0116979	TGM2	77.211	14.63	7.9	5	5	5	0.749	0.637	0.706	0.869	1.046	1.059
Biological Process	GO:0006873	7	cellular ion homeostasis	0.112814	P09571	Serotransferrin OS=Sus scrofa OX=9823 GN=TF	2.288	Up	7.15e-07	TF	76.967	238.23	38.1	25	42	20	0.695	0.707	0.735	1.607	1.651	1.631
Biological Process	GO:0006873	7	cellular ion homeostasis	0.112814	P50828	Hemopexin OS=Sus scrofa OX=9823 GN=HPX	1.976	Up	0.000155029	HPX	51.305	47.361	17.2	7	7	7	0.74	0.869	0.822	1.562	1.624	1.618
Biological Process	GO:0031507	9	heterochromatin assembly	0.00127592	F1SC64	"Helicase, lymphoid specific OS=Sus scrofa OX=9823 GN=HELLS"	1.285	Up	0.02116	HELLS	97.011	2.0435	2.4	2	3	2	1.13	1.014	1.272	1.402	1.511	1.476
Biological Process	GO:0031507	9	heterochromatin assembly	0.00127592	Q71LE2	Histone H3.3 OS=Sus scrofa OX=9823 GN=H3F3A	1.202	Up	0.00110246	H3F3A	15.328	4.68	11.8	2	4	1	1.122	1.19	1.135	1.355	1.374	1.414
Biological Process	GO:0071826	5	ribonucleoprotein complex subunit organization	0.305914	F1RU31	"SART1, U4/U6.U5 tri-snRNP-associated protein 1 OS=Sus scrofa OX=9823 GN=SART1"	1.607	Up	0.049195	SART1	90.81	5.0869	2.1	1	1	1	0.629	0.663	1.097	1.19	1.35	1.299
Biological Process	GO:0071826	5	ribonucleoprotein complex subunit organization	0.305914	F1SBP3	DEAD-box helicase 20 OS=Sus scrofa OX=9823 GN=DDX20	1.204	Up	0.037275	DDX20	92.3	10.823	6	5	6	5	0.889	0.941	0.891	1.198	1.093	0.985
Biological Process	GO:0071826	5	ribonucleoprotein complex subunit organization	0.305914	Q2YGT9	60S ribosomal protein L6 OS=Sus scrofa OX=9823 GN=RPL6	0.812	Down	0.036957	RPL6	32.19	18.225	17.6	6	7	6	1.19	1.046	1.004	0.817	0.866	0.949
Biological Process	GO:1903507	10	negative regulation of nucleic acid-templated transcription	0.0125949	F1SJ00	DDB1 and CUL4 associated factor 1 OS=Sus scrofa OX=9823 GN=DCAF1	0.814	Down	0.0065195	DCAF1	149.62	1.4892	0.7	1	1	1	1.011	0.993	1.042	0.834	0.875	0.77
Biological Process	GO:1903507	10	negative regulation of nucleic acid-templated transcription	0.0125949	I3LH38	Bystin OS=Sus scrofa OX=9823 GN=BYSL	1.408	Up	0.0072553	BYSL	49.3	2.2765	2.1	1	2	1	1.018	1.189	1.265	1.655	1.677	1.557
Biological Process	GO:1903507	10	negative regulation of nucleic acid-templated transcription	0.0125949	F1RMU2	TATA-box binding protein associated factor 7 OS=Sus scrofa OX=9823 GN=TAF7	1.284	Up	0.048417	TAF7	40.245	3.3572	6	2	3	2	0.856	0.701	0.806	0.901	1.001	1.133
Biological Process	GO:1903507	10	negative regulation of nucleic acid-templated transcription	0.0125949	F1RUD8	"Geminin, DNA replication inhibitor OS=Sus scrofa OX=9823 GN=GMNN"	1.289	Up	0.0022421	GMNN	23.507	10.63	19.6	4	4	4	1.058	1.117	1.153	1.499	1.368	1.423
Biological Process	GO:1903507	10	negative regulation of nucleic acid-templated transcription	0.0125949	F1SBP3	DEAD-box helicase 20 OS=Sus scrofa OX=9823 GN=DDX20	1.204	Up	0.037275	DDX20	92.3	10.823	6	5	6	5	0.889	0.941	0.891	1.198	1.093	0.985
Biological Process	GO:1903507	10	negative regulation of nucleic acid-templated transcription	0.0125949	F1SC64	"Helicase, lymphoid specific OS=Sus scrofa OX=9823 GN=HELLS"	1.285	Up	0.02116	HELLS	97.011	2.0435	2.4	2	3	2	1.13	1.014	1.272	1.402	1.511	1.476
Biological Process	GO:1903507	10	negative regulation of nucleic acid-templated transcription	0.0125949	F1RKH0	Sin3 histone deacetylase corepressor complex component SDS3 OS=Sus scrofa OX=9823 GN=SUDS3	1.332	Up	0.04274	SUDS3	37.936	10.411	10.4	3	4	3	0.773	1.027	1.024	1.337	1.236	1.189
Biological Process	GO:0006333	7	chromatin assembly or disassembly	0.265951	F1SC64	"Helicase, lymphoid specific OS=Sus scrofa OX=9823 GN=HELLS"	1.285	Up	0.02116	HELLS	97.011	2.0435	2.4	2	3	2	1.13	1.014	1.272	1.402	1.511	1.476
Biological Process	GO:0006333	7	chromatin assembly or disassembly	0.265951	Q71LE2	Histone H3.3 OS=Sus scrofa OX=9823 GN=H3F3A	1.202	Up	0.00110246	H3F3A	15.328	4.68	11.8	2	4	1	1.122	1.19	1.135	1.355	1.374	1.414
Biological Process	GO:0010639	7	negative regulation of organelle organization	0.0192968	F1S459	Uncharacterized protein OS=Sus scrofa OX=9823 GN=TERF2IP	1.216	Up	0.0028209	TERF2IP	44.313	19.579	14.2	5	5	5	0.985	1.021	1.083	1.279	1.23	1.246
Biological Process	GO:0010639	7	negative regulation of organelle organization	0.0192968	F1RMU2	TATA-box binding protein associated factor 7 OS=Sus scrofa OX=9823 GN=TAF7	1.284	Up	0.048417	TAF7	40.245	3.3572	6	2	3	2	0.856	0.701	0.806	0.901	1.001	1.133
Biological Process	GO:0010639	7	negative regulation of organelle organization	0.0192968	Q71LE2	Histone H3.3 OS=Sus scrofa OX=9823 GN=H3F3A	1.202	Up	0.00110246	H3F3A	15.328	4.68	11.8	2	4	1	1.122	1.19	1.135	1.355	1.374	1.414
Biological Process	GO:0010639	7	negative regulation of organelle organization	0.0192968	Q6DUB7	Stathmin OS=Sus scrofa OX=9823 GN=STMN1	1.213	Up	0.0103832	STMN1	17.302	38.195	44.3	8	15	6	0.844	0.935	0.903	1.054	1.15	1.049
Biological Process	GO:0010639	7	negative regulation of organelle organization	0.0192968	A0A287B0G6	Tropomodulin-3 OS=Sus scrofa OX=9823 GN=TMOD3	0.787	Down	0.037123	TMOD3	36.66	7.1898	8.9	3	3	2	1.226	1.016	1.101	0.974	0.808	0.848
Biological Process	GO:0032268	7	regulation of cellular protein metabolic process	0.0210168	I3LND7	Cell division cycle protein 123 homolog OS=Sus scrofa OX=9823 GN=CDC123	1.228	Up	0.0122391	CDC123	35.518	9.2155	16.4	5	5	5	1.112	1.198	1.261	1.541	1.388	1.456
Biological Process	GO:0032268	7	regulation of cellular protein metabolic process	0.0210168	F1SCF0	Alpha-1-antitrypsin OS=Sus scrofa OX=9823 GN=SERPINA1	1.395	Up	0.0140958	SERPINA1	46.951	7.3663	8.1	3	3	3	0.746	0.925	0.953	1.222	1.166	1.273
Biological Process	GO:0032268	7	regulation of cellular protein metabolic process	0.0210168	F1RND0	Unc-119 lipid binding chaperone OS=Sus scrofa OX=9823 GN=UNC119	0.832	Down	0.0112387	UNC119	26.868	19.471	21.2	3	4	3	1.089	1.182	1.088	0.894	0.989	0.911
Biological Process	GO:0032268	7	regulation of cellular protein metabolic process	0.0210168	Q9GK37	Corticosteroid-binding globulin OS=Sus scrofa OX=9823 GN=Serpina6	0.719	Down	0.024977	Serpina6	45.188	4.9104	4.9	2	3	2	1.323	1.054	1.349	0.971	0.889	0.818
Biological Process	GO:0032268	7	regulation of cellular protein metabolic process	0.0210168	F2Z5E2	Antithrombin-III precursor OS=Sus scrofa OX=9823 GN=SERPINC1	1.264	Up	0.0045572	SERPINC1	52.404	19.475	17.3	8	5	3	0.96	0.839	0.922	1.159	1.125	1.154
Biological Process	GO:0032268	7	regulation of cellular protein metabolic process	0.0210168	F1SMI8	Complement component C6 precursor OS=Sus scrofa OX=9823 GN=C6	2.78	Up	4.26e-05	C6	104.63	32.506	12.5	13	19	13	0.601	0.708	0.611	1.731	1.813	1.794
Biological Process	GO:0032268	7	regulation of cellular protein metabolic process	0.0210168	F1S459	Uncharacterized protein OS=Sus scrofa OX=9823 GN=TERF2IP	1.216	Up	0.0028209	TERF2IP	44.313	19.579	14.2	5	5	5	0.985	1.021	1.083	1.279	1.23	1.246
Biological Process	GO:0032268	7	regulation of cellular protein metabolic process	0.0210168	F1RQW2	Complement C4-A precursor OS=Sus scrofa OX=9823 GN=C4A	1.986	Up	0.00080116	C4A	192.43	17.44	4.9	8	10	8	0.707	0.896	0.813	1.536	1.701	1.562
Biological Process	GO:0032268	7	regulation of cellular protein metabolic process	0.0210168	Q0Z8R0	Cystatin OS=Sus scrofa OX=9823 GN=CST3	1.312	Up	0.0147599	CST3	15.734	13.512	12.3	1	1	1	0.806	0.968	0.988	1.25	1.181	1.193
Biological Process	GO:0032268	7	regulation of cellular protein metabolic process	0.0210168	F1SG25	Uncharacterized protein OS=Sus scrofa OX=9823 GN=ANOS1	0.744	Down	0.025544	ANOS1	72.317	8.7658	3.8	2	2	2	1.227	1.066	1.079	0.878	0.719	0.911
Biological Process	GO:0032268	7	regulation of cellular protein metabolic process	0.0210168	F1SK25	Fanconi anemia complementation group I OS=Sus scrofa OX=9823 GN=FANCI	1.445	Up	2.04e-05	FANCI	138.94	26.711	5	6	8	6	0.929	0.926	0.885	1.321	1.325	1.312
Biological Process	GO:0032268	7	regulation of cellular protein metabolic process	0.0210168	F1RV73	Bone morphogenetic protein 15 OS=Sus scrofa OX=9823 GN=BMP15	1.269	Up	0.0040555	BMP15	45.966	27.226	19.2	9	23	9	0.89	0.791	0.806	1.022	1.05	1.084
Biological Process	GO:0032268	7	regulation of cellular protein metabolic process	0.0210168	F1SCD0	Uncharacterized protein OS=Sus scrofa OX=9823 GN=LOC100153899	1.671	Up	7.59e-05	LOC100153899	46.64	64.657	13.9	6	11	2	0.827	0.781	0.833	1.307	1.413	1.36
Biological Process	GO:0032268	7	regulation of cellular protein metabolic process	0.0210168	F1RMU2	TATA-box binding protein associated factor 7 OS=Sus scrofa OX=9823 GN=TAF7	1.284	Up	0.048417	TAF7	40.245	3.3572	6	2	3	2	0.856	0.701	0.806	0.901	1.001	1.133
Biological Process	GO:0032268	7	regulation of cellular protein metabolic process	0.0210168	F1SFI7	Alpha-2-HS-glycoprotein OS=Sus scrofa OX=9823 GN=AHSG	1.776	Up	0.00085782	AHSG	38.789	43.968	12.6	4	6	4	0.703	0.837	0.837	1.374	1.485	1.362
Biological Process	GO:0032268	7	regulation of cellular protein metabolic process	0.0210168	F1S402	Baculoviral IAP repeat containing 6 OS=Sus scrofa OX=9823 GN=BIRC6	0.688	Down	0.0112413	BIRC6	529.04	23.528	2	8	9	8	1.184	1.034	1.05	0.797	0.644	0.807
Biological Process	GO:0032268	7	regulation of cellular protein metabolic process	0.0210168	I3LH38	Bystin OS=Sus scrofa OX=9823 GN=BYSL	1.408	Up	0.0072553	BYSL	49.3	2.2765	2.1	1	2	1	1.018	1.189	1.265	1.655	1.677	1.557
Biological Process	GO:0022412	5	cellular process involved in reproduction in multicellular organism	0.090553	F1SHE9	Islet cell autoantigen 1 like OS=Sus scrofa OX=9823 GN=ICA1L	0.826	Down	0.029897	ICA1L	54.067	3.741	2.3	1	1	1	1.257	1.036	1.126	0.961	0.935	0.928
Biological Process	GO:0022412	5	cellular process involved in reproduction in multicellular organism	0.090553	F1SBP3	DEAD-box helicase 20 OS=Sus scrofa OX=9823 GN=DDX20	1.204	Up	0.037275	DDX20	92.3	10.823	6	5	6	5	0.889	0.941	0.891	1.198	1.093	0.985
Biological Process	GO:0022412	5	cellular process involved in reproduction in multicellular organism	0.090553	Q71LE2	Histone H3.3 OS=Sus scrofa OX=9823 GN=H3F3A	1.202	Up	0.00110246	H3F3A	15.328	4.68	11.8	2	4	1	1.122	1.19	1.135	1.355	1.374	1.414
Biological Process	GO:1902904	7	negative regulation of supramolecular fiber organization	0.110462	Q6DUB7	Stathmin OS=Sus scrofa OX=9823 GN=STMN1	1.213	Up	0.0103832	STMN1	17.302	38.195	44.3	8	15	6	0.844	0.935	0.903	1.054	1.15	1.049
Biological Process	GO:1902904	7	negative regulation of supramolecular fiber organization	0.110462	A0A287B0G6	Tropomodulin-3 OS=Sus scrofa OX=9823 GN=TMOD3	0.787	Down	0.037123	TMOD3	36.66	7.1898	8.9	3	3	2	1.226	1.016	1.101	0.974	0.808	0.848
Biological Process	GO:0052547	8	regulation of peptidase activity	0.000149064	F1SG25	Uncharacterized protein OS=Sus scrofa OX=9823 GN=ANOS1	0.744	Down	0.025544	ANOS1	72.317	8.7658	3.8	2	2	2	1.227	1.066	1.079	0.878	0.719	0.911
Biological Process	GO:0052547	8	regulation of peptidase activity	0.000149064	F1SCD0	Uncharacterized protein OS=Sus scrofa OX=9823 GN=LOC100153899	1.671	Up	7.59e-05	LOC100153899	46.64	64.657	13.9	6	11	2	0.827	0.781	0.833	1.307	1.413	1.36
Biological Process	GO:0052547	8	regulation of peptidase activity	0.000149064	F1SFI7	Alpha-2-HS-glycoprotein OS=Sus scrofa OX=9823 GN=AHSG	1.776	Up	0.00085782	AHSG	38.789	43.968	12.6	4	6	4	0.703	0.837	0.837	1.374	1.485	1.362
Biological Process	GO:0052547	8	regulation of peptidase activity	0.000149064	F1S402	Baculoviral IAP repeat containing 6 OS=Sus scrofa OX=9823 GN=BIRC6	0.688	Down	0.0112413	BIRC6	529.04	23.528	2	8	9	8	1.184	1.034	1.05	0.797	0.644	0.807
Biological Process	GO:0052547	8	regulation of peptidase activity	0.000149064	F1SCF0	Alpha-1-antitrypsin OS=Sus scrofa OX=9823 GN=SERPINA1	1.395	Up	0.0140958	SERPINA1	46.951	7.3663	8.1	3	3	3	0.746	0.925	0.953	1.222	1.166	1.273
Biological Process	GO:0052547	8	regulation of peptidase activity	0.000149064	F2Z5E2	Antithrombin-III precursor OS=Sus scrofa OX=9823 GN=SERPINC1	1.264	Up	0.0045572	SERPINC1	52.404	19.475	17.3	8	5	3	0.96	0.839	0.922	1.159	1.125	1.154
Biological Process	GO:0052547	8	regulation of peptidase activity	0.000149064	Q9GK37	Corticosteroid-binding globulin OS=Sus scrofa OX=9823 GN=Serpina6	0.719	Down	0.024977	Serpina6	45.188	4.9104	4.9	2	3	2	1.323	1.054	1.349	0.971	0.889	0.818
Biological Process	GO:0052547	8	regulation of peptidase activity	0.000149064	F1RQW2	Complement C4-A precursor OS=Sus scrofa OX=9823 GN=C4A	1.986	Up	0.00080116	C4A	192.43	17.44	4.9	8	10	8	0.707	0.896	0.813	1.536	1.701	1.562
Biological Process	GO:0052547	8	regulation of peptidase activity	0.000149064	Q0Z8R0	Cystatin OS=Sus scrofa OX=9823 GN=CST3	1.312	Up	0.0147599	CST3	15.734	13.512	12.3	1	1	1	0.806	0.968	0.988	1.25	1.181	1.193
Biological Process	GO:0006879	11	cellular iron ion homeostasis	0.03101	P09571	Serotransferrin OS=Sus scrofa OX=9823 GN=TF	2.288	Up	7.15e-07	TF	76.967	238.23	38.1	25	42	20	0.695	0.707	0.735	1.607	1.651	1.631
Biological Process	GO:0006879	11	cellular iron ion homeostasis	0.03101	P50828	Hemopexin OS=Sus scrofa OX=9823 GN=HPX	1.976	Up	0.000155029	HPX	51.305	47.361	17.2	7	7	7	0.74	0.869	0.822	1.562	1.624	1.618
Biological Process	GO:0002252	3	immune effector process	0.000783404	A0A287AAZ9	Complement factor B OS=Sus scrofa OX=9823 GN=CFB	0.793	Down	0.049685	CFB	81.376	5.0096	4.4	3	3	3	1.163	1.017	0.89	0.778	0.805	0.851
Biological Process	GO:0002252	3	immune effector process	0.000783404	I3LTB8	Complement C3 OS=Sus scrofa OX=9823 GN=C3	1.673	Up	7.95e-05	C3	185.27	301.69	19	34	43	30	0.626	0.671	0.689	1.08	1.124	1.118
Biological Process	GO:0002252	3	immune effector process	0.000783404	A0A286ZKB4	Complement C5a anaphylatoxin OS=Sus scrofa OX=9823 GN=C5	2.833	Up	1.72e-05	C5	186.18	50.982	9.5	14	16	14	0.629	0.567	0.594	1.6	1.759	1.712
Biological Process	GO:0002252	3	immune effector process	0.000783404	F1RQW2	Complement C4-A precursor OS=Sus scrofa OX=9823 GN=C4A	1.986	Up	0.00080116	C4A	192.43	17.44	4.9	8	10	8	0.707	0.896	0.813	1.536	1.701	1.562
Biological Process	GO:0002252	3	immune effector process	0.000783404	Q9TUQ3	Complement component C7 OS=Sus scrofa OX=9823 GN=C7	3.346	Up	3.07e-07	C7	93.061	34.541	14.2	12	16	12	0.556	0.566	0.593	1.941	1.877	1.921
Biological Process	GO:0002252	3	immune effector process	0.000783404	F1S788	Complement C8 alpha chain OS=Sus scrofa OX=9823 GN=C8A	5.867	Up	0.00022102	C8A	66.06	44.705	12.2	6	7	6	0.295	0.471	0.402	2.151	2.385	2.317
Biological Process	GO:0006959	4	humoral immune response	4.8938e-08	A0A287AAZ9	Complement factor B OS=Sus scrofa OX=9823 GN=CFB	0.793	Down	0.049685	CFB	81.376	5.0096	4.4	3	3	3	1.163	1.017	0.89	0.778	0.805	0.851
Biological Process	GO:0006959	4	humoral immune response	4.8938e-08	I3LTB8	Complement C3 OS=Sus scrofa OX=9823 GN=C3	1.673	Up	7.95e-05	C3	185.27	301.69	19	34	43	30	0.626	0.671	0.689	1.08	1.124	1.118
Biological Process	GO:0006959	4	humoral immune response	4.8938e-08	A0A286ZKB4	Complement C5a anaphylatoxin OS=Sus scrofa OX=9823 GN=C5	2.833	Up	1.72e-05	C5	186.18	50.982	9.5	14	16	14	0.629	0.567	0.594	1.6	1.759	1.712
Biological Process	GO:0006959	4	humoral immune response	4.8938e-08	F1RQW2	Complement C4-A precursor OS=Sus scrofa OX=9823 GN=C4A	1.986	Up	0.00080116	C4A	192.43	17.44	4.9	8	10	8	0.707	0.896	0.813	1.536	1.701	1.562
Biological Process	GO:0006959	4	humoral immune response	4.8938e-08	Q9TUQ3	Complement component C7 OS=Sus scrofa OX=9823 GN=C7	3.346	Up	3.07e-07	C7	93.061	34.541	14.2	12	16	12	0.556	0.566	0.593	1.941	1.877	1.921
Biological Process	GO:0006959	4	humoral immune response	4.8938e-08	F1S788	Complement C8 alpha chain OS=Sus scrofa OX=9823 GN=C8A	5.867	Up	0.00022102	C8A	66.06	44.705	12.2	6	7	6	0.295	0.471	0.402	2.151	2.385	2.317
Biological Process	GO:0048468	6	cell development	0.0397707	F1SHE9	Islet cell autoantigen 1 like OS=Sus scrofa OX=9823 GN=ICA1L	0.826	Down	0.029897	ICA1L	54.067	3.741	2.3	1	1	1	1.257	1.036	1.126	0.961	0.935	0.928
Biological Process	GO:0048468	6	cell development	0.0397707	P02543	Vimentin OS=Sus scrofa OX=9823 GN=VIM	0.808	Down	0.00029841	VIM	53.667	143.39	48.1	24	47	21	0.899	0.922	0.903	0.712	0.753	0.737
Biological Process	GO:0048468	6	cell development	0.0397707	I3LKI4	Peroxisomal biogenesis factor 5 OS=Sus scrofa OX=9823 GN=PEX5	0.696	Down	0.00053611	PEX5	60.407	24.811	17	8	9	8	1.149	1.068	1.156	0.816	0.783	0.748
Biological Process	GO:0048468	6	cell development	0.0397707	F1RV73	Bone morphogenetic protein 15 OS=Sus scrofa OX=9823 GN=BMP15	1.269	Up	0.0040555	BMP15	45.966	27.226	19.2	9	23	9	0.89	0.791	0.806	1.022	1.05	1.084
Biological Process	GO:0048468	6	cell development	0.0397707	F1SBP3	DEAD-box helicase 20 OS=Sus scrofa OX=9823 GN=DDX20	1.204	Up	0.037275	DDX20	92.3	10.823	6	5	6	5	0.889	0.941	0.891	1.198	1.093	0.985
Biological Process	GO:0048468	6	cell development	0.0397707	Q71LE2	Histone H3.3 OS=Sus scrofa OX=9823 GN=H3F3A	1.202	Up	0.00110246	H3F3A	15.328	4.68	11.8	2	4	1	1.122	1.19	1.135	1.355	1.374	1.414
Biological Process	GO:0048468	6	cell development	0.0397707	F1S939	Microtubule-associated protein 1S OS=Sus scrofa OX=9823 GN=MAP1S	1.356	Up	0.00172414	MAP1S	112.6	2.1768	1.9	2	2	2	0.267	0.243	0.249	0.324	0.358	0.347
Biological Process	GO:0048468	6	cell development	0.0397707	Q6DUB7	Stathmin OS=Sus scrofa OX=9823 GN=STMN1	1.213	Up	0.0103832	STMN1	17.302	38.195	44.3	8	15	6	0.844	0.935	0.903	1.054	1.15	1.049
Biological Process	GO:0006936	5	muscle contraction	0.122369	P67937	Tropomyosin alpha-4 chain OS=Sus scrofa OX=9823 GN=TPM4	0.736	Down	0.00168329	TPM4	28.521	67.532	38.7	12	9	6	0.722	0.811	0.798	0.56	0.593	0.563
Biological Process	GO:0006936	5	muscle contraction	0.122369	F1SU03	Heparan sulfate proteoglycan 2 OS=Sus scrofa OX=9823 GN=HSPG2	1.664	Up	0.032856	HSPG2	461.35	9.1023	0.9	3	3	3	1.063	0.738	0.666	1.208	1.588	1.309
Biological Process	GO:0009127	10	purine nucleoside monophosphate biosynthetic process	0.265951	Q9MYT8	"ATP synthase subunit e, mitochondrial OS=Sus scrofa OX=9823 GN=ATP5ME"	0.775	Down	0.030797	ATP5ME	8.2314	6.1594	32.4	2	3	2	1.376	1.096	1.106	0.918	0.902	0.954
Biological Process	GO:0009127	10	purine nucleoside monophosphate biosynthetic process	0.265951	F1RZI0	"ATP synthase F(0) complex subunit C3, mitochondrial OS=Sus scrofa OX=9823 GN=ATP5MC3"	1.268	Up	0.0038621	ATP5MC3	13.365	1.4908	5.4	1	2	1	0.833	0.936	0.93	1.167	1.119	1.137
Biological Process	GO:0051252	7	regulation of RNA metabolic process	0.0492626	A0A286ZK95	Transcription and mRNA export factor ENY2 OS=Sus scrofa OX=9823 GN=ENY2	1.251	Up	0.0120601	ENY2	11.528	2.3366	14.9	2	2	2	0.903	1.025	1.017	1.251	1.154	1.278
Biological Process	GO:0051252	7	regulation of RNA metabolic process	0.0492626	F1RV73	Bone morphogenetic protein 15 OS=Sus scrofa OX=9823 GN=BMP15	1.269	Up	0.0040555	BMP15	45.966	27.226	19.2	9	23	9	0.89	0.791	0.806	1.022	1.05	1.084
Biological Process	GO:0051252	7	regulation of RNA metabolic process	0.0492626	F1RMU2	TATA-box binding protein associated factor 7 OS=Sus scrofa OX=9823 GN=TAF7	1.284	Up	0.048417	TAF7	40.245	3.3572	6	2	3	2	0.856	0.701	0.806	0.901	1.001	1.133
Biological Process	GO:0051252	7	regulation of RNA metabolic process	0.0492626	A0A287AIZ1	Uncharacterized protein OS=Sus scrofa OX=9823 GN=ZIM2	0.759	Down	0.0077389	ZIM2	61.658	6.0808	2.4	1	1	1	1.316	1.496	1.512	1.063	1.052	1.167
Biological Process	GO:0051252	7	regulation of RNA metabolic process	0.0492626	A0A288CFX9	High mobility group protein HMGI-C OS=Sus scrofa OX=9823 GN=LOC100359361	1.327	Up	0.003877	LOC100359361	11.831	13.76	33.3	5	5	5	1.08	1.066	0.974	1.3	1.377	1.463
Biological Process	GO:0051252	7	regulation of RNA metabolic process	0.0492626	F1SC64	"Helicase, lymphoid specific OS=Sus scrofa OX=9823 GN=HELLS"	1.285	Up	0.02116	HELLS	97.011	2.0435	2.4	2	3	2	1.13	1.014	1.272	1.402	1.511	1.476
Biological Process	GO:0051252	7	regulation of RNA metabolic process	0.0492626	F1STJ8	Ankyrin repeat domain 49 OS=Sus scrofa OX=9823 GN=ANKRD49	1.728	Up	0.034559	ANKRD49	27.236	1.6953	3.3	1	1	1	0.879	0.818	0.61	1.59	1.378	1.019
Biological Process	GO:0051252	7	regulation of RNA metabolic process	0.0492626	F1SJ00	DDB1 and CUL4 associated factor 1 OS=Sus scrofa OX=9823 GN=DCAF1	0.814	Down	0.0065195	DCAF1	149.62	1.4892	0.7	1	1	1	1.011	0.993	1.042	0.834	0.875	0.77
Biological Process	GO:0051252	7	regulation of RNA metabolic process	0.0492626	I3LH38	Bystin OS=Sus scrofa OX=9823 GN=BYSL	1.408	Up	0.0072553	BYSL	49.3	2.2765	2.1	1	2	1	1.018	1.189	1.265	1.655	1.677	1.557
Biological Process	GO:0051252	7	regulation of RNA metabolic process	0.0492626	F1S459	Uncharacterized protein OS=Sus scrofa OX=9823 GN=TERF2IP	1.216	Up	0.0028209	TERF2IP	44.313	19.579	14.2	5	5	5	0.985	1.021	1.083	1.279	1.23	1.246
Biological Process	GO:0051252	7	regulation of RNA metabolic process	0.0492626	F1RUD8	"Geminin, DNA replication inhibitor OS=Sus scrofa OX=9823 GN=GMNN"	1.289	Up	0.0022421	GMNN	23.507	10.63	19.6	4	4	4	1.058	1.117	1.153	1.499	1.368	1.423
Biological Process	GO:0051252	7	regulation of RNA metabolic process	0.0492626	F1SBP3	DEAD-box helicase 20 OS=Sus scrofa OX=9823 GN=DDX20	1.204	Up	0.037275	DDX20	92.3	10.823	6	5	6	5	0.889	0.941	0.891	1.198	1.093	0.985
Biological Process	GO:0051252	7	regulation of RNA metabolic process	0.0492626	F1RKH0	Sin3 histone deacetylase corepressor complex component SDS3 OS=Sus scrofa OX=9823 GN=SUDS3	1.332	Up	0.04274	SUDS3	37.936	10.411	10.4	3	4	3	0.773	1.027	1.024	1.337	1.236	1.189
Biological Process	GO:0051252	7	regulation of RNA metabolic process	0.0492626	A0A287AUW4	Uncharacterized protein OS=Sus scrofa OX=9823 GN=SUB1	1.221	Up	0.0151774	SUB1	14.395	6.6318	24.4	3	6	3	0.8	0.91	0.901	1.118	1.021	1.05
Biological Process	GO:0042060	5	wound healing	0.0233687	F1RX36	Fibrinogen alpha chain OS=Sus scrofa OX=9823 GN=FGA	1.844	Up	0.0011434	FGA	72.612	29.552	12.1	8	11	8	0.945	0.795	0.762	1.466	1.641	1.507
Biological Process	GO:0042060	5	wound healing	0.0233687	I3LJW2	Fibrinogen gamma chain precursor OS=Sus scrofa OX=9823 GN=FGG	2	Up	1.58e-05	FGG	49.618	83.852	21	9	10	9	0.794	0.744	0.796	1.554	1.593	1.52
Biological Process	GO:0042060	5	wound healing	0.0233687	I3L651	Fibrinogen beta chain OS=Sus scrofa OX=9823 GN=FGB	1.941	Up	0.0167399	FGB	51.696	19.042	16.1	6	7	6	0.697	0.686	0.898	1.472	1.45	1.506
Biological Process	GO:0042060	5	wound healing	0.0233687	P06867	Plasminogen OS=Sus scrofa OX=9823 GN=PLG	1.472	Up	0.0050039	PLG	90.614	8.5094	5.8	5	5	5	0.997	0.898	0.794	1.268	1.374	1.316
Biological Process	GO:0006754	12	ATP biosynthetic process	0.110462	Q9MYT8	"ATP synthase subunit e, mitochondrial OS=Sus scrofa OX=9823 GN=ATP5ME"	0.775	Down	0.030797	ATP5ME	8.2314	6.1594	32.4	2	3	2	1.376	1.096	1.106	0.918	0.902	0.954
Biological Process	GO:0006754	12	ATP biosynthetic process	0.110462	F1RZI0	"ATP synthase F(0) complex subunit C3, mitochondrial OS=Sus scrofa OX=9823 GN=ATP5MC3"	1.268	Up	0.0038621	ATP5MC3	13.365	1.4908	5.4	1	2	1	0.833	0.936	0.93	1.167	1.119	1.137
Biological Process	GO:0002526	6	acute inflammatory response	0.00730071	Q8SPS7	Haptoglobin OS=Sus scrofa OX=9823 GN=HP	2.215	Up	4.18e-05	HP	38.481	21.094	18.7	6	13	6	0.86	0.76	0.776	1.713	1.807	1.788
Biological Process	GO:0002526	6	acute inflammatory response	0.00730071	F1SFI7	Alpha-2-HS-glycoprotein OS=Sus scrofa OX=9823 GN=AHSG	1.776	Up	0.00085782	AHSG	38.789	43.968	12.6	4	6	4	0.703	0.837	0.837	1.374	1.485	1.362
Biological Process	GO:0015986	13	ATP synthesis coupled proton transport	0.087694	Q9MYT8	"ATP synthase subunit e, mitochondrial OS=Sus scrofa OX=9823 GN=ATP5ME"	0.775	Down	0.030797	ATP5ME	8.2314	6.1594	32.4	2	3	2	1.376	1.096	1.106	0.918	0.902	0.954
Biological Process	GO:0015986	13	ATP synthesis coupled proton transport	0.087694	F1RZI0	"ATP synthase F(0) complex subunit C3, mitochondrial OS=Sus scrofa OX=9823 GN=ATP5MC3"	1.268	Up	0.0038621	ATP5MC3	13.365	1.4908	5.4	1	2	1	0.833	0.936	0.93	1.167	1.119	1.137
Biological Process	GO:0016071	8	mRNA metabolic process	0.0328642	F1RWS8	Small nuclear ribonucleoprotein polypeptide A' OS=Sus scrofa OX=9823 GN=SNRPA1	1.308	Up	0.041617	SNRPA1	28.385	15.275	17.6	4	4	4	0.684	0.912	0.875	1.071	1.034	1.128
Biological Process	GO:0016071	8	mRNA metabolic process	0.0328642	A0A286ZZA4	RNA binding motif protein 39 OS=Sus scrofa OX=9823 GN=RBM39	1.254	Up	0.0042623	RBM39	55.777	15.06	4.6	2	2	2	0.883	0.97	0.912	1.166	1.097	1.203
Biological Process	GO:0016071	8	mRNA metabolic process	0.0328642	F1RU31	"SART1, U4/U6.U5 tri-snRNP-associated protein 1 OS=Sus scrofa OX=9823 GN=SART1"	1.607	Up	0.049195	SART1	90.81	5.0869	2.1	1	1	1	0.629	0.663	1.097	1.19	1.35	1.299
Biological Process	GO:0016071	8	mRNA metabolic process	0.0328642	A0A287AG68	Uncharacterized protein OS=Sus scrofa OX=9823	1.406	Up	0.041224	---	22.486	12.492	5.7	1	1	1	0.78	0.869	0.593	1.003	1.121	1.028
Biological Process	GO:0016071	8	mRNA metabolic process	0.0328642	F1SBP3	DEAD-box helicase 20 OS=Sus scrofa OX=9823 GN=DDX20	1.204	Up	0.037275	DDX20	92.3	10.823	6	5	6	5	0.889	0.941	0.891	1.198	1.093	0.985
Biological Process	GO:0016071	8	mRNA metabolic process	0.0328642	F1SV40	Splicing factor 3a subunit 3 OS=Sus scrofa OX=9823 GN=SF3A3	0.763	Down	0.036079	SF3A3	58.891	6.1879	5.4	3	4	3	1.432	1.207	1.209	0.918	0.905	1.113
Biological Process	GO:0016071	8	mRNA metabolic process	0.0328642	A0A287A0V4	Thioredoxin like 4A OS=Sus scrofa OX=9823 GN=TXNL4A	1.598	Up	0.028437	TXNL4A	16.8	3.293	13.4	2	3	2	1.066	0.752	0.85	1.443	1.18	1.641
Biological Process	GO:0048609	4	multicellular organismal reproductive process	0.0484841	F1SHE9	Islet cell autoantigen 1 like OS=Sus scrofa OX=9823 GN=ICA1L	0.826	Down	0.029897	ICA1L	54.067	3.741	2.3	1	1	1	1.257	1.036	1.126	0.961	0.935	0.928
Biological Process	GO:0048609	4	multicellular organismal reproductive process	0.0484841	F1RV73	Bone morphogenetic protein 15 OS=Sus scrofa OX=9823 GN=BMP15	1.269	Up	0.0040555	BMP15	45.966	27.226	19.2	9	23	9	0.89	0.791	0.806	1.022	1.05	1.084
Biological Process	GO:0048609	4	multicellular organismal reproductive process	0.0484841	F1SBP3	DEAD-box helicase 20 OS=Sus scrofa OX=9823 GN=DDX20	1.204	Up	0.037275	DDX20	92.3	10.823	6	5	6	5	0.889	0.941	0.891	1.198	1.093	0.985
Biological Process	GO:0048609	4	multicellular organismal reproductive process	0.0484841	Q71LE2	Histone H3.3 OS=Sus scrofa OX=9823 GN=H3F3A	1.202	Up	0.00110246	H3F3A	15.328	4.68	11.8	2	4	1	1.122	1.19	1.135	1.355	1.374	1.414
Biological Process	GO:0048609	4	multicellular organismal reproductive process	0.0484841	Q95313	Male-enhanced antigen 1 OS=Sus scrofa OX=9823 GN=MEA1	0.751	Down	0.02048	MEA1	18.767	7.0678	7.5	1	2	1	1.046	1.068	1.15	0.839	0.905	0.708
Biological Process	GO:0030855	6	epithelial cell differentiation	0.292953	P02543	Vimentin OS=Sus scrofa OX=9823 GN=VIM	0.808	Down	0.00029841	VIM	53.667	143.39	48.1	24	47	21	0.899	0.922	0.903	0.712	0.753	0.737
Biological Process	GO:0030855	6	epithelial cell differentiation	0.292953	F1RV73	Bone morphogenetic protein 15 OS=Sus scrofa OX=9823 GN=BMP15	1.269	Up	0.0040555	BMP15	45.966	27.226	19.2	9	23	9	0.89	0.791	0.806	1.022	1.05	1.084
Biological Process	GO:0000003	2	reproduction	0.167659	F1SHE9	Islet cell autoantigen 1 like OS=Sus scrofa OX=9823 GN=ICA1L	0.826	Down	0.029897	ICA1L	54.067	3.741	2.3	1	1	1	1.257	1.036	1.126	0.961	0.935	0.928
Biological Process	GO:0000003	2	reproduction	0.167659	F1RV73	Bone morphogenetic protein 15 OS=Sus scrofa OX=9823 GN=BMP15	1.269	Up	0.0040555	BMP15	45.966	27.226	19.2	9	23	9	0.89	0.791	0.806	1.022	1.05	1.084
Biological Process	GO:0000003	2	reproduction	0.167659	F1SBP3	DEAD-box helicase 20 OS=Sus scrofa OX=9823 GN=DDX20	1.204	Up	0.037275	DDX20	92.3	10.823	6	5	6	5	0.889	0.941	0.891	1.198	1.093	0.985
Biological Process	GO:0000003	2	reproduction	0.167659	Q71LE2	Histone H3.3 OS=Sus scrofa OX=9823 GN=H3F3A	1.202	Up	0.00110246	H3F3A	15.328	4.68	11.8	2	4	1	1.122	1.19	1.135	1.355	1.374	1.414
Biological Process	GO:0000003	2	reproduction	0.167659	F1S402	Baculoviral IAP repeat containing 6 OS=Sus scrofa OX=9823 GN=BIRC6	0.688	Down	0.0112413	BIRC6	529.04	23.528	2	8	9	8	1.184	1.034	1.05	0.797	0.644	0.807
Biological Process	GO:0000003	2	reproduction	0.167659	Q95313	Male-enhanced antigen 1 OS=Sus scrofa OX=9823 GN=MEA1	0.751	Down	0.02048	MEA1	18.767	7.0678	7.5	1	2	1	1.046	1.068	1.15	0.839	0.905	0.708
Biological Process	GO:2000257	7	regulation of protein activation cascade	0.00373788	F2Z5E2	Antithrombin-III precursor OS=Sus scrofa OX=9823 GN=SERPINC1	1.264	Up	0.0045572	SERPINC1	52.404	19.475	17.3	8	5	3	0.96	0.839	0.922	1.159	1.125	1.154
Biological Process	GO:2000257	7	regulation of protein activation cascade	0.00373788	F1SMI8	Complement component C6 precursor OS=Sus scrofa OX=9823 GN=C6	2.78	Up	4.26e-05	C6	104.63	32.506	12.5	13	19	13	0.601	0.708	0.611	1.731	1.813	1.794
Biological Process	GO:0006950	3	response to stress	0.0471728	F1SMJ6	Complement component C9 precursor OS=Sus scrofa OX=9823 GN=C9	2.448	Up	2.47e-06	C9	62.441	39.962	18.6	10	18	10	0.7	0.713	0.661	1.736	1.691	1.651
Biological Process	GO:0006950	3	response to stress	0.0471728	I3LTB8	Complement C3 OS=Sus scrofa OX=9823 GN=C3	1.673	Up	7.95e-05	C3	185.27	301.69	19	34	43	30	0.626	0.671	0.689	1.08	1.124	1.118
Biological Process	GO:0006950	3	response to stress	0.0471728	P06867	Plasminogen OS=Sus scrofa OX=9823 GN=PLG	1.472	Up	0.0050039	PLG	90.614	8.5094	5.8	5	5	5	0.997	0.898	0.794	1.268	1.374	1.316
Biological Process	GO:0006950	3	response to stress	0.0471728	F1RX36	Fibrinogen alpha chain OS=Sus scrofa OX=9823 GN=FGA	1.844	Up	0.0011434	FGA	72.612	29.552	12.1	8	11	8	0.945	0.795	0.762	1.466	1.641	1.507
Biological Process	GO:0006950	3	response to stress	0.0471728	F1S459	Uncharacterized protein OS=Sus scrofa OX=9823 GN=TERF2IP	1.216	Up	0.0028209	TERF2IP	44.313	19.579	14.2	5	5	5	0.985	1.021	1.083	1.279	1.23	1.246
Biological Process	GO:0006950	3	response to stress	0.0471728	F1RWL1	F-box and leucine rich repeat protein 20 OS=Sus scrofa OX=9823 GN=FBXL20	1.422	Up	0.0051434	FBXL20	48.443	7.5024	8.5	4	4	4	0.912	1.084	0.942	1.318	1.486	1.373
Biological Process	GO:0006950	3	response to stress	0.0471728	F1S359	"RB binding protein 5, histone lysine methyltransferase complex subunit OS=Sus scrofa OX=9823 GN=RBBP5"	1.274	Up	0.022998	RBBP5	59.152	7.9556	7.4	4	4	4	1.08	1.353	1.196	1.488	1.601	1.534
Biological Process	GO:0006950	3	response to stress	0.0471728	A0A287BTC2	DNA-(apurinic or apyrimidinic site) lyase OS=Sus scrofa OX=9823 GN=APEX1	0.708	Down	0.042322	APEX1	35.398	6.0825	10.7	3	4	3	1.405	1.017	1.083	0.829	0.91	0.741
Biological Process	GO:0006950	3	response to stress	0.0471728	Q8SPS7	Haptoglobin OS=Sus scrofa OX=9823 GN=HP	2.215	Up	4.18e-05	HP	38.481	21.094	18.7	6	13	6	0.86	0.76	0.776	1.713	1.807	1.788
Biological Process	GO:0006950	3	response to stress	0.0471728	I3LJW2	Fibrinogen gamma chain precursor OS=Sus scrofa OX=9823 GN=FGG	2	Up	1.58e-05	FGG	49.618	83.852	21	9	10	9	0.794	0.744	0.796	1.554	1.593	1.52
Biological Process	GO:0006950	3	response to stress	0.0471728	F1SK25	Fanconi anemia complementation group I OS=Sus scrofa OX=9823 GN=FANCI	1.445	Up	2.04e-05	FANCI	138.94	26.711	5	6	8	6	0.929	0.926	0.885	1.321	1.325	1.312
Biological Process	GO:0006950	3	response to stress	0.0471728	I3L651	Fibrinogen beta chain OS=Sus scrofa OX=9823 GN=FGB	1.941	Up	0.0167399	FGB	51.696	19.042	16.1	6	7	6	0.697	0.686	0.898	1.472	1.45	1.506
Biological Process	GO:0006950	3	response to stress	0.0471728	A0A286ZKB4	Complement C5a anaphylatoxin OS=Sus scrofa OX=9823 GN=C5	2.833	Up	1.72e-05	C5	186.18	50.982	9.5	14	16	14	0.629	0.567	0.594	1.6	1.759	1.712
Biological Process	GO:0006950	3	response to stress	0.0471728	F1SFI7	Alpha-2-HS-glycoprotein OS=Sus scrofa OX=9823 GN=AHSG	1.776	Up	0.00085782	AHSG	38.789	43.968	12.6	4	6	4	0.703	0.837	0.837	1.374	1.485	1.362
Biological Process	GO:0006950	3	response to stress	0.0471728	Q9TUQ3	Complement component C7 OS=Sus scrofa OX=9823 GN=C7	3.346	Up	3.07e-07	C7	93.061	34.541	14.2	12	16	12	0.556	0.566	0.593	1.941	1.877	1.921
Biological Process	GO:0006950	3	response to stress	0.0471728	F1S5H8	DNA cross-link repair 1A OS=Sus scrofa OX=9823 GN=DCLRE1A	1.637	Up	0.00142308	DCLRE1A	119.21	4.0778	1.1	1	1	1	0.979	0.972	1.173	1.672	1.756	1.687
Biological Process	GO:0009890	6	negative regulation of biosynthetic process	0.0625015	F1SJ00	DDB1 and CUL4 associated factor 1 OS=Sus scrofa OX=9823 GN=DCAF1	0.814	Down	0.0065195	DCAF1	149.62	1.4892	0.7	1	1	1	1.011	0.993	1.042	0.834	0.875	0.77
Biological Process	GO:0009890	6	negative regulation of biosynthetic process	0.0625015	I3LH38	Bystin OS=Sus scrofa OX=9823 GN=BYSL	1.408	Up	0.0072553	BYSL	49.3	2.2765	2.1	1	2	1	1.018	1.189	1.265	1.655	1.677	1.557
Biological Process	GO:0009890	6	negative regulation of biosynthetic process	0.0625015	F1RMU2	TATA-box binding protein associated factor 7 OS=Sus scrofa OX=9823 GN=TAF7	1.284	Up	0.048417	TAF7	40.245	3.3572	6	2	3	2	0.856	0.701	0.806	0.901	1.001	1.133
Biological Process	GO:0009890	6	negative regulation of biosynthetic process	0.0625015	F1RUD8	"Geminin, DNA replication inhibitor OS=Sus scrofa OX=9823 GN=GMNN"	1.289	Up	0.0022421	GMNN	23.507	10.63	19.6	4	4	4	1.058	1.117	1.153	1.499	1.368	1.423
Biological Process	GO:0009890	6	negative regulation of biosynthetic process	0.0625015	F1SBP3	DEAD-box helicase 20 OS=Sus scrofa OX=9823 GN=DDX20	1.204	Up	0.037275	DDX20	92.3	10.823	6	5	6	5	0.889	0.941	0.891	1.198	1.093	0.985
Biological Process	GO:0009890	6	negative regulation of biosynthetic process	0.0625015	F1SC64	"Helicase, lymphoid specific OS=Sus scrofa OX=9823 GN=HELLS"	1.285	Up	0.02116	HELLS	97.011	2.0435	2.4	2	3	2	1.13	1.014	1.272	1.402	1.511	1.476
Biological Process	GO:0009890	6	negative regulation of biosynthetic process	0.0625015	F1RKH0	Sin3 histone deacetylase corepressor complex component SDS3 OS=Sus scrofa OX=9823 GN=SUDS3	1.332	Up	0.04274	SUDS3	37.936	10.411	10.4	3	4	3	0.773	1.027	1.024	1.337	1.236	1.189
Biological Process	GO:0061041	7	regulation of wound healing	0.00730071	F2Z5E2	Antithrombin-III precursor OS=Sus scrofa OX=9823 GN=SERPINC1	1.264	Up	0.0045572	SERPINC1	52.404	19.475	17.3	8	5	3	0.96	0.839	0.922	1.159	1.125	1.154
Biological Process	GO:0061041	7	regulation of wound healing	0.00730071	P06867	Plasminogen OS=Sus scrofa OX=9823 GN=PLG	1.472	Up	0.0050039	PLG	90.614	8.5094	5.8	5	5	5	0.997	0.898	0.794	1.268	1.374	1.316
Biological Process	GO:0009156	10	ribonucleoside monophosphate biosynthetic process	0.333187	Q9MYT8	"ATP synthase subunit e, mitochondrial OS=Sus scrofa OX=9823 GN=ATP5ME"	0.775	Down	0.030797	ATP5ME	8.2314	6.1594	32.4	2	3	2	1.376	1.096	1.106	0.918	0.902	0.954
Biological Process	GO:0009156	10	ribonucleoside monophosphate biosynthetic process	0.333187	F1RZI0	"ATP synthase F(0) complex subunit C3, mitochondrial OS=Sus scrofa OX=9823 GN=ATP5MC3"	1.268	Up	0.0038621	ATP5MC3	13.365	1.4908	5.4	1	2	1	0.833	0.936	0.93	1.167	1.119	1.137
Biological Process	GO:2001141	8	regulation of RNA biosynthetic process	0.0363782	A0A286ZK95	Transcription and mRNA export factor ENY2 OS=Sus scrofa OX=9823 GN=ENY2	1.251	Up	0.0120601	ENY2	11.528	2.3366	14.9	2	2	2	0.903	1.025	1.017	1.251	1.154	1.278
Biological Process	GO:2001141	8	regulation of RNA biosynthetic process	0.0363782	F1RV73	Bone morphogenetic protein 15 OS=Sus scrofa OX=9823 GN=BMP15	1.269	Up	0.0040555	BMP15	45.966	27.226	19.2	9	23	9	0.89	0.791	0.806	1.022	1.05	1.084
Biological Process	GO:2001141	8	regulation of RNA biosynthetic process	0.0363782	F1RMU2	TATA-box binding protein associated factor 7 OS=Sus scrofa OX=9823 GN=TAF7	1.284	Up	0.048417	TAF7	40.245	3.3572	6	2	3	2	0.856	0.701	0.806	0.901	1.001	1.133
Biological Process	GO:2001141	8	regulation of RNA biosynthetic process	0.0363782	A0A287AIZ1	Uncharacterized protein OS=Sus scrofa OX=9823 GN=ZIM2	0.759	Down	0.0077389	ZIM2	61.658	6.0808	2.4	1	1	1	1.316	1.496	1.512	1.063	1.052	1.167
Biological Process	GO:2001141	8	regulation of RNA biosynthetic process	0.0363782	A0A288CFX9	High mobility group protein HMGI-C OS=Sus scrofa OX=9823 GN=LOC100359361	1.327	Up	0.003877	LOC100359361	11.831	13.76	33.3	5	5	5	1.08	1.066	0.974	1.3	1.377	1.463
Biological Process	GO:2001141	8	regulation of RNA biosynthetic process	0.0363782	F1SC64	"Helicase, lymphoid specific OS=Sus scrofa OX=9823 GN=HELLS"	1.285	Up	0.02116	HELLS	97.011	2.0435	2.4	2	3	2	1.13	1.014	1.272	1.402	1.511	1.476
Biological Process	GO:2001141	8	regulation of RNA biosynthetic process	0.0363782	F1STJ8	Ankyrin repeat domain 49 OS=Sus scrofa OX=9823 GN=ANKRD49	1.728	Up	0.034559	ANKRD49	27.236	1.6953	3.3	1	1	1	0.879	0.818	0.61	1.59	1.378	1.019
Biological Process	GO:2001141	8	regulation of RNA biosynthetic process	0.0363782	F1SJ00	DDB1 and CUL4 associated factor 1 OS=Sus scrofa OX=9823 GN=DCAF1	0.814	Down	0.0065195	DCAF1	149.62	1.4892	0.7	1	1	1	1.011	0.993	1.042	0.834	0.875	0.77
Biological Process	GO:2001141	8	regulation of RNA biosynthetic process	0.0363782	I3LH38	Bystin OS=Sus scrofa OX=9823 GN=BYSL	1.408	Up	0.0072553	BYSL	49.3	2.2765	2.1	1	2	1	1.018	1.189	1.265	1.655	1.677	1.557
Biological Process	GO:2001141	8	regulation of RNA biosynthetic process	0.0363782	F1S459	Uncharacterized protein OS=Sus scrofa OX=9823 GN=TERF2IP	1.216	Up	0.0028209	TERF2IP	44.313	19.579	14.2	5	5	5	0.985	1.021	1.083	1.279	1.23	1.246
Biological Process	GO:2001141	8	regulation of RNA biosynthetic process	0.0363782	F1RUD8	"Geminin, DNA replication inhibitor OS=Sus scrofa OX=9823 GN=GMNN"	1.289	Up	0.0022421	GMNN	23.507	10.63	19.6	4	4	4	1.058	1.117	1.153	1.499	1.368	1.423
Biological Process	GO:2001141	8	regulation of RNA biosynthetic process	0.0363782	F1SBP3	DEAD-box helicase 20 OS=Sus scrofa OX=9823 GN=DDX20	1.204	Up	0.037275	DDX20	92.3	10.823	6	5	6	5	0.889	0.941	0.891	1.198	1.093	0.985
Biological Process	GO:2001141	8	regulation of RNA biosynthetic process	0.0363782	F1RKH0	Sin3 histone deacetylase corepressor complex component SDS3 OS=Sus scrofa OX=9823 GN=SUDS3	1.332	Up	0.04274	SUDS3	37.936	10.411	10.4	3	4	3	0.773	1.027	1.024	1.337	1.236	1.189
Biological Process	GO:2001141	8	regulation of RNA biosynthetic process	0.0363782	A0A287AUW4	Uncharacterized protein OS=Sus scrofa OX=9823 GN=SUB1	1.221	Up	0.0151774	SUB1	14.395	6.6318	24.4	3	6	3	0.8	0.91	0.901	1.118	1.021	1.05
Biological Process	GO:0032271	7	regulation of protein polymerization	0.385766	Q6DUB7	Stathmin OS=Sus scrofa OX=9823 GN=STMN1	1.213	Up	0.0103832	STMN1	17.302	38.195	44.3	8	15	6	0.844	0.935	0.903	1.054	1.15	1.049
Biological Process	GO:0032271	7	regulation of protein polymerization	0.385766	A0A287B0G6	Tropomodulin-3 OS=Sus scrofa OX=9823 GN=TMOD3	0.787	Down	0.037123	TMOD3	36.66	7.1898	8.9	3	3	2	1.226	1.016	1.101	0.974	0.808	0.848
Biological Process	GO:0071824	5	protein-DNA complex subunit organization	0.0977513	F1RMU2	TATA-box binding protein associated factor 7 OS=Sus scrofa OX=9823 GN=TAF7	1.284	Up	0.048417	TAF7	40.245	3.3572	6	2	3	2	0.856	0.701	0.806	0.901	1.001	1.133
Biological Process	GO:0071824	5	protein-DNA complex subunit organization	0.0977513	F1SC64	"Helicase, lymphoid specific OS=Sus scrofa OX=9823 GN=HELLS"	1.285	Up	0.02116	HELLS	97.011	2.0435	2.4	2	3	2	1.13	1.014	1.272	1.402	1.511	1.476
Biological Process	GO:0071824	5	protein-DNA complex subunit organization	0.0977513	Q71LE2	Histone H3.3 OS=Sus scrofa OX=9823 GN=H3F3A	1.202	Up	0.00110246	H3F3A	15.328	4.68	11.8	2	4	1	1.122	1.19	1.135	1.355	1.374	1.414
Biological Process	GO:0010605	6	negative regulation of macromolecule metabolic process	0.000403675	F1SC64	"Helicase, lymphoid specific OS=Sus scrofa OX=9823 GN=HELLS"	1.285	Up	0.02116	HELLS	97.011	2.0435	2.4	2	3	2	1.13	1.014	1.272	1.402	1.511	1.476
Biological Process	GO:0010605	6	negative regulation of macromolecule metabolic process	0.000403675	F1SCF0	Alpha-1-antitrypsin OS=Sus scrofa OX=9823 GN=SERPINA1	1.395	Up	0.0140958	SERPINA1	46.951	7.3663	8.1	3	3	3	0.746	0.925	0.953	1.222	1.166	1.273
Biological Process	GO:0010605	6	negative regulation of macromolecule metabolic process	0.000403675	F1SJ00	DDB1 and CUL4 associated factor 1 OS=Sus scrofa OX=9823 GN=DCAF1	0.814	Down	0.0065195	DCAF1	149.62	1.4892	0.7	1	1	1	1.011	0.993	1.042	0.834	0.875	0.77
Biological Process	GO:0010605	6	negative regulation of macromolecule metabolic process	0.000403675	Q9GK37	Corticosteroid-binding globulin OS=Sus scrofa OX=9823 GN=Serpina6	0.719	Down	0.024977	Serpina6	45.188	4.9104	4.9	2	3	2	1.323	1.054	1.349	0.971	0.889	0.818
Biological Process	GO:0010605	6	negative regulation of macromolecule metabolic process	0.000403675	F2Z5E2	Antithrombin-III precursor OS=Sus scrofa OX=9823 GN=SERPINC1	1.264	Up	0.0045572	SERPINC1	52.404	19.475	17.3	8	5	3	0.96	0.839	0.922	1.159	1.125	1.154
Biological Process	GO:0010605	6	negative regulation of macromolecule metabolic process	0.000403675	F1S459	Uncharacterized protein OS=Sus scrofa OX=9823 GN=TERF2IP	1.216	Up	0.0028209	TERF2IP	44.313	19.579	14.2	5	5	5	0.985	1.021	1.083	1.279	1.23	1.246
Biological Process	GO:0010605	6	negative regulation of macromolecule metabolic process	0.000403675	F1RUD8	"Geminin, DNA replication inhibitor OS=Sus scrofa OX=9823 GN=GMNN"	1.289	Up	0.0022421	GMNN	23.507	10.63	19.6	4	4	4	1.058	1.117	1.153	1.499	1.368	1.423
Biological Process	GO:0010605	6	negative regulation of macromolecule metabolic process	0.000403675	F1SBP3	DEAD-box helicase 20 OS=Sus scrofa OX=9823 GN=DDX20	1.204	Up	0.037275	DDX20	92.3	10.823	6	5	6	5	0.889	0.941	0.891	1.198	1.093	0.985
Biological Process	GO:0010605	6	negative regulation of macromolecule metabolic process	0.000403675	F1RQW2	Complement C4-A precursor OS=Sus scrofa OX=9823 GN=C4A	1.986	Up	0.00080116	C4A	192.43	17.44	4.9	8	10	8	0.707	0.896	0.813	1.536	1.701	1.562
Biological Process	GO:0010605	6	negative regulation of macromolecule metabolic process	0.000403675	Q0Z8R0	Cystatin OS=Sus scrofa OX=9823 GN=CST3	1.312	Up	0.0147599	CST3	15.734	13.512	12.3	1	1	1	0.806	0.968	0.988	1.25	1.181	1.193
Biological Process	GO:0010605	6	negative regulation of macromolecule metabolic process	0.000403675	F1SG25	Uncharacterized protein OS=Sus scrofa OX=9823 GN=ANOS1	0.744	Down	0.025544	ANOS1	72.317	8.7658	3.8	2	2	2	1.227	1.066	1.079	0.878	0.719	0.911
Biological Process	GO:0010605	6	negative regulation of macromolecule metabolic process	0.000403675	F1SCD0	Uncharacterized protein OS=Sus scrofa OX=9823 GN=LOC100153899	1.671	Up	7.59e-05	LOC100153899	46.64	64.657	13.9	6	11	2	0.827	0.781	0.833	1.307	1.413	1.36
Biological Process	GO:0010605	6	negative regulation of macromolecule metabolic process	0.000403675	F1RMU2	TATA-box binding protein associated factor 7 OS=Sus scrofa OX=9823 GN=TAF7	1.284	Up	0.048417	TAF7	40.245	3.3572	6	2	3	2	0.856	0.701	0.806	0.901	1.001	1.133
Biological Process	GO:0010605	6	negative regulation of macromolecule metabolic process	0.000403675	F1SFI7	Alpha-2-HS-glycoprotein OS=Sus scrofa OX=9823 GN=AHSG	1.776	Up	0.00085782	AHSG	38.789	43.968	12.6	4	6	4	0.703	0.837	0.837	1.374	1.485	1.362
Biological Process	GO:0010605	6	negative regulation of macromolecule metabolic process	0.000403675	F1S2F2	Zinc finger protein 503 OS=Sus scrofa OX=9823 GN=ZNF503	0.427	Down	0.00027835	ZNF503	62.582	1.6349	1.7	1	3	1	1.293	1.171	1.073	0.459	0.53	0.523
Biological Process	GO:0010605	6	negative regulation of macromolecule metabolic process	0.000403675	F1S402	Baculoviral IAP repeat containing 6 OS=Sus scrofa OX=9823 GN=BIRC6	0.688	Down	0.0112413	BIRC6	529.04	23.528	2	8	9	8	1.184	1.034	1.05	0.797	0.644	0.807
Biological Process	GO:0010605	6	negative regulation of macromolecule metabolic process	0.000403675	I3LH38	Bystin OS=Sus scrofa OX=9823 GN=BYSL	1.408	Up	0.0072553	BYSL	49.3	2.2765	2.1	1	2	1	1.018	1.189	1.265	1.655	1.677	1.557
Biological Process	GO:0010605	6	negative regulation of macromolecule metabolic process	0.000403675	F1RKH0	Sin3 histone deacetylase corepressor complex component SDS3 OS=Sus scrofa OX=9823 GN=SUDS3	1.332	Up	0.04274	SUDS3	37.936	10.411	10.4	3	4	3	0.773	1.027	1.024	1.337	1.236	1.189
Biological Process	GO:0010942	6	positive regulation of cell death	0.132966	F1SDX6	Transglutaminase 2 OS=Sus scrofa OX=9823 GN=TGM2	1.422	Up	0.0116979	TGM2	77.211	14.63	7.9	5	5	5	0.749	0.637	0.706	0.869	1.046	1.059
Biological Process	GO:0010942	6	positive regulation of cell death	0.132966	F1SBP3	DEAD-box helicase 20 OS=Sus scrofa OX=9823 GN=DDX20	1.204	Up	0.037275	DDX20	92.3	10.823	6	5	6	5	0.889	0.941	0.891	1.198	1.093	0.985
Biological Process	GO:0010942	6	positive regulation of cell death	0.132966	F1RKH0	Sin3 histone deacetylase corepressor complex component SDS3 OS=Sus scrofa OX=9823 GN=SUDS3	1.332	Up	0.04274	SUDS3	37.936	10.411	10.4	3	4	3	0.773	1.027	1.024	1.337	1.236	1.189
Biological Process	GO:0010942	6	positive regulation of cell death	0.132966	K7GLR2	Fas associated factor 1 OS=Sus scrofa OX=9823 GN=FAF1	0.708	Down	0.02448	FAF1	64.714	6.6715	7.6	4	5	4	0.992	1.087	1.33	0.872	0.785	0.757
Biological Process	GO:2001236	9	regulation of extrinsic apoptotic signaling pathway	0.122369	F1S402	Baculoviral IAP repeat containing 6 OS=Sus scrofa OX=9823 GN=BIRC6	0.688	Down	0.0112413	BIRC6	529.04	23.528	2	8	9	8	1.184	1.034	1.05	0.797	0.644	0.807
Biological Process	GO:2001236	9	regulation of extrinsic apoptotic signaling pathway	0.122369	K7GLR2	Fas associated factor 1 OS=Sus scrofa OX=9823 GN=FAF1	0.708	Down	0.02448	FAF1	64.714	6.6715	7.6	4	5	4	0.992	1.087	1.33	0.872	0.785	0.757
Biological Process	GO:0044092	4	negative regulation of molecular function	0.00180717	F1SG25	Uncharacterized protein OS=Sus scrofa OX=9823 GN=ANOS1	0.744	Down	0.025544	ANOS1	72.317	8.7658	3.8	2	2	2	1.227	1.066	1.079	0.878	0.719	0.911
Biological Process	GO:0044092	4	negative regulation of molecular function	0.00180717	F1SCD0	Uncharacterized protein OS=Sus scrofa OX=9823 GN=LOC100153899	1.671	Up	7.59e-05	LOC100153899	46.64	64.657	13.9	6	11	2	0.827	0.781	0.833	1.307	1.413	1.36
Biological Process	GO:0044092	4	negative regulation of molecular function	0.00180717	F1RMU2	TATA-box binding protein associated factor 7 OS=Sus scrofa OX=9823 GN=TAF7	1.284	Up	0.048417	TAF7	40.245	3.3572	6	2	3	2	0.856	0.701	0.806	0.901	1.001	1.133
Biological Process	GO:0044092	4	negative regulation of molecular function	0.00180717	F1SFI7	Alpha-2-HS-glycoprotein OS=Sus scrofa OX=9823 GN=AHSG	1.776	Up	0.00085782	AHSG	38.789	43.968	12.6	4	6	4	0.703	0.837	0.837	1.374	1.485	1.362
Biological Process	GO:0044092	4	negative regulation of molecular function	0.00180717	F1S402	Baculoviral IAP repeat containing 6 OS=Sus scrofa OX=9823 GN=BIRC6	0.688	Down	0.0112413	BIRC6	529.04	23.528	2	8	9	8	1.184	1.034	1.05	0.797	0.644	0.807
Biological Process	GO:0044092	4	negative regulation of molecular function	0.00180717	F1SCF0	Alpha-1-antitrypsin OS=Sus scrofa OX=9823 GN=SERPINA1	1.395	Up	0.0140958	SERPINA1	46.951	7.3663	8.1	3	3	3	0.746	0.925	0.953	1.222	1.166	1.273
Biological Process	GO:0044092	4	negative regulation of molecular function	0.00180717	Q9GK37	Corticosteroid-binding globulin OS=Sus scrofa OX=9823 GN=Serpina6	0.719	Down	0.024977	Serpina6	45.188	4.9104	4.9	2	3	2	1.323	1.054	1.349	0.971	0.889	0.818
Biological Process	GO:0044092	4	negative regulation of molecular function	0.00180717	F2Z5E2	Antithrombin-III precursor OS=Sus scrofa OX=9823 GN=SERPINC1	1.264	Up	0.0045572	SERPINC1	52.404	19.475	17.3	8	5	3	0.96	0.839	0.922	1.159	1.125	1.154
Biological Process	GO:0044092	4	negative regulation of molecular function	0.00180717	F1RQW2	Complement C4-A precursor OS=Sus scrofa OX=9823 GN=C4A	1.986	Up	0.00080116	C4A	192.43	17.44	4.9	8	10	8	0.707	0.896	0.813	1.536	1.701	1.562
Biological Process	GO:0044092	4	negative regulation of molecular function	0.00180717	Q0Z8R0	Cystatin OS=Sus scrofa OX=9823 GN=CST3	1.312	Up	0.0147599	CST3	15.734	13.512	12.3	1	1	1	0.806	0.968	0.988	1.25	1.181	1.193
Biological Process	GO:0046651	7	lymphocyte proliferation	0.0389495	I3LH38	Bystin OS=Sus scrofa OX=9823 GN=BYSL	1.408	Up	0.0072553	BYSL	49.3	2.2765	2.1	1	2	1	1.018	1.189	1.265	1.655	1.677	1.557
Biological Process	GO:0046651	7	lymphocyte proliferation	0.0389495	F1SC64	"Helicase, lymphoid specific OS=Sus scrofa OX=9823 GN=HELLS"	1.285	Up	0.02116	HELLS	97.011	2.0435	2.4	2	3	2	1.13	1.014	1.272	1.402	1.511	1.476
Biological Process	GO:0006355	10	regulation of transcription, DNA-templated	0.0279935	A0A286ZK95	Transcription and mRNA export factor ENY2 OS=Sus scrofa OX=9823 GN=ENY2	1.251	Up	0.0120601	ENY2	11.528	2.3366	14.9	2	2	2	0.903	1.025	1.017	1.251	1.154	1.278
Biological Process	GO:0006355	10	regulation of transcription, DNA-templated	0.0279935	F1RV73	Bone morphogenetic protein 15 OS=Sus scrofa OX=9823 GN=BMP15	1.269	Up	0.0040555	BMP15	45.966	27.226	19.2	9	23	9	0.89	0.791	0.806	1.022	1.05	1.084
Biological Process	GO:0006355	10	regulation of transcription, DNA-templated	0.0279935	F1RMU2	TATA-box binding protein associated factor 7 OS=Sus scrofa OX=9823 GN=TAF7	1.284	Up	0.048417	TAF7	40.245	3.3572	6	2	3	2	0.856	0.701	0.806	0.901	1.001	1.133
Biological Process	GO:0006355	10	regulation of transcription, DNA-templated	0.0279935	A0A287AIZ1	Uncharacterized protein OS=Sus scrofa OX=9823 GN=ZIM2	0.759	Down	0.0077389	ZIM2	61.658	6.0808	2.4	1	1	1	1.316	1.496	1.512	1.063	1.052	1.167
Biological Process	GO:0006355	10	regulation of transcription, DNA-templated	0.0279935	A0A288CFX9	High mobility group protein HMGI-C OS=Sus scrofa OX=9823 GN=LOC100359361	1.327	Up	0.003877	LOC100359361	11.831	13.76	33.3	5	5	5	1.08	1.066	0.974	1.3	1.377	1.463
Biological Process	GO:0006355	10	regulation of transcription, DNA-templated	0.0279935	F1SC64	"Helicase, lymphoid specific OS=Sus scrofa OX=9823 GN=HELLS"	1.285	Up	0.02116	HELLS	97.011	2.0435	2.4	2	3	2	1.13	1.014	1.272	1.402	1.511	1.476
Biological Process	GO:0006355	10	regulation of transcription, DNA-templated	0.0279935	F1STJ8	Ankyrin repeat domain 49 OS=Sus scrofa OX=9823 GN=ANKRD49	1.728	Up	0.034559	ANKRD49	27.236	1.6953	3.3	1	1	1	0.879	0.818	0.61	1.59	1.378	1.019
Biological Process	GO:0006355	10	regulation of transcription, DNA-templated	0.0279935	F1SJ00	DDB1 and CUL4 associated factor 1 OS=Sus scrofa OX=9823 GN=DCAF1	0.814	Down	0.0065195	DCAF1	149.62	1.4892	0.7	1	1	1	1.011	0.993	1.042	0.834	0.875	0.77
Biological Process	GO:0006355	10	regulation of transcription, DNA-templated	0.0279935	I3LH38	Bystin OS=Sus scrofa OX=9823 GN=BYSL	1.408	Up	0.0072553	BYSL	49.3	2.2765	2.1	1	2	1	1.018	1.189	1.265	1.655	1.677	1.557
Biological Process	GO:0006355	10	regulation of transcription, DNA-templated	0.0279935	F1S459	Uncharacterized protein OS=Sus scrofa OX=9823 GN=TERF2IP	1.216	Up	0.0028209	TERF2IP	44.313	19.579	14.2	5	5	5	0.985	1.021	1.083	1.279	1.23	1.246
Biological Process	GO:0006355	10	regulation of transcription, DNA-templated	0.0279935	F1RUD8	"Geminin, DNA replication inhibitor OS=Sus scrofa OX=9823 GN=GMNN"	1.289	Up	0.0022421	GMNN	23.507	10.63	19.6	4	4	4	1.058	1.117	1.153	1.499	1.368	1.423
Biological Process	GO:0006355	10	regulation of transcription, DNA-templated	0.0279935	F1SBP3	DEAD-box helicase 20 OS=Sus scrofa OX=9823 GN=DDX20	1.204	Up	0.037275	DDX20	92.3	10.823	6	5	6	5	0.889	0.941	0.891	1.198	1.093	0.985
Biological Process	GO:0006355	10	regulation of transcription, DNA-templated	0.0279935	F1RKH0	Sin3 histone deacetylase corepressor complex component SDS3 OS=Sus scrofa OX=9823 GN=SUDS3	1.332	Up	0.04274	SUDS3	37.936	10.411	10.4	3	4	3	0.773	1.027	1.024	1.337	1.236	1.189
Biological Process	GO:0006355	10	regulation of transcription, DNA-templated	0.0279935	A0A287AUW4	Uncharacterized protein OS=Sus scrofa OX=9823 GN=SUB1	1.221	Up	0.0151774	SUB1	14.395	6.6318	24.4	3	6	3	0.8	0.91	0.901	1.118	1.021	1.05
Biological Process	GO:0044703	4	multi-organism reproductive process	0.210655	F1SHE9	Islet cell autoantigen 1 like OS=Sus scrofa OX=9823 GN=ICA1L	0.826	Down	0.029897	ICA1L	54.067	3.741	2.3	1	1	1	1.257	1.036	1.126	0.961	0.935	0.928
Biological Process	GO:0044703	4	multi-organism reproductive process	0.210655	F1SBP3	DEAD-box helicase 20 OS=Sus scrofa OX=9823 GN=DDX20	1.204	Up	0.037275	DDX20	92.3	10.823	6	5	6	5	0.889	0.941	0.891	1.198	1.093	0.985
Biological Process	GO:0044703	4	multi-organism reproductive process	0.210655	Q71LE2	Histone H3.3 OS=Sus scrofa OX=9823 GN=H3F3A	1.202	Up	0.00110246	H3F3A	15.328	4.68	11.8	2	4	1	1.122	1.19	1.135	1.355	1.374	1.414
Biological Process	GO:0044703	4	multi-organism reproductive process	0.210655	Q95313	Male-enhanced antigen 1 OS=Sus scrofa OX=9823 GN=MEA1	0.751	Down	0.02048	MEA1	18.767	7.0678	7.5	1	2	1	1.046	1.068	1.15	0.839	0.905	0.708
Biological Process	GO:0044702	4	single organism reproductive process	0.152227	F1SHE9	Islet cell autoantigen 1 like OS=Sus scrofa OX=9823 GN=ICA1L	0.826	Down	0.029897	ICA1L	54.067	3.741	2.3	1	1	1	1.257	1.036	1.126	0.961	0.935	0.928
Biological Process	GO:0044702	4	single organism reproductive process	0.152227	F1RV73	Bone morphogenetic protein 15 OS=Sus scrofa OX=9823 GN=BMP15	1.269	Up	0.0040555	BMP15	45.966	27.226	19.2	9	23	9	0.89	0.791	0.806	1.022	1.05	1.084
Biological Process	GO:0044702	4	single organism reproductive process	0.152227	F1SBP3	DEAD-box helicase 20 OS=Sus scrofa OX=9823 GN=DDX20	1.204	Up	0.037275	DDX20	92.3	10.823	6	5	6	5	0.889	0.941	0.891	1.198	1.093	0.985
Biological Process	GO:0044702	4	single organism reproductive process	0.152227	Q71LE2	Histone H3.3 OS=Sus scrofa OX=9823 GN=H3F3A	1.202	Up	0.00110246	H3F3A	15.328	4.68	11.8	2	4	1	1.122	1.19	1.135	1.355	1.374	1.414
Biological Process	GO:0044702	4	single organism reproductive process	0.152227	F1S402	Baculoviral IAP repeat containing 6 OS=Sus scrofa OX=9823 GN=BIRC6	0.688	Down	0.0112413	BIRC6	529.04	23.528	2	8	9	8	1.184	1.034	1.05	0.797	0.644	0.807
Biological Process	GO:0044702	4	single organism reproductive process	0.152227	Q95313	Male-enhanced antigen 1 OS=Sus scrofa OX=9823 GN=MEA1	0.751	Down	0.02048	MEA1	18.767	7.0678	7.5	1	2	1	1.046	1.068	1.15	0.839	0.905	0.708
Biological Process	GO:0042327	9	positive regulation of phosphorylation	0.233792	I3LH38	Bystin OS=Sus scrofa OX=9823 GN=BYSL	1.408	Up	0.0072553	BYSL	49.3	2.2765	2.1	1	2	1	1.018	1.189	1.265	1.655	1.677	1.557
Biological Process	GO:0042327	9	positive regulation of phosphorylation	0.233792	F1RV73	Bone morphogenetic protein 15 OS=Sus scrofa OX=9823 GN=BMP15	1.269	Up	0.0040555	BMP15	45.966	27.226	19.2	9	23	9	0.89	0.791	0.806	1.022	1.05	1.084
Biological Process	GO:0042327	9	positive regulation of phosphorylation	0.233792	F1S459	Uncharacterized protein OS=Sus scrofa OX=9823 GN=TERF2IP	1.216	Up	0.0028209	TERF2IP	44.313	19.579	14.2	5	5	5	0.985	1.021	1.083	1.279	1.23	1.246
Biological Process	GO:0042327	9	positive regulation of phosphorylation	0.233792	F1RND0	Unc-119 lipid binding chaperone OS=Sus scrofa OX=9823 GN=UNC119	0.832	Down	0.0112387	UNC119	26.868	19.471	21.2	3	4	3	1.089	1.182	1.088	0.894	0.989	0.911
Biological Process	GO:0034508	8	centromere complex assembly	0.00127592	F1SC64	"Helicase, lymphoid specific OS=Sus scrofa OX=9823 GN=HELLS"	1.285	Up	0.02116	HELLS	97.011	2.0435	2.4	2	3	2	1.13	1.014	1.272	1.402	1.511	1.476
Biological Process	GO:0034508	8	centromere complex assembly	0.00127592	Q71LE2	Histone H3.3 OS=Sus scrofa OX=9823 GN=H3F3A	1.202	Up	0.00110246	H3F3A	15.328	4.68	11.8	2	4	1	1.122	1.19	1.135	1.355	1.374	1.414
Biological Process	GO:0048812	12	neuron projection morphogenesis	0.23896	F1S939	Microtubule-associated protein 1S OS=Sus scrofa OX=9823 GN=MAP1S	1.356	Up	0.00172414	MAP1S	112.6	2.1768	1.9	2	2	2	0.267	0.243	0.249	0.324	0.358	0.347
Biological Process	GO:0048812	12	neuron projection morphogenesis	0.23896	Q6DUB7	Stathmin OS=Sus scrofa OX=9823 GN=STMN1	1.213	Up	0.0103832	STMN1	17.302	38.195	44.3	8	15	6	0.844	0.935	0.903	1.054	1.15	1.049
Biological Process	GO:0007417	7	central nervous system development	0.108317	P02543	Vimentin OS=Sus scrofa OX=9823 GN=VIM	0.808	Down	0.00029841	VIM	53.667	143.39	48.1	24	47	21	0.899	0.922	0.903	0.712	0.753	0.737
Biological Process	GO:0007417	7	central nervous system development	0.108317	I3LKI4	Peroxisomal biogenesis factor 5 OS=Sus scrofa OX=9823 GN=PEX5	0.696	Down	0.00053611	PEX5	60.407	24.811	17	8	9	8	1.149	1.068	1.156	0.816	0.783	0.748
Biological Process	GO:0007417	7	central nervous system development	0.108317	F1RKH0	Sin3 histone deacetylase corepressor complex component SDS3 OS=Sus scrofa OX=9823 GN=SUDS3	1.332	Up	0.04274	SUDS3	37.936	10.411	10.4	3	4	3	0.773	1.027	1.024	1.337	1.236	1.189
Biological Process	GO:0007417	7	central nervous system development	0.108317	F1S939	Microtubule-associated protein 1S OS=Sus scrofa OX=9823 GN=MAP1S	1.356	Up	0.00172414	MAP1S	112.6	2.1768	1.9	2	2	2	0.267	0.243	0.249	0.324	0.358	0.347
Biological Process	GO:0002682	4	regulation of immune system process	0.0095299	A0A287AAZ9	Complement factor B OS=Sus scrofa OX=9823 GN=CFB	0.793	Down	0.049685	CFB	81.376	5.0096	4.4	3	3	3	1.163	1.017	0.89	0.778	0.805	0.851
Biological Process	GO:0002682	4	regulation of immune system process	0.0095299	I3LTB8	Complement C3 OS=Sus scrofa OX=9823 GN=C3	1.673	Up	7.95e-05	C3	185.27	301.69	19	34	43	30	0.626	0.671	0.689	1.08	1.124	1.118
Biological Process	GO:0002682	4	regulation of immune system process	0.0095299	F1SMI8	Complement component C6 precursor OS=Sus scrofa OX=9823 GN=C6	2.78	Up	4.26e-05	C6	104.63	32.506	12.5	13	19	13	0.601	0.708	0.611	1.731	1.813	1.794
Biological Process	GO:0002682	4	regulation of immune system process	0.0095299	F1RU31	"SART1, U4/U6.U5 tri-snRNP-associated protein 1 OS=Sus scrofa OX=9823 GN=SART1"	1.607	Up	0.049195	SART1	90.81	5.0869	2.1	1	1	1	0.629	0.663	1.097	1.19	1.35	1.299
Biological Process	GO:0002682	4	regulation of immune system process	0.0095299	A0A286ZKB4	Complement C5a anaphylatoxin OS=Sus scrofa OX=9823 GN=C5	2.833	Up	1.72e-05	C5	186.18	50.982	9.5	14	16	14	0.629	0.567	0.594	1.6	1.759	1.712
Biological Process	GO:0002682	4	regulation of immune system process	0.0095299	F1RQW2	Complement C4-A precursor OS=Sus scrofa OX=9823 GN=C4A	1.986	Up	0.00080116	C4A	192.43	17.44	4.9	8	10	8	0.707	0.896	0.813	1.536	1.701	1.562
Biological Process	GO:0002682	4	regulation of immune system process	0.0095299	Q9TUQ3	Complement component C7 OS=Sus scrofa OX=9823 GN=C7	3.346	Up	3.07e-07	C7	93.061	34.541	14.2	12	16	12	0.556	0.566	0.593	1.941	1.877	1.921
Biological Process	GO:0002682	4	regulation of immune system process	0.0095299	F1S788	Complement C8 alpha chain OS=Sus scrofa OX=9823 GN=C8A	5.867	Up	0.00022102	C8A	66.06	44.705	12.2	6	7	6	0.295	0.471	0.402	2.151	2.385	2.317
Biological Process	GO:0009201	10	ribonucleoside triphosphate biosynthetic process	0.198841	Q9MYT8	"ATP synthase subunit e, mitochondrial OS=Sus scrofa OX=9823 GN=ATP5ME"	0.775	Down	0.030797	ATP5ME	8.2314	6.1594	32.4	2	3	2	1.376	1.096	1.106	0.918	0.902	0.954
Biological Process	GO:0009201	10	ribonucleoside triphosphate biosynthetic process	0.198841	F1RZI0	"ATP synthase F(0) complex subunit C3, mitochondrial OS=Sus scrofa OX=9823 GN=ATP5MC3"	1.268	Up	0.0038621	ATP5MC3	13.365	1.4908	5.4	1	2	1	0.833	0.936	0.93	1.167	1.119	1.137
Biological Process	GO:0051260	8	protein homooligomerization	0.279459	F1SMJ6	Complement component C9 precursor OS=Sus scrofa OX=9823 GN=C9	2.448	Up	2.47e-06	C9	62.441	39.962	18.6	10	18	10	0.7	0.713	0.661	1.736	1.691	1.651
Biological Process	GO:0051260	8	protein homooligomerization	0.279459	F1RUE0	Acyl-coenzyme A thioesterase 13 OS=Sus scrofa OX=9823 GN=ACOT13	1.32	Up	0.0118025	ACOT13	15.184	3.0007	7.1	1	2	1	0.786	0.921	0.852	1.204	1.139	1.036
Biological Process	GO:0055072	10	iron ion homeostasis	0.0389495	P09571	Serotransferrin OS=Sus scrofa OX=9823 GN=TF	2.288	Up	7.15e-07	TF	76.967	238.23	38.1	25	42	20	0.695	0.707	0.735	1.607	1.651	1.631
Biological Process	GO:0055072	10	iron ion homeostasis	0.0389495	P50828	Hemopexin OS=Sus scrofa OX=9823 GN=HPX	1.976	Up	0.000155029	HPX	51.305	47.361	17.2	7	7	7	0.74	0.869	0.822	1.562	1.624	1.618
Biological Process	GO:0048523	5	negative regulation of cellular process	0.00115759	F1SC64	"Helicase, lymphoid specific OS=Sus scrofa OX=9823 GN=HELLS"	1.285	Up	0.02116	HELLS	97.011	2.0435	2.4	2	3	2	1.13	1.014	1.272	1.402	1.511	1.476
Biological Process	GO:0048523	5	negative regulation of cellular process	0.00115759	I3LND7	Cell division cycle protein 123 homolog OS=Sus scrofa OX=9823 GN=CDC123	1.228	Up	0.0122391	CDC123	35.518	9.2155	16.4	5	5	5	1.112	1.198	1.261	1.541	1.388	1.456
Biological Process	GO:0048523	5	negative regulation of cellular process	0.00115759	F1SCF0	Alpha-1-antitrypsin OS=Sus scrofa OX=9823 GN=SERPINA1	1.395	Up	0.0140958	SERPINA1	46.951	7.3663	8.1	3	3	3	0.746	0.925	0.953	1.222	1.166	1.273
Biological Process	GO:0048523	5	negative regulation of cellular process	0.00115759	F1SJ00	DDB1 and CUL4 associated factor 1 OS=Sus scrofa OX=9823 GN=DCAF1	0.814	Down	0.0065195	DCAF1	149.62	1.4892	0.7	1	1	1	1.011	0.993	1.042	0.834	0.875	0.77
Biological Process	GO:0048523	5	negative regulation of cellular process	0.00115759	Q9GK37	Corticosteroid-binding globulin OS=Sus scrofa OX=9823 GN=Serpina6	0.719	Down	0.024977	Serpina6	45.188	4.9104	4.9	2	3	2	1.323	1.054	1.349	0.971	0.889	0.818
Biological Process	GO:0048523	5	negative regulation of cellular process	0.00115759	F2Z5E2	Antithrombin-III precursor OS=Sus scrofa OX=9823 GN=SERPINC1	1.264	Up	0.0045572	SERPINC1	52.404	19.475	17.3	8	5	3	0.96	0.839	0.922	1.159	1.125	1.154
Biological Process	GO:0048523	5	negative regulation of cellular process	0.00115759	F1S459	Uncharacterized protein OS=Sus scrofa OX=9823 GN=TERF2IP	1.216	Up	0.0028209	TERF2IP	44.313	19.579	14.2	5	5	5	0.985	1.021	1.083	1.279	1.23	1.246
Biological Process	GO:0048523	5	negative regulation of cellular process	0.00115759	F1RUD8	"Geminin, DNA replication inhibitor OS=Sus scrofa OX=9823 GN=GMNN"	1.289	Up	0.0022421	GMNN	23.507	10.63	19.6	4	4	4	1.058	1.117	1.153	1.499	1.368	1.423
Biological Process	GO:0048523	5	negative regulation of cellular process	0.00115759	F1SBP3	DEAD-box helicase 20 OS=Sus scrofa OX=9823 GN=DDX20	1.204	Up	0.037275	DDX20	92.3	10.823	6	5	6	5	0.889	0.941	0.891	1.198	1.093	0.985
Biological Process	GO:0048523	5	negative regulation of cellular process	0.00115759	F1RQW2	Complement C4-A precursor OS=Sus scrofa OX=9823 GN=C4A	1.986	Up	0.00080116	C4A	192.43	17.44	4.9	8	10	8	0.707	0.896	0.813	1.536	1.701	1.562
Biological Process	GO:0048523	5	negative regulation of cellular process	0.00115759	A0A287B0G6	Tropomodulin-3 OS=Sus scrofa OX=9823 GN=TMOD3	0.787	Down	0.037123	TMOD3	36.66	7.1898	8.9	3	3	2	1.226	1.016	1.101	0.974	0.808	0.848
Biological Process	GO:0048523	5	negative regulation of cellular process	0.00115759	Q0Z8R0	Cystatin OS=Sus scrofa OX=9823 GN=CST3	1.312	Up	0.0147599	CST3	15.734	13.512	12.3	1	1	1	0.806	0.968	0.988	1.25	1.181	1.193
Biological Process	GO:0048523	5	negative regulation of cellular process	0.00115759	F1SG25	Uncharacterized protein OS=Sus scrofa OX=9823 GN=ANOS1	0.744	Down	0.025544	ANOS1	72.317	8.7658	3.8	2	2	2	1.227	1.066	1.079	0.878	0.719	0.911
Biological Process	GO:0048523	5	negative regulation of cellular process	0.00115759	F1SCD0	Uncharacterized protein OS=Sus scrofa OX=9823 GN=LOC100153899	1.671	Up	7.59e-05	LOC100153899	46.64	64.657	13.9	6	11	2	0.827	0.781	0.833	1.307	1.413	1.36
Biological Process	GO:0048523	5	negative regulation of cellular process	0.00115759	F1SK25	Fanconi anemia complementation group I OS=Sus scrofa OX=9823 GN=FANCI	1.445	Up	2.04e-05	FANCI	138.94	26.711	5	6	8	6	0.929	0.926	0.885	1.321	1.325	1.312
Biological Process	GO:0048523	5	negative regulation of cellular process	0.00115759	F1RMU2	TATA-box binding protein associated factor 7 OS=Sus scrofa OX=9823 GN=TAF7	1.284	Up	0.048417	TAF7	40.245	3.3572	6	2	3	2	0.856	0.701	0.806	0.901	1.001	1.133
Biological Process	GO:0048523	5	negative regulation of cellular process	0.00115759	F1SFI7	Alpha-2-HS-glycoprotein OS=Sus scrofa OX=9823 GN=AHSG	1.776	Up	0.00085782	AHSG	38.789	43.968	12.6	4	6	4	0.703	0.837	0.837	1.374	1.485	1.362
Biological Process	GO:0048523	5	negative regulation of cellular process	0.00115759	Q71LE2	Histone H3.3 OS=Sus scrofa OX=9823 GN=H3F3A	1.202	Up	0.00110246	H3F3A	15.328	4.68	11.8	2	4	1	1.122	1.19	1.135	1.355	1.374	1.414
Biological Process	GO:0048523	5	negative regulation of cellular process	0.00115759	F1S2F2	Zinc finger protein 503 OS=Sus scrofa OX=9823 GN=ZNF503	0.427	Down	0.00027835	ZNF503	62.582	1.6349	1.7	1	3	1	1.293	1.171	1.073	0.459	0.53	0.523
Biological Process	GO:0048523	5	negative regulation of cellular process	0.00115759	F1S402	Baculoviral IAP repeat containing 6 OS=Sus scrofa OX=9823 GN=BIRC6	0.688	Down	0.0112413	BIRC6	529.04	23.528	2	8	9	8	1.184	1.034	1.05	0.797	0.644	0.807
Biological Process	GO:0048523	5	negative regulation of cellular process	0.00115759	F1SJL4	Cartilage intermediate layer protein 1 OS=Sus scrofa OX=9823 GN=CILP	0.721	Down	0.0038771	CILP	133.1	7.8197	3.4	4	4	4	1.108	1.152	1.091	0.746	0.782	0.889
Biological Process	GO:0048523	5	negative regulation of cellular process	0.00115759	P02543	Vimentin OS=Sus scrofa OX=9823 GN=VIM	0.808	Down	0.00029841	VIM	53.667	143.39	48.1	24	47	21	0.899	0.922	0.903	0.712	0.753	0.737
Biological Process	GO:0048523	5	negative regulation of cellular process	0.00115759	I3LH38	Bystin OS=Sus scrofa OX=9823 GN=BYSL	1.408	Up	0.0072553	BYSL	49.3	2.2765	2.1	1	2	1	1.018	1.189	1.265	1.655	1.677	1.557
Biological Process	GO:0048523	5	negative regulation of cellular process	0.00115759	F1RKH0	Sin3 histone deacetylase corepressor complex component SDS3 OS=Sus scrofa OX=9823 GN=SUDS3	1.332	Up	0.04274	SUDS3	37.936	10.411	10.4	3	4	3	0.773	1.027	1.024	1.337	1.236	1.189
Biological Process	GO:0048523	5	negative regulation of cellular process	0.00115759	K7GLR2	Fas associated factor 1 OS=Sus scrofa OX=9823 GN=FAF1	0.708	Down	0.02448	FAF1	64.714	6.6715	7.6	4	5	4	0.992	1.087	1.33	0.872	0.785	0.757
Biological Process	GO:0048523	5	negative regulation of cellular process	0.00115759	Q6DUB7	Stathmin OS=Sus scrofa OX=9823 GN=STMN1	1.213	Up	0.0103832	STMN1	17.302	38.195	44.3	8	15	6	0.844	0.935	0.903	1.054	1.15	1.049
Biological Process	GO:0002253	7	activation of immune response	2.58872e-06	A0A287AAZ9	Complement factor B OS=Sus scrofa OX=9823 GN=CFB	0.793	Down	0.049685	CFB	81.376	5.0096	4.4	3	3	3	1.163	1.017	0.89	0.778	0.805	0.851
Biological Process	GO:0002253	7	activation of immune response	2.58872e-06	I3LTB8	Complement C3 OS=Sus scrofa OX=9823 GN=C3	1.673	Up	7.95e-05	C3	185.27	301.69	19	34	43	30	0.626	0.671	0.689	1.08	1.124	1.118
Biological Process	GO:0002253	7	activation of immune response	2.58872e-06	A0A286ZKB4	Complement C5a anaphylatoxin OS=Sus scrofa OX=9823 GN=C5	2.833	Up	1.72e-05	C5	186.18	50.982	9.5	14	16	14	0.629	0.567	0.594	1.6	1.759	1.712
Biological Process	GO:0002253	7	activation of immune response	2.58872e-06	F1RQW2	Complement C4-A precursor OS=Sus scrofa OX=9823 GN=C4A	1.986	Up	0.00080116	C4A	192.43	17.44	4.9	8	10	8	0.707	0.896	0.813	1.536	1.701	1.562
Biological Process	GO:0002253	7	activation of immune response	2.58872e-06	Q9TUQ3	Complement component C7 OS=Sus scrofa OX=9823 GN=C7	3.346	Up	3.07e-07	C7	93.061	34.541	14.2	12	16	12	0.556	0.566	0.593	1.941	1.877	1.921
Biological Process	GO:0002253	7	activation of immune response	2.58872e-06	F1S788	Complement C8 alpha chain OS=Sus scrofa OX=9823 GN=C8A	5.867	Up	0.00022102	C8A	66.06	44.705	12.2	6	7	6	0.295	0.471	0.402	2.151	2.385	2.317
Biological Process	GO:0042455	9	ribonucleoside biosynthetic process	0.34647	Q9MYT8	"ATP synthase subunit e, mitochondrial OS=Sus scrofa OX=9823 GN=ATP5ME"	0.775	Down	0.030797	ATP5ME	8.2314	6.1594	32.4	2	3	2	1.376	1.096	1.106	0.918	0.902	0.954
Biological Process	GO:0042455	9	ribonucleoside biosynthetic process	0.34647	F1RZI0	"ATP synthase F(0) complex subunit C3, mitochondrial OS=Sus scrofa OX=9823 GN=ATP5MC3"	1.268	Up	0.0038621	ATP5MC3	13.365	1.4908	5.4	1	2	1	0.833	0.936	0.93	1.167	1.119	1.137
Biological Process	GO:0009892	5	negative regulation of metabolic process	0.00169299	F1SC64	"Helicase, lymphoid specific OS=Sus scrofa OX=9823 GN=HELLS"	1.285	Up	0.02116	HELLS	97.011	2.0435	2.4	2	3	2	1.13	1.014	1.272	1.402	1.511	1.476
Biological Process	GO:0009892	5	negative regulation of metabolic process	0.00169299	F1SCF0	Alpha-1-antitrypsin OS=Sus scrofa OX=9823 GN=SERPINA1	1.395	Up	0.0140958	SERPINA1	46.951	7.3663	8.1	3	3	3	0.746	0.925	0.953	1.222	1.166	1.273
Biological Process	GO:0009892	5	negative regulation of metabolic process	0.00169299	F1SJ00	DDB1 and CUL4 associated factor 1 OS=Sus scrofa OX=9823 GN=DCAF1	0.814	Down	0.0065195	DCAF1	149.62	1.4892	0.7	1	1	1	1.011	0.993	1.042	0.834	0.875	0.77
Biological Process	GO:0009892	5	negative regulation of metabolic process	0.00169299	Q9GK37	Corticosteroid-binding globulin OS=Sus scrofa OX=9823 GN=Serpina6	0.719	Down	0.024977	Serpina6	45.188	4.9104	4.9	2	3	2	1.323	1.054	1.349	0.971	0.889	0.818
Biological Process	GO:0009892	5	negative regulation of metabolic process	0.00169299	F2Z5E2	Antithrombin-III precursor OS=Sus scrofa OX=9823 GN=SERPINC1	1.264	Up	0.0045572	SERPINC1	52.404	19.475	17.3	8	5	3	0.96	0.839	0.922	1.159	1.125	1.154
Biological Process	GO:0009892	5	negative regulation of metabolic process	0.00169299	F1S459	Uncharacterized protein OS=Sus scrofa OX=9823 GN=TERF2IP	1.216	Up	0.0028209	TERF2IP	44.313	19.579	14.2	5	5	5	0.985	1.021	1.083	1.279	1.23	1.246
Biological Process	GO:0009892	5	negative regulation of metabolic process	0.00169299	F1RUD8	"Geminin, DNA replication inhibitor OS=Sus scrofa OX=9823 GN=GMNN"	1.289	Up	0.0022421	GMNN	23.507	10.63	19.6	4	4	4	1.058	1.117	1.153	1.499	1.368	1.423
Biological Process	GO:0009892	5	negative regulation of metabolic process	0.00169299	F1SBP3	DEAD-box helicase 20 OS=Sus scrofa OX=9823 GN=DDX20	1.204	Up	0.037275	DDX20	92.3	10.823	6	5	6	5	0.889	0.941	0.891	1.198	1.093	0.985
Biological Process	GO:0009892	5	negative regulation of metabolic process	0.00169299	F1RQW2	Complement C4-A precursor OS=Sus scrofa OX=9823 GN=C4A	1.986	Up	0.00080116	C4A	192.43	17.44	4.9	8	10	8	0.707	0.896	0.813	1.536	1.701	1.562
Biological Process	GO:0009892	5	negative regulation of metabolic process	0.00169299	Q0Z8R0	Cystatin OS=Sus scrofa OX=9823 GN=CST3	1.312	Up	0.0147599	CST3	15.734	13.512	12.3	1	1	1	0.806	0.968	0.988	1.25	1.181	1.193
Biological Process	GO:0009892	5	negative regulation of metabolic process	0.00169299	F1SG25	Uncharacterized protein OS=Sus scrofa OX=9823 GN=ANOS1	0.744	Down	0.025544	ANOS1	72.317	8.7658	3.8	2	2	2	1.227	1.066	1.079	0.878	0.719	0.911
Biological Process	GO:0009892	5	negative regulation of metabolic process	0.00169299	F1SCD0	Uncharacterized protein OS=Sus scrofa OX=9823 GN=LOC100153899	1.671	Up	7.59e-05	LOC100153899	46.64	64.657	13.9	6	11	2	0.827	0.781	0.833	1.307	1.413	1.36
Biological Process	GO:0009892	5	negative regulation of metabolic process	0.00169299	F1RMU2	TATA-box binding protein associated factor 7 OS=Sus scrofa OX=9823 GN=TAF7	1.284	Up	0.048417	TAF7	40.245	3.3572	6	2	3	2	0.856	0.701	0.806	0.901	1.001	1.133
Biological Process	GO:0009892	5	negative regulation of metabolic process	0.00169299	F1SFI7	Alpha-2-HS-glycoprotein OS=Sus scrofa OX=9823 GN=AHSG	1.776	Up	0.00085782	AHSG	38.789	43.968	12.6	4	6	4	0.703	0.837	0.837	1.374	1.485	1.362
Biological Process	GO:0009892	5	negative regulation of metabolic process	0.00169299	F1S2F2	Zinc finger protein 503 OS=Sus scrofa OX=9823 GN=ZNF503	0.427	Down	0.00027835	ZNF503	62.582	1.6349	1.7	1	3	1	1.293	1.171	1.073	0.459	0.53	0.523
Biological Process	GO:0009892	5	negative regulation of metabolic process	0.00169299	F1S402	Baculoviral IAP repeat containing 6 OS=Sus scrofa OX=9823 GN=BIRC6	0.688	Down	0.0112413	BIRC6	529.04	23.528	2	8	9	8	1.184	1.034	1.05	0.797	0.644	0.807
Biological Process	GO:0009892	5	negative regulation of metabolic process	0.00169299	I3LH38	Bystin OS=Sus scrofa OX=9823 GN=BYSL	1.408	Up	0.0072553	BYSL	49.3	2.2765	2.1	1	2	1	1.018	1.189	1.265	1.655	1.677	1.557
Biological Process	GO:0009892	5	negative regulation of metabolic process	0.00169299	F1RKH0	Sin3 histone deacetylase corepressor complex component SDS3 OS=Sus scrofa OX=9823 GN=SUDS3	1.332	Up	0.04274	SUDS3	37.936	10.411	10.4	3	4	3	0.773	1.027	1.024	1.337	1.236	1.189
Biological Process	GO:0001775	4	cell activation	0.00430354	F1SJ00	DDB1 and CUL4 associated factor 1 OS=Sus scrofa OX=9823 GN=DCAF1	0.814	Down	0.0065195	DCAF1	149.62	1.4892	0.7	1	1	1	1.011	0.993	1.042	0.834	0.875	0.77
Biological Process	GO:0001775	4	cell activation	0.00430354	F1RX36	Fibrinogen alpha chain OS=Sus scrofa OX=9823 GN=FGA	1.844	Up	0.0011434	FGA	72.612	29.552	12.1	8	11	8	0.945	0.795	0.762	1.466	1.641	1.507
Biological Process	GO:0001775	4	cell activation	0.00430354	I3LJW2	Fibrinogen gamma chain precursor OS=Sus scrofa OX=9823 GN=FGG	2	Up	1.58e-05	FGG	49.618	83.852	21	9	10	9	0.794	0.744	0.796	1.554	1.593	1.52
Biological Process	GO:0001775	4	cell activation	0.00430354	I3LH38	Bystin OS=Sus scrofa OX=9823 GN=BYSL	1.408	Up	0.0072553	BYSL	49.3	2.2765	2.1	1	2	1	1.018	1.189	1.265	1.655	1.677	1.557
Biological Process	GO:0001775	4	cell activation	0.00430354	I3L651	Fibrinogen beta chain OS=Sus scrofa OX=9823 GN=FGB	1.941	Up	0.0167399	FGB	51.696	19.042	16.1	6	7	6	0.697	0.686	0.898	1.472	1.45	1.506
Biological Process	GO:0001775	4	cell activation	0.00430354	F1SC64	"Helicase, lymphoid specific OS=Sus scrofa OX=9823 GN=HELLS"	1.285	Up	0.02116	HELLS	97.011	2.0435	2.4	2	3	2	1.13	1.014	1.272	1.402	1.511	1.476
Biological Process	GO:0002460	5	adaptive immune response based on somatic recombination of immune receptors built from immunoglobulin superfamily domains	0.0568019	F1RQW2	Complement C4-A precursor OS=Sus scrofa OX=9823 GN=C4A	1.986	Up	0.00080116	C4A	192.43	17.44	4.9	8	10	8	0.707	0.896	0.813	1.536	1.701	1.562
Biological Process	GO:0002460	5	adaptive immune response based on somatic recombination of immune receptors built from immunoglobulin superfamily domains	0.0568019	Q9TUQ3	Complement component C7 OS=Sus scrofa OX=9823 GN=C7	3.346	Up	3.07e-07	C7	93.061	34.541	14.2	12	16	12	0.556	0.566	0.593	1.941	1.877	1.921
Biological Process	GO:0048584	5	positive regulation of response to stimulus	0.037308	A0A287AAZ9	Complement factor B OS=Sus scrofa OX=9823 GN=CFB	0.793	Down	0.049685	CFB	81.376	5.0096	4.4	3	3	3	1.163	1.017	0.89	0.778	0.805	0.851
Biological Process	GO:0048584	5	positive regulation of response to stimulus	0.037308	F1RV73	Bone morphogenetic protein 15 OS=Sus scrofa OX=9823 GN=BMP15	1.269	Up	0.0040555	BMP15	45.966	27.226	19.2	9	23	9	0.89	0.791	0.806	1.022	1.05	1.084
Biological Process	GO:0048584	5	positive regulation of response to stimulus	0.037308	I3LTB8	Complement C3 OS=Sus scrofa OX=9823 GN=C3	1.673	Up	7.95e-05	C3	185.27	301.69	19	34	43	30	0.626	0.671	0.689	1.08	1.124	1.118
Biological Process	GO:0048584	5	positive regulation of response to stimulus	0.037308	A0A286ZKB4	Complement C5a anaphylatoxin OS=Sus scrofa OX=9823 GN=C5	2.833	Up	1.72e-05	C5	186.18	50.982	9.5	14	16	14	0.629	0.567	0.594	1.6	1.759	1.712
Biological Process	GO:0048584	5	positive regulation of response to stimulus	0.037308	Q9TUQ3	Complement component C7 OS=Sus scrofa OX=9823 GN=C7	3.346	Up	3.07e-07	C7	93.061	34.541	14.2	12	16	12	0.556	0.566	0.593	1.941	1.877	1.921
Biological Process	GO:0048584	5	positive regulation of response to stimulus	0.037308	F1SMI8	Complement component C6 precursor OS=Sus scrofa OX=9823 GN=C6	2.78	Up	4.26e-05	C6	104.63	32.506	12.5	13	19	13	0.601	0.708	0.611	1.731	1.813	1.794
Biological Process	GO:0048584	5	positive regulation of response to stimulus	0.037308	F1S459	Uncharacterized protein OS=Sus scrofa OX=9823 GN=TERF2IP	1.216	Up	0.0028209	TERF2IP	44.313	19.579	14.2	5	5	5	0.985	1.021	1.083	1.279	1.23	1.246
Biological Process	GO:0048584	5	positive regulation of response to stimulus	0.037308	F1RQW2	Complement C4-A precursor OS=Sus scrofa OX=9823 GN=C4A	1.986	Up	0.00080116	C4A	192.43	17.44	4.9	8	10	8	0.707	0.896	0.813	1.536	1.701	1.562
Biological Process	GO:0048584	5	positive regulation of response to stimulus	0.037308	K7GLR2	Fas associated factor 1 OS=Sus scrofa OX=9823 GN=FAF1	0.708	Down	0.02448	FAF1	64.714	6.6715	7.6	4	5	4	0.992	1.087	1.33	0.872	0.785	0.757
Biological Process	GO:0048584	5	positive regulation of response to stimulus	0.037308	F1S788	Complement C8 alpha chain OS=Sus scrofa OX=9823 GN=C8A	5.867	Up	0.00022102	C8A	66.06	44.705	12.2	6	7	6	0.295	0.471	0.402	2.151	2.385	2.317
Biological Process	GO:0060322	4	head development	0.208285	I3LKI4	Peroxisomal biogenesis factor 5 OS=Sus scrofa OX=9823 GN=PEX5	0.696	Down	0.00053611	PEX5	60.407	24.811	17	8	9	8	1.149	1.068	1.156	0.816	0.783	0.748
Biological Process	GO:0060322	4	head development	0.208285	F1RKH0	Sin3 histone deacetylase corepressor complex component SDS3 OS=Sus scrofa OX=9823 GN=SUDS3	1.332	Up	0.04274	SUDS3	37.936	10.411	10.4	3	4	3	0.773	1.027	1.024	1.337	1.236	1.189
Biological Process	GO:0060322	4	head development	0.208285	F1S939	Microtubule-associated protein 1S OS=Sus scrofa OX=9823 GN=MAP1S	1.356	Up	0.00172414	MAP1S	112.6	2.1768	1.9	2	2	2	0.267	0.243	0.249	0.324	0.358	0.347
Biological Process	GO:0031497	8	chromatin assembly	0.23896	F1SC64	"Helicase, lymphoid specific OS=Sus scrofa OX=9823 GN=HELLS"	1.285	Up	0.02116	HELLS	97.011	2.0435	2.4	2	3	2	1.13	1.014	1.272	1.402	1.511	1.476
Biological Process	GO:0031497	8	chromatin assembly	0.23896	Q71LE2	Histone H3.3 OS=Sus scrofa OX=9823 GN=H3F3A	1.202	Up	0.00110246	H3F3A	15.328	4.68	11.8	2	4	1	1.122	1.19	1.135	1.355	1.374	1.414
Biological Process	GO:0050801	6	ion homeostasis	0.180524	F1SDX6	Transglutaminase 2 OS=Sus scrofa OX=9823 GN=TGM2	1.422	Up	0.0116979	TGM2	77.211	14.63	7.9	5	5	5	0.749	0.637	0.706	0.869	1.046	1.059
Biological Process	GO:0050801	6	ion homeostasis	0.180524	P09571	Serotransferrin OS=Sus scrofa OX=9823 GN=TF	2.288	Up	7.15e-07	TF	76.967	238.23	38.1	25	42	20	0.695	0.707	0.735	1.607	1.651	1.631
Biological Process	GO:0050801	6	ion homeostasis	0.180524	P50828	Hemopexin OS=Sus scrofa OX=9823 GN=HPX	1.976	Up	0.000155029	HPX	51.305	47.361	17.2	7	7	7	0.74	0.869	0.822	1.562	1.624	1.618
Biological Process	GO:0006397	9	mRNA processing	0.00722223	F1RWS8	Small nuclear ribonucleoprotein polypeptide A' OS=Sus scrofa OX=9823 GN=SNRPA1	1.308	Up	0.041617	SNRPA1	28.385	15.275	17.6	4	4	4	0.684	0.912	0.875	1.071	1.034	1.128
Biological Process	GO:0006397	9	mRNA processing	0.00722223	A0A286ZZA4	RNA binding motif protein 39 OS=Sus scrofa OX=9823 GN=RBM39	1.254	Up	0.0042623	RBM39	55.777	15.06	4.6	2	2	2	0.883	0.97	0.912	1.166	1.097	1.203
Biological Process	GO:0006397	9	mRNA processing	0.00722223	F1RU31	"SART1, U4/U6.U5 tri-snRNP-associated protein 1 OS=Sus scrofa OX=9823 GN=SART1"	1.607	Up	0.049195	SART1	90.81	5.0869	2.1	1	1	1	0.629	0.663	1.097	1.19	1.35	1.299
Biological Process	GO:0006397	9	mRNA processing	0.00722223	A0A287AG68	Uncharacterized protein OS=Sus scrofa OX=9823	1.406	Up	0.041224	---	22.486	12.492	5.7	1	1	1	0.78	0.869	0.593	1.003	1.121	1.028
Biological Process	GO:0006397	9	mRNA processing	0.00722223	F1SBP3	DEAD-box helicase 20 OS=Sus scrofa OX=9823 GN=DDX20	1.204	Up	0.037275	DDX20	92.3	10.823	6	5	6	5	0.889	0.941	0.891	1.198	1.093	0.985
Biological Process	GO:0006397	9	mRNA processing	0.00722223	F1SV40	Splicing factor 3a subunit 3 OS=Sus scrofa OX=9823 GN=SF3A3	0.763	Down	0.036079	SF3A3	58.891	6.1879	5.4	3	4	3	1.432	1.207	1.209	0.918	0.905	1.113
Biological Process	GO:0006397	9	mRNA processing	0.00722223	A0A287A0V4	Thioredoxin like 4A OS=Sus scrofa OX=9823 GN=TXNL4A	1.598	Up	0.028437	TXNL4A	16.8	3.293	13.4	2	3	2	1.066	0.752	0.85	1.443	1.18	1.641
Biological Process	GO:0002440	3	production of molecular mediator of immune response	0.047566	A0A075B7I5	Uncharacterized protein OS=Sus scrofa OX=9823	1.379	Up	0.0086181	---	11.866	7.0402	17.7	2	4	2	0.698	0.825	0.76	0.972	1.14	1.036
Biological Process	GO:0002440	3	production of molecular mediator of immune response	0.047566	I3L728	Uncharacterized protein OS=Sus scrofa OX=9823	1.789	Up	0.027279	---	15.057	5.4257	23.4	3	7	1	0.559	0.905	0.561	1.151	1.08	1.392
Biological Process	GO:0032870	6	cellular response to hormone stimulus	0.306415	I3LRT0	Angiotensin II receptor associated protein OS=Sus scrofa OX=9823 GN=AGTRAP	0.698	Down	0.0173184	AGTRAP	17.026	2.6807	11	1	1	1	1.392	1.246	1.065	0.89	0.784	0.912
Biological Process	GO:0032870	6	cellular response to hormone stimulus	0.306415	F1RMU2	TATA-box binding protein associated factor 7 OS=Sus scrofa OX=9823 GN=TAF7	1.284	Up	0.048417	TAF7	40.245	3.3572	6	2	3	2	0.856	0.701	0.806	0.901	1.001	1.133
Biological Process	GO:0003008	3	system process	0.151765	I3LKI4	Peroxisomal biogenesis factor 5 OS=Sus scrofa OX=9823 GN=PEX5	0.696	Down	0.00053611	PEX5	60.407	24.811	17	8	9	8	1.149	1.068	1.156	0.816	0.783	0.748
Biological Process	GO:0003008	3	system process	0.151765	I3LRT0	Angiotensin II receptor associated protein OS=Sus scrofa OX=9823 GN=AGTRAP	0.698	Down	0.0173184	AGTRAP	17.026	2.6807	11	1	1	1	1.392	1.246	1.065	0.89	0.784	0.912
Biological Process	GO:0003008	3	system process	0.151765	P67937	Tropomyosin alpha-4 chain OS=Sus scrofa OX=9823 GN=TPM4	0.736	Down	0.00168329	TPM4	28.521	67.532	38.7	12	9	6	0.722	0.811	0.798	0.56	0.593	0.563
Biological Process	GO:0003008	3	system process	0.151765	F1SU03	Heparan sulfate proteoglycan 2 OS=Sus scrofa OX=9823 GN=HSPG2	1.664	Up	0.032856	HSPG2	461.35	9.1023	0.9	3	3	3	1.063	0.738	0.666	1.208	1.588	1.309
Biological Process	GO:0003008	3	system process	0.151765	F1RND0	Unc-119 lipid binding chaperone OS=Sus scrofa OX=9823 GN=UNC119	0.832	Down	0.0112387	UNC119	26.868	19.471	21.2	3	4	3	1.089	1.182	1.088	0.894	0.989	0.911
Biological Process	GO:0032504	3	multicellular organism reproduction	0.0516853	F1SHE9	Islet cell autoantigen 1 like OS=Sus scrofa OX=9823 GN=ICA1L	0.826	Down	0.029897	ICA1L	54.067	3.741	2.3	1	1	1	1.257	1.036	1.126	0.961	0.935	0.928
Biological Process	GO:0032504	3	multicellular organism reproduction	0.0516853	F1RV73	Bone morphogenetic protein 15 OS=Sus scrofa OX=9823 GN=BMP15	1.269	Up	0.0040555	BMP15	45.966	27.226	19.2	9	23	9	0.89	0.791	0.806	1.022	1.05	1.084
Biological Process	GO:0032504	3	multicellular organism reproduction	0.0516853	F1SBP3	DEAD-box helicase 20 OS=Sus scrofa OX=9823 GN=DDX20	1.204	Up	0.037275	DDX20	92.3	10.823	6	5	6	5	0.889	0.941	0.891	1.198	1.093	0.985
Biological Process	GO:0032504	3	multicellular organism reproduction	0.0516853	Q71LE2	Histone H3.3 OS=Sus scrofa OX=9823 GN=H3F3A	1.202	Up	0.00110246	H3F3A	15.328	4.68	11.8	2	4	1	1.122	1.19	1.135	1.355	1.374	1.414
Biological Process	GO:0032504	3	multicellular organism reproduction	0.0516853	Q95313	Male-enhanced antigen 1 OS=Sus scrofa OX=9823 GN=MEA1	0.751	Down	0.02048	MEA1	18.767	7.0678	7.5	1	2	1	1.046	1.068	1.15	0.839	0.905	0.708
Biological Process	GO:0022414	3	reproductive process	0.167659	F1SHE9	Islet cell autoantigen 1 like OS=Sus scrofa OX=9823 GN=ICA1L	0.826	Down	0.029897	ICA1L	54.067	3.741	2.3	1	1	1	1.257	1.036	1.126	0.961	0.935	0.928
Biological Process	GO:0022414	3	reproductive process	0.167659	F1RV73	Bone morphogenetic protein 15 OS=Sus scrofa OX=9823 GN=BMP15	1.269	Up	0.0040555	BMP15	45.966	27.226	19.2	9	23	9	0.89	0.791	0.806	1.022	1.05	1.084
Biological Process	GO:0022414	3	reproductive process	0.167659	F1SBP3	DEAD-box helicase 20 OS=Sus scrofa OX=9823 GN=DDX20	1.204	Up	0.037275	DDX20	92.3	10.823	6	5	6	5	0.889	0.941	0.891	1.198	1.093	0.985
Biological Process	GO:0022414	3	reproductive process	0.167659	Q71LE2	Histone H3.3 OS=Sus scrofa OX=9823 GN=H3F3A	1.202	Up	0.00110246	H3F3A	15.328	4.68	11.8	2	4	1	1.122	1.19	1.135	1.355	1.374	1.414
Biological Process	GO:0022414	3	reproductive process	0.167659	F1S402	Baculoviral IAP repeat containing 6 OS=Sus scrofa OX=9823 GN=BIRC6	0.688	Down	0.0112413	BIRC6	529.04	23.528	2	8	9	8	1.184	1.034	1.05	0.797	0.644	0.807
Biological Process	GO:0022414	3	reproductive process	0.167659	Q95313	Male-enhanced antigen 1 OS=Sus scrofa OX=9823 GN=MEA1	0.751	Down	0.02048	MEA1	18.767	7.0678	7.5	1	2	1	1.046	1.068	1.15	0.839	0.905	0.708
Biological Process	GO:0031848	10	protection from non-homologous end joining at telomere	0.00127592	F1S459	Uncharacterized protein OS=Sus scrofa OX=9823 GN=TERF2IP	1.216	Up	0.0028209	TERF2IP	44.313	19.579	14.2	5	5	5	0.985	1.021	1.083	1.279	1.23	1.246
Biological Process	GO:0031848	10	protection from non-homologous end joining at telomere	0.00127592	F1S5H8	DNA cross-link repair 1A OS=Sus scrofa OX=9823 GN=DCLRE1A	1.637	Up	0.00142308	DCLRE1A	119.21	4.0778	1.1	1	1	1	0.979	0.972	1.173	1.672	1.756	1.687
Biological Process	GO:0055065	8	metal ion homeostasis	0.12066	F1SDX6	Transglutaminase 2 OS=Sus scrofa OX=9823 GN=TGM2	1.422	Up	0.0116979	TGM2	77.211	14.63	7.9	5	5	5	0.749	0.637	0.706	0.869	1.046	1.059
Biological Process	GO:0055065	8	metal ion homeostasis	0.12066	P09571	Serotransferrin OS=Sus scrofa OX=9823 GN=TF	2.288	Up	7.15e-07	TF	76.967	238.23	38.1	25	42	20	0.695	0.707	0.735	1.607	1.651	1.631
Biological Process	GO:0055065	8	metal ion homeostasis	0.12066	P50828	Hemopexin OS=Sus scrofa OX=9823 GN=HPX	1.976	Up	0.000155029	HPX	51.305	47.361	17.2	7	7	7	0.74	0.869	0.822	1.562	1.624	1.618
Biological Process	GO:0006396	8	RNA processing	0.0953189	F1RWS8	Small nuclear ribonucleoprotein polypeptide A' OS=Sus scrofa OX=9823 GN=SNRPA1	1.308	Up	0.041617	SNRPA1	28.385	15.275	17.6	4	4	4	0.684	0.912	0.875	1.071	1.034	1.128
Biological Process	GO:0006396	8	RNA processing	0.0953189	A0A286ZZA4	RNA binding motif protein 39 OS=Sus scrofa OX=9823 GN=RBM39	1.254	Up	0.0042623	RBM39	55.777	15.06	4.6	2	2	2	0.883	0.97	0.912	1.166	1.097	1.203
Biological Process	GO:0006396	8	RNA processing	0.0953189	A0A287AG68	Uncharacterized protein OS=Sus scrofa OX=9823	1.406	Up	0.041224	---	22.486	12.492	5.7	1	1	1	0.78	0.869	0.593	1.003	1.121	1.028
Biological Process	GO:0006396	8	RNA processing	0.0953189	A0A287A0V4	Thioredoxin like 4A OS=Sus scrofa OX=9823 GN=TXNL4A	1.598	Up	0.028437	TXNL4A	16.8	3.293	13.4	2	3	2	1.066	0.752	0.85	1.443	1.18	1.641
Biological Process	GO:0006396	8	RNA processing	0.0953189	F1RU31	"SART1, U4/U6.U5 tri-snRNP-associated protein 1 OS=Sus scrofa OX=9823 GN=SART1"	1.607	Up	0.049195	SART1	90.81	5.0869	2.1	1	1	1	0.629	0.663	1.097	1.19	1.35	1.299
Biological Process	GO:0006396	8	RNA processing	0.0953189	Q29201	40S ribosomal protein S16 OS=Sus scrofa OX=9823 GN=RPS16	0.815	Down	0.034441	RPS16	16.445	9.7102	29.5	5	6	5	1.116	0.948	1.102	0.925	0.818	0.836
Biological Process	GO:0006396	8	RNA processing	0.0953189	F1SBP3	DEAD-box helicase 20 OS=Sus scrofa OX=9823 GN=DDX20	1.204	Up	0.037275	DDX20	92.3	10.823	6	5	6	5	0.889	0.941	0.891	1.198	1.093	0.985
Biological Process	GO:0006396	8	RNA processing	0.0953189	F1SV40	Splicing factor 3a subunit 3 OS=Sus scrofa OX=9823 GN=SF3A3	0.763	Down	0.036079	SF3A3	58.891	6.1879	5.4	3	4	3	1.432	1.207	1.209	0.918	0.905	1.113
Biological Process	GO:0052548	9	regulation of endopeptidase activity	0.000486478	F1SCD0	Uncharacterized protein OS=Sus scrofa OX=9823 GN=LOC100153899	1.671	Up	7.59e-05	LOC100153899	46.64	64.657	13.9	6	11	2	0.827	0.781	0.833	1.307	1.413	1.36
Biological Process	GO:0052548	9	regulation of endopeptidase activity	0.000486478	F1SFI7	Alpha-2-HS-glycoprotein OS=Sus scrofa OX=9823 GN=AHSG	1.776	Up	0.00085782	AHSG	38.789	43.968	12.6	4	6	4	0.703	0.837	0.837	1.374	1.485	1.362
Biological Process	GO:0052548	9	regulation of endopeptidase activity	0.000486478	F1S402	Baculoviral IAP repeat containing 6 OS=Sus scrofa OX=9823 GN=BIRC6	0.688	Down	0.0112413	BIRC6	529.04	23.528	2	8	9	8	1.184	1.034	1.05	0.797	0.644	0.807
Biological Process	GO:0052548	9	regulation of endopeptidase activity	0.000486478	F1SCF0	Alpha-1-antitrypsin OS=Sus scrofa OX=9823 GN=SERPINA1	1.395	Up	0.0140958	SERPINA1	46.951	7.3663	8.1	3	3	3	0.746	0.925	0.953	1.222	1.166	1.273
Biological Process	GO:0052548	9	regulation of endopeptidase activity	0.000486478	F2Z5E2	Antithrombin-III precursor OS=Sus scrofa OX=9823 GN=SERPINC1	1.264	Up	0.0045572	SERPINC1	52.404	19.475	17.3	8	5	3	0.96	0.839	0.922	1.159	1.125	1.154
Biological Process	GO:0052548	9	regulation of endopeptidase activity	0.000486478	Q9GK37	Corticosteroid-binding globulin OS=Sus scrofa OX=9823 GN=Serpina6	0.719	Down	0.024977	Serpina6	45.188	4.9104	4.9	2	3	2	1.323	1.054	1.349	0.971	0.889	0.818
Biological Process	GO:0052548	9	regulation of endopeptidase activity	0.000486478	F1RQW2	Complement C4-A precursor OS=Sus scrofa OX=9823 GN=C4A	1.986	Up	0.00080116	C4A	192.43	17.44	4.9	8	10	8	0.707	0.896	0.813	1.536	1.701	1.562
Biological Process	GO:0052548	9	regulation of endopeptidase activity	0.000486478	Q0Z8R0	Cystatin OS=Sus scrofa OX=9823 GN=CST3	1.312	Up	0.0147599	CST3	15.734	13.512	12.3	1	1	1	0.806	0.968	0.988	1.25	1.181	1.193
Biological Process	GO:0009168	11	purine ribonucleoside monophosphate biosynthetic process	0.265951	Q9MYT8	"ATP synthase subunit e, mitochondrial OS=Sus scrofa OX=9823 GN=ATP5ME"	0.775	Down	0.030797	ATP5ME	8.2314	6.1594	32.4	2	3	2	1.376	1.096	1.106	0.918	0.902	0.954
Biological Process	GO:0009168	11	purine ribonucleoside monophosphate biosynthetic process	0.265951	F1RZI0	"ATP synthase F(0) complex subunit C3, mitochondrial OS=Sus scrofa OX=9823 GN=ATP5MC3"	1.268	Up	0.0038621	ATP5MC3	13.365	1.4908	5.4	1	2	1	0.833	0.936	0.93	1.167	1.119	1.137
Biological Process	GO:0006953	7	acute-phase response	0.00127592	Q8SPS7	Haptoglobin OS=Sus scrofa OX=9823 GN=HP	2.215	Up	4.18e-05	HP	38.481	21.094	18.7	6	13	6	0.86	0.76	0.776	1.713	1.807	1.788
Biological Process	GO:0006953	7	acute-phase response	0.00127592	F1SFI7	Alpha-2-HS-glycoprotein OS=Sus scrofa OX=9823 GN=AHSG	1.776	Up	0.00085782	AHSG	38.789	43.968	12.6	4	6	4	0.703	0.837	0.837	1.374	1.485	1.362
Biological Process	GO:0016570	8	histone modification	0.128702	F1SJ00	DDB1 and CUL4 associated factor 1 OS=Sus scrofa OX=9823 GN=DCAF1	0.814	Down	0.0065195	DCAF1	149.62	1.4892	0.7	1	1	1	1.011	0.993	1.042	0.834	0.875	0.77
Biological Process	GO:0016570	8	histone modification	0.128702	F1S359	"RB binding protein 5, histone lysine methyltransferase complex subunit OS=Sus scrofa OX=9823 GN=RBBP5"	1.274	Up	0.022998	RBBP5	59.152	7.9556	7.4	4	4	4	1.08	1.353	1.196	1.488	1.601	1.534
Biological Process	GO:0016570	8	histone modification	0.128702	F1RKH0	Sin3 histone deacetylase corepressor complex component SDS3 OS=Sus scrofa OX=9823 GN=SUDS3	1.332	Up	0.04274	SUDS3	37.936	10.411	10.4	3	4	3	0.773	1.027	1.024	1.337	1.236	1.189
Biological Process	GO:0000377	11	RNA splicing, via transesterification reactions with bulged adenosine as nucleophile	0.0117817	F1RWS8	Small nuclear ribonucleoprotein polypeptide A' OS=Sus scrofa OX=9823 GN=SNRPA1	1.308	Up	0.041617	SNRPA1	28.385	15.275	17.6	4	4	4	0.684	0.912	0.875	1.071	1.034	1.128
Biological Process	GO:0000377	11	RNA splicing, via transesterification reactions with bulged adenosine as nucleophile	0.0117817	F1RU31	"SART1, U4/U6.U5 tri-snRNP-associated protein 1 OS=Sus scrofa OX=9823 GN=SART1"	1.607	Up	0.049195	SART1	90.81	5.0869	2.1	1	1	1	0.629	0.663	1.097	1.19	1.35	1.299
Biological Process	GO:0000377	11	RNA splicing, via transesterification reactions with bulged adenosine as nucleophile	0.0117817	F1SBP3	DEAD-box helicase 20 OS=Sus scrofa OX=9823 GN=DDX20	1.204	Up	0.037275	DDX20	92.3	10.823	6	5	6	5	0.889	0.941	0.891	1.198	1.093	0.985
Biological Process	GO:0000377	11	RNA splicing, via transesterification reactions with bulged adenosine as nucleophile	0.0117817	F1SV40	Splicing factor 3a subunit 3 OS=Sus scrofa OX=9823 GN=SF3A3	0.763	Down	0.036079	SF3A3	58.891	6.1879	5.4	3	4	3	1.432	1.207	1.209	0.918	0.905	1.113
Biological Process	GO:0000377	11	RNA splicing, via transesterification reactions with bulged adenosine as nucleophile	0.0117817	A0A287A0V4	Thioredoxin like 4A OS=Sus scrofa OX=9823 GN=TXNL4A	1.598	Up	0.028437	TXNL4A	16.8	3.293	13.4	2	3	2	1.066	0.752	0.85	1.443	1.18	1.641
Biological Process	GO:0061458	6	reproductive system development	0.0835893	F1RV73	Bone morphogenetic protein 15 OS=Sus scrofa OX=9823 GN=BMP15	1.269	Up	0.0040555	BMP15	45.966	27.226	19.2	9	23	9	0.89	0.791	0.806	1.022	1.05	1.084
Biological Process	GO:0061458	6	reproductive system development	0.0835893	Q71LE2	Histone H3.3 OS=Sus scrofa OX=9823 GN=H3F3A	1.202	Up	0.00110246	H3F3A	15.328	4.68	11.8	2	4	1	1.122	1.19	1.135	1.355	1.374	1.414
Biological Process	GO:0061458	6	reproductive system development	0.0835893	F1S402	Baculoviral IAP repeat containing 6 OS=Sus scrofa OX=9823 GN=BIRC6	0.688	Down	0.0112413	BIRC6	529.04	23.528	2	8	9	8	1.184	1.034	1.05	0.797	0.644	0.807
Biological Process	GO:0032101	5	regulation of response to external stimulus	0.0573568	F2Z5E2	Antithrombin-III precursor OS=Sus scrofa OX=9823 GN=SERPINC1	1.264	Up	0.0045572	SERPINC1	52.404	19.475	17.3	8	5	3	0.96	0.839	0.922	1.159	1.125	1.154
Biological Process	GO:0032101	5	regulation of response to external stimulus	0.0573568	F1SMI8	Complement component C6 precursor OS=Sus scrofa OX=9823 GN=C6	2.78	Up	4.26e-05	C6	104.63	32.506	12.5	13	19	13	0.601	0.708	0.611	1.731	1.813	1.794
Biological Process	GO:0032101	5	regulation of response to external stimulus	0.0573568	P06867	Plasminogen OS=Sus scrofa OX=9823 GN=PLG	1.472	Up	0.0050039	PLG	90.614	8.5094	5.8	5	5	5	0.997	0.898	0.794	1.268	1.374	1.316
Biological Process	GO:0032101	5	regulation of response to external stimulus	0.0573568	F1SFI7	Alpha-2-HS-glycoprotein OS=Sus scrofa OX=9823 GN=AHSG	1.776	Up	0.00085782	AHSG	38.789	43.968	12.6	4	6	4	0.703	0.837	0.837	1.374	1.485	1.362
Biological Process	GO:0031055	8	chromatin remodeling at centromere	0.00127592	F1SC64	"Helicase, lymphoid specific OS=Sus scrofa OX=9823 GN=HELLS"	1.285	Up	0.02116	HELLS	97.011	2.0435	2.4	2	3	2	1.13	1.014	1.272	1.402	1.511	1.476
Biological Process	GO:0031055	8	chromatin remodeling at centromere	0.00127592	Q71LE2	Histone H3.3 OS=Sus scrofa OX=9823 GN=H3F3A	1.202	Up	0.00110246	H3F3A	15.328	4.68	11.8	2	4	1	1.122	1.19	1.135	1.355	1.374	1.414
Biological Process	GO:0006955	3	immune response	2.88837e-06	A0A075B7I5	Uncharacterized protein OS=Sus scrofa OX=9823	1.379	Up	0.0086181	---	11.866	7.0402	17.7	2	4	2	0.698	0.825	0.76	0.972	1.14	1.036
Biological Process	GO:0006955	3	immune response	2.88837e-06	F1SMJ6	Complement component C9 precursor OS=Sus scrofa OX=9823 GN=C9	2.448	Up	2.47e-06	C9	62.441	39.962	18.6	10	18	10	0.7	0.713	0.661	1.736	1.691	1.651
Biological Process	GO:0006955	3	immune response	2.88837e-06	A0A287AAZ9	Complement factor B OS=Sus scrofa OX=9823 GN=CFB	0.793	Down	0.049685	CFB	81.376	5.0096	4.4	3	3	3	1.163	1.017	0.89	0.778	0.805	0.851
Biological Process	GO:0006955	3	immune response	2.88837e-06	I3LTB8	Complement C3 OS=Sus scrofa OX=9823 GN=C3	1.673	Up	7.95e-05	C3	185.27	301.69	19	34	43	30	0.626	0.671	0.689	1.08	1.124	1.118
Biological Process	GO:0006955	3	immune response	2.88837e-06	I3L728	Uncharacterized protein OS=Sus scrofa OX=9823	1.789	Up	0.027279	---	15.057	5.4257	23.4	3	7	1	0.559	0.905	0.561	1.151	1.08	1.392
Biological Process	GO:0006955	3	immune response	2.88837e-06	A0A286ZKB4	Complement C5a anaphylatoxin OS=Sus scrofa OX=9823 GN=C5	2.833	Up	1.72e-05	C5	186.18	50.982	9.5	14	16	14	0.629	0.567	0.594	1.6	1.759	1.712
Biological Process	GO:0006955	3	immune response	2.88837e-06	Q9TUQ3	Complement component C7 OS=Sus scrofa OX=9823 GN=C7	3.346	Up	3.07e-07	C7	93.061	34.541	14.2	12	16	12	0.556	0.566	0.593	1.941	1.877	1.921
Biological Process	GO:0006955	3	immune response	2.88837e-06	A0A287AT36	Complement component C8 beta chain precursor OS=Sus scrofa OX=9823 GN=C8B	3.063	Up	0.0028629	C8B	66.597	7.5979	4.9	3	3	3	0.404	0.673	0.68	1.826	1.889	1.667
Biological Process	GO:0006955	3	immune response	2.88837e-06	F1SMI8	Complement component C6 precursor OS=Sus scrofa OX=9823 GN=C6	2.78	Up	4.26e-05	C6	104.63	32.506	12.5	13	19	13	0.601	0.708	0.611	1.731	1.813	1.794
Biological Process	GO:0006955	3	immune response	2.88837e-06	F1RQW2	Complement C4-A precursor OS=Sus scrofa OX=9823 GN=C4A	1.986	Up	0.00080116	C4A	192.43	17.44	4.9	8	10	8	0.707	0.896	0.813	1.536	1.701	1.562
Biological Process	GO:0006955	3	immune response	2.88837e-06	F1S788	Complement C8 alpha chain OS=Sus scrofa OX=9823 GN=C8A	5.867	Up	0.00022102	C8A	66.06	44.705	12.2	6	7	6	0.295	0.471	0.402	2.151	2.385	2.317
Biological Process	GO:0003012	4	muscle system process	0.134572	P67937	Tropomyosin alpha-4 chain OS=Sus scrofa OX=9823 GN=TPM4	0.736	Down	0.00168329	TPM4	28.521	67.532	38.7	12	9	6	0.722	0.811	0.798	0.56	0.593	0.563
Biological Process	GO:0003012	4	muscle system process	0.134572	F1SU03	Heparan sulfate proteoglycan 2 OS=Sus scrofa OX=9823 GN=HSPG2	1.664	Up	0.032856	HSPG2	461.35	9.1023	0.9	3	3	3	1.063	0.738	0.666	1.208	1.588	1.309
Biological Process	GO:0051253	8	negative regulation of RNA metabolic process	0.0191137	F1SJ00	DDB1 and CUL4 associated factor 1 OS=Sus scrofa OX=9823 GN=DCAF1	0.814	Down	0.0065195	DCAF1	149.62	1.4892	0.7	1	1	1	1.011	0.993	1.042	0.834	0.875	0.77
Biological Process	GO:0051253	8	negative regulation of RNA metabolic process	0.0191137	I3LH38	Bystin OS=Sus scrofa OX=9823 GN=BYSL	1.408	Up	0.0072553	BYSL	49.3	2.2765	2.1	1	2	1	1.018	1.189	1.265	1.655	1.677	1.557
Biological Process	GO:0051253	8	negative regulation of RNA metabolic process	0.0191137	F1RMU2	TATA-box binding protein associated factor 7 OS=Sus scrofa OX=9823 GN=TAF7	1.284	Up	0.048417	TAF7	40.245	3.3572	6	2	3	2	0.856	0.701	0.806	0.901	1.001	1.133
Biological Process	GO:0051253	8	negative regulation of RNA metabolic process	0.0191137	F1RUD8	"Geminin, DNA replication inhibitor OS=Sus scrofa OX=9823 GN=GMNN"	1.289	Up	0.0022421	GMNN	23.507	10.63	19.6	4	4	4	1.058	1.117	1.153	1.499	1.368	1.423
Biological Process	GO:0051253	8	negative regulation of RNA metabolic process	0.0191137	F1SBP3	DEAD-box helicase 20 OS=Sus scrofa OX=9823 GN=DDX20	1.204	Up	0.037275	DDX20	92.3	10.823	6	5	6	5	0.889	0.941	0.891	1.198	1.093	0.985
Biological Process	GO:0051253	8	negative regulation of RNA metabolic process	0.0191137	F1SC64	"Helicase, lymphoid specific OS=Sus scrofa OX=9823 GN=HELLS"	1.285	Up	0.02116	HELLS	97.011	2.0435	2.4	2	3	2	1.13	1.014	1.272	1.402	1.511	1.476
Biological Process	GO:0051253	8	negative regulation of RNA metabolic process	0.0191137	F1RKH0	Sin3 histone deacetylase corepressor complex component SDS3 OS=Sus scrofa OX=9823 GN=SUDS3	1.332	Up	0.04274	SUDS3	37.936	10.411	10.4	3	4	3	0.773	1.027	1.024	1.337	1.236	1.189
Biological Process	GO:0009611	4	response to wounding	0.0287797	F1RX36	Fibrinogen alpha chain OS=Sus scrofa OX=9823 GN=FGA	1.844	Up	0.0011434	FGA	72.612	29.552	12.1	8	11	8	0.945	0.795	0.762	1.466	1.641	1.507
Biological Process	GO:0009611	4	response to wounding	0.0287797	I3LJW2	Fibrinogen gamma chain precursor OS=Sus scrofa OX=9823 GN=FGG	2	Up	1.58e-05	FGG	49.618	83.852	21	9	10	9	0.794	0.744	0.796	1.554	1.593	1.52
Biological Process	GO:0009611	4	response to wounding	0.0287797	I3L651	Fibrinogen beta chain OS=Sus scrofa OX=9823 GN=FGB	1.941	Up	0.0167399	FGB	51.696	19.042	16.1	6	7	6	0.697	0.686	0.898	1.472	1.45	1.506
Biological Process	GO:0009611	4	response to wounding	0.0287797	P06867	Plasminogen OS=Sus scrofa OX=9823 GN=PLG	1.472	Up	0.0050039	PLG	90.614	8.5094	5.8	5	5	5	0.997	0.898	0.794	1.268	1.374	1.316
Biological Process	GO:0032990	6	cell part morphogenesis	0.359668	F1S939	Microtubule-associated protein 1S OS=Sus scrofa OX=9823 GN=MAP1S	1.356	Up	0.00172414	MAP1S	112.6	2.1768	1.9	2	2	2	0.267	0.243	0.249	0.324	0.358	0.347
Biological Process	GO:0032990	6	cell part morphogenesis	0.359668	Q6DUB7	Stathmin OS=Sus scrofa OX=9823 GN=STMN1	1.213	Up	0.0103832	STMN1	17.302	38.195	44.3	8	15	6	0.844	0.935	0.903	1.054	1.15	1.049
Biological Process	GO:0048477	8	oogenesis	0.0568019	F1SBP3	DEAD-box helicase 20 OS=Sus scrofa OX=9823 GN=DDX20	1.204	Up	0.037275	DDX20	92.3	10.823	6	5	6	5	0.889	0.941	0.891	1.198	1.093	0.985
Biological Process	GO:0048477	8	oogenesis	0.0568019	Q71LE2	Histone H3.3 OS=Sus scrofa OX=9823 GN=H3F3A	1.202	Up	0.00110246	H3F3A	15.328	4.68	11.8	2	4	1	1.122	1.19	1.135	1.355	1.374	1.414
Biological Process	GO:0042451	9	purine nucleoside biosynthetic process	0.279459	Q9MYT8	"ATP synthase subunit e, mitochondrial OS=Sus scrofa OX=9823 GN=ATP5ME"	0.775	Down	0.030797	ATP5ME	8.2314	6.1594	32.4	2	3	2	1.376	1.096	1.106	0.918	0.902	0.954
Biological Process	GO:0042451	9	purine nucleoside biosynthetic process	0.279459	F1RZI0	"ATP synthase F(0) complex subunit C3, mitochondrial OS=Sus scrofa OX=9823 GN=ATP5MC3"	1.268	Up	0.0038621	ATP5MC3	13.365	1.4908	5.4	1	2	1	0.833	0.936	0.93	1.167	1.119	1.137
Biological Process	GO:1902679	9	negative regulation of RNA biosynthetic process	0.0125949	F1SJ00	DDB1 and CUL4 associated factor 1 OS=Sus scrofa OX=9823 GN=DCAF1	0.814	Down	0.0065195	DCAF1	149.62	1.4892	0.7	1	1	1	1.011	0.993	1.042	0.834	0.875	0.77
Biological Process	GO:1902679	9	negative regulation of RNA biosynthetic process	0.0125949	I3LH38	Bystin OS=Sus scrofa OX=9823 GN=BYSL	1.408	Up	0.0072553	BYSL	49.3	2.2765	2.1	1	2	1	1.018	1.189	1.265	1.655	1.677	1.557
Biological Process	GO:1902679	9	negative regulation of RNA biosynthetic process	0.0125949	F1RMU2	TATA-box binding protein associated factor 7 OS=Sus scrofa OX=9823 GN=TAF7	1.284	Up	0.048417	TAF7	40.245	3.3572	6	2	3	2	0.856	0.701	0.806	0.901	1.001	1.133
Biological Process	GO:1902679	9	negative regulation of RNA biosynthetic process	0.0125949	F1RUD8	"Geminin, DNA replication inhibitor OS=Sus scrofa OX=9823 GN=GMNN"	1.289	Up	0.0022421	GMNN	23.507	10.63	19.6	4	4	4	1.058	1.117	1.153	1.499	1.368	1.423
Biological Process	GO:1902679	9	negative regulation of RNA biosynthetic process	0.0125949	F1SBP3	DEAD-box helicase 20 OS=Sus scrofa OX=9823 GN=DDX20	1.204	Up	0.037275	DDX20	92.3	10.823	6	5	6	5	0.889	0.941	0.891	1.198	1.093	0.985
Biological Process	GO:1902679	9	negative regulation of RNA biosynthetic process	0.0125949	F1SC64	"Helicase, lymphoid specific OS=Sus scrofa OX=9823 GN=HELLS"	1.285	Up	0.02116	HELLS	97.011	2.0435	2.4	2	3	2	1.13	1.014	1.272	1.402	1.511	1.476
Biological Process	GO:1902679	9	negative regulation of RNA biosynthetic process	0.0125949	F1RKH0	Sin3 histone deacetylase corepressor complex component SDS3 OS=Sus scrofa OX=9823 GN=SUDS3	1.332	Up	0.04274	SUDS3	37.936	10.411	10.4	3	4	3	0.773	1.027	1.024	1.337	1.236	1.189
Biological Process	GO:0060395	9	SMAD protein signal transduction	0.03101	P02543	Vimentin OS=Sus scrofa OX=9823 GN=VIM	0.808	Down	0.00029841	VIM	53.667	143.39	48.1	24	47	21	0.899	0.922	0.903	0.712	0.753	0.737
Biological Process	GO:0060395	9	SMAD protein signal transduction	0.03101	F1RV73	Bone morphogenetic protein 15 OS=Sus scrofa OX=9823 GN=BMP15	1.269	Up	0.0040555	BMP15	45.966	27.226	19.2	9	23	9	0.89	0.791	0.806	1.022	1.05	1.084
Biological Process	GO:0045786	6	negative regulation of cell cycle	0.19892	F1SK25	Fanconi anemia complementation group I OS=Sus scrofa OX=9823 GN=FANCI	1.445	Up	2.04e-05	FANCI	138.94	26.711	5	6	8	6	0.929	0.926	0.885	1.321	1.325	1.312
Biological Process	GO:0045786	6	negative regulation of cell cycle	0.19892	F1RUD8	"Geminin, DNA replication inhibitor OS=Sus scrofa OX=9823 GN=GMNN"	1.289	Up	0.0022421	GMNN	23.507	10.63	19.6	4	4	4	1.058	1.117	1.153	1.499	1.368	1.423
Biological Process	GO:0045786	6	negative regulation of cell cycle	0.19892	I3LND7	Cell division cycle protein 123 homolog OS=Sus scrofa OX=9823 GN=CDC123	1.228	Up	0.0122391	CDC123	35.518	9.2155	16.4	5	5	5	1.112	1.198	1.261	1.541	1.388	1.456
Biological Process	GO:0040008	4	regulation of growth	0.276105	F1SJ00	DDB1 and CUL4 associated factor 1 OS=Sus scrofa OX=9823 GN=DCAF1	0.814	Down	0.0065195	DCAF1	149.62	1.4892	0.7	1	1	1	1.011	0.993	1.042	0.834	0.875	0.77
Biological Process	GO:0040008	4	regulation of growth	0.276105	I3LKI4	Peroxisomal biogenesis factor 5 OS=Sus scrofa OX=9823 GN=PEX5	0.696	Down	0.00053611	PEX5	60.407	24.811	17	8	9	8	1.149	1.068	1.156	0.816	0.783	0.748
Biological Process	GO:0040008	4	regulation of growth	0.276105	Q71LE2	Histone H3.3 OS=Sus scrofa OX=9823 GN=H3F3A	1.202	Up	0.00110246	H3F3A	15.328	4.68	11.8	2	4	1	1.122	1.19	1.135	1.355	1.374	1.414
Biological Process	GO:0007292	7	female gamete generation	0.0666024	F1SBP3	DEAD-box helicase 20 OS=Sus scrofa OX=9823 GN=DDX20	1.204	Up	0.037275	DDX20	92.3	10.823	6	5	6	5	0.889	0.941	0.891	1.198	1.093	0.985
Biological Process	GO:0007292	7	female gamete generation	0.0666024	Q71LE2	Histone H3.3 OS=Sus scrofa OX=9823 GN=H3F3A	1.202	Up	0.00110246	H3F3A	15.328	4.68	11.8	2	4	1	1.122	1.19	1.135	1.355	1.374	1.414
Biological Process	GO:0009142	9	nucleoside triphosphate biosynthetic process	0.212136	Q9MYT8	"ATP synthase subunit e, mitochondrial OS=Sus scrofa OX=9823 GN=ATP5ME"	0.775	Down	0.030797	ATP5ME	8.2314	6.1594	32.4	2	3	2	1.376	1.096	1.106	0.918	0.902	0.954
Biological Process	GO:0009142	9	nucleoside triphosphate biosynthetic process	0.212136	F1RZI0	"ATP synthase F(0) complex subunit C3, mitochondrial OS=Sus scrofa OX=9823 GN=ATP5MC3"	1.268	Up	0.0038621	ATP5MC3	13.365	1.4908	5.4	1	2	1	0.833	0.936	0.93	1.167	1.119	1.137
Biological Process	GO:0055080	7	cation homeostasis	0.171512	F1SDX6	Transglutaminase 2 OS=Sus scrofa OX=9823 GN=TGM2	1.422	Up	0.0116979	TGM2	77.211	14.63	7.9	5	5	5	0.749	0.637	0.706	0.869	1.046	1.059
Biological Process	GO:0055080	7	cation homeostasis	0.171512	P09571	Serotransferrin OS=Sus scrofa OX=9823 GN=TF	2.288	Up	7.15e-07	TF	76.967	238.23	38.1	25	42	20	0.695	0.707	0.735	1.607	1.651	1.631
Biological Process	GO:0055080	7	cation homeostasis	0.171512	P50828	Hemopexin OS=Sus scrofa OX=9823 GN=HPX	1.976	Up	0.000155029	HPX	51.305	47.361	17.2	7	7	7	0.74	0.869	0.822	1.562	1.624	1.618
Biological Process	GO:0045137	6	development of primary sexual characteristics	0.076916	F1RV73	Bone morphogenetic protein 15 OS=Sus scrofa OX=9823 GN=BMP15	1.269	Up	0.0040555	BMP15	45.966	27.226	19.2	9	23	9	0.89	0.791	0.806	1.022	1.05	1.084
Biological Process	GO:0045137	6	development of primary sexual characteristics	0.076916	Q71LE2	Histone H3.3 OS=Sus scrofa OX=9823 GN=H3F3A	1.202	Up	0.00110246	H3F3A	15.328	4.68	11.8	2	4	1	1.122	1.19	1.135	1.355	1.374	1.414
Biological Process	GO:0048232	7	male gamete generation	0.12066	F1SHE9	Islet cell autoantigen 1 like OS=Sus scrofa OX=9823 GN=ICA1L	0.826	Down	0.029897	ICA1L	54.067	3.741	2.3	1	1	1	1.257	1.036	1.126	0.961	0.935	0.928
Biological Process	GO:0048232	7	male gamete generation	0.12066	Q71LE2	Histone H3.3 OS=Sus scrofa OX=9823 GN=H3F3A	1.202	Up	0.00110246	H3F3A	15.328	4.68	11.8	2	4	1	1.122	1.19	1.135	1.355	1.374	1.414
Biological Process	GO:0048232	7	male gamete generation	0.12066	Q95313	Male-enhanced antigen 1 OS=Sus scrofa OX=9823 GN=MEA1	0.751	Down	0.02048	MEA1	18.767	7.0678	7.5	1	2	1	1.046	1.068	1.15	0.839	0.905	0.708
Biological Process	GO:0010629	7	negative regulation of gene expression	0.0663177	F1RMU2	TATA-box binding protein associated factor 7 OS=Sus scrofa OX=9823 GN=TAF7	1.284	Up	0.048417	TAF7	40.245	3.3572	6	2	3	2	0.856	0.701	0.806	0.901	1.001	1.133
Biological Process	GO:0010629	7	negative regulation of gene expression	0.0663177	F1SC64	"Helicase, lymphoid specific OS=Sus scrofa OX=9823 GN=HELLS"	1.285	Up	0.02116	HELLS	97.011	2.0435	2.4	2	3	2	1.13	1.014	1.272	1.402	1.511	1.476
Biological Process	GO:0010629	7	negative regulation of gene expression	0.0663177	F1S2F2	Zinc finger protein 503 OS=Sus scrofa OX=9823 GN=ZNF503	0.427	Down	0.00027835	ZNF503	62.582	1.6349	1.7	1	3	1	1.293	1.171	1.073	0.459	0.53	0.523
Biological Process	GO:0010629	7	negative regulation of gene expression	0.0663177	F1SJ00	DDB1 and CUL4 associated factor 1 OS=Sus scrofa OX=9823 GN=DCAF1	0.814	Down	0.0065195	DCAF1	149.62	1.4892	0.7	1	1	1	1.011	0.993	1.042	0.834	0.875	0.77
Biological Process	GO:0010629	7	negative regulation of gene expression	0.0663177	I3LH38	Bystin OS=Sus scrofa OX=9823 GN=BYSL	1.408	Up	0.0072553	BYSL	49.3	2.2765	2.1	1	2	1	1.018	1.189	1.265	1.655	1.677	1.557
Biological Process	GO:0010629	7	negative regulation of gene expression	0.0663177	F1RUD8	"Geminin, DNA replication inhibitor OS=Sus scrofa OX=9823 GN=GMNN"	1.289	Up	0.0022421	GMNN	23.507	10.63	19.6	4	4	4	1.058	1.117	1.153	1.499	1.368	1.423
Biological Process	GO:0010629	7	negative regulation of gene expression	0.0663177	F1SBP3	DEAD-box helicase 20 OS=Sus scrofa OX=9823 GN=DDX20	1.204	Up	0.037275	DDX20	92.3	10.823	6	5	6	5	0.889	0.941	0.891	1.198	1.093	0.985
Biological Process	GO:0010629	7	negative regulation of gene expression	0.0663177	F1RKH0	Sin3 histone deacetylase corepressor complex component SDS3 OS=Sus scrofa OX=9823 GN=SUDS3	1.332	Up	0.04274	SUDS3	37.936	10.411	10.4	3	4	3	0.773	1.027	1.024	1.337	1.236	1.189
Biological Process	GO:0002377	4	immunoglobulin production	0.0174105	A0A075B7I5	Uncharacterized protein OS=Sus scrofa OX=9823	1.379	Up	0.0086181	---	11.866	7.0402	17.7	2	4	2	0.698	0.825	0.76	0.972	1.14	1.036
Biological Process	GO:0002377	4	immunoglobulin production	0.0174105	I3L728	Uncharacterized protein OS=Sus scrofa OX=9823	1.789	Up	0.027279	---	15.057	5.4257	23.4	3	7	1	0.559	0.905	0.561	1.151	1.08	1.392
Biological Process	GO:0009152	11	purine ribonucleotide biosynthetic process	0.34647	Q9MYT8	"ATP synthase subunit e, mitochondrial OS=Sus scrofa OX=9823 GN=ATP5ME"	0.775	Down	0.030797	ATP5ME	8.2314	6.1594	32.4	2	3	2	1.376	1.096	1.106	0.918	0.902	0.954
Biological Process	GO:0009152	11	purine ribonucleotide biosynthetic process	0.34647	F1RZI0	"ATP synthase F(0) complex subunit C3, mitochondrial OS=Sus scrofa OX=9823 GN=ATP5MC3"	1.268	Up	0.0038621	ATP5MC3	13.365	1.4908	5.4	1	2	1	0.833	0.936	0.93	1.167	1.119	1.137
Biological Process	GO:0002684	5	positive regulation of immune system process	0.000713007	A0A287AAZ9	Complement factor B OS=Sus scrofa OX=9823 GN=CFB	0.793	Down	0.049685	CFB	81.376	5.0096	4.4	3	3	3	1.163	1.017	0.89	0.778	0.805	0.851
Biological Process	GO:0002684	5	positive regulation of immune system process	0.000713007	I3LTB8	Complement C3 OS=Sus scrofa OX=9823 GN=C3	1.673	Up	7.95e-05	C3	185.27	301.69	19	34	43	30	0.626	0.671	0.689	1.08	1.124	1.118
Biological Process	GO:0002684	5	positive regulation of immune system process	0.000713007	F1SMI8	Complement component C6 precursor OS=Sus scrofa OX=9823 GN=C6	2.78	Up	4.26e-05	C6	104.63	32.506	12.5	13	19	13	0.601	0.708	0.611	1.731	1.813	1.794
Biological Process	GO:0002684	5	positive regulation of immune system process	0.000713007	F1RU31	"SART1, U4/U6.U5 tri-snRNP-associated protein 1 OS=Sus scrofa OX=9823 GN=SART1"	1.607	Up	0.049195	SART1	90.81	5.0869	2.1	1	1	1	0.629	0.663	1.097	1.19	1.35	1.299
Biological Process	GO:0002684	5	positive regulation of immune system process	0.000713007	A0A286ZKB4	Complement C5a anaphylatoxin OS=Sus scrofa OX=9823 GN=C5	2.833	Up	1.72e-05	C5	186.18	50.982	9.5	14	16	14	0.629	0.567	0.594	1.6	1.759	1.712
Biological Process	GO:0002684	5	positive regulation of immune system process	0.000713007	F1RQW2	Complement C4-A precursor OS=Sus scrofa OX=9823 GN=C4A	1.986	Up	0.00080116	C4A	192.43	17.44	4.9	8	10	8	0.707	0.896	0.813	1.536	1.701	1.562
Biological Process	GO:0002684	5	positive regulation of immune system process	0.000713007	Q9TUQ3	Complement component C7 OS=Sus scrofa OX=9823 GN=C7	3.346	Up	3.07e-07	C7	93.061	34.541	14.2	12	16	12	0.556	0.566	0.593	1.941	1.877	1.921
Biological Process	GO:0002684	5	positive regulation of immune system process	0.000713007	F1S788	Complement C8 alpha chain OS=Sus scrofa OX=9823 GN=C8A	5.867	Up	0.00022102	C8A	66.06	44.705	12.2	6	7	6	0.295	0.471	0.402	2.151	2.385	2.317
Biological Process	GO:0050727	7	regulation of inflammatory response	0.0988906	F1SMI8	Complement component C6 precursor OS=Sus scrofa OX=9823 GN=C6	2.78	Up	4.26e-05	C6	104.63	32.506	12.5	13	19	13	0.601	0.708	0.611	1.731	1.813	1.794
Biological Process	GO:0050727	7	regulation of inflammatory response	0.0988906	F1SFI7	Alpha-2-HS-glycoprotein OS=Sus scrofa OX=9823 GN=AHSG	1.776	Up	0.00085782	AHSG	38.789	43.968	12.6	4	6	4	0.703	0.837	0.837	1.374	1.485	1.362
Biological Process	GO:0016064	7	immunoglobulin mediated immune response	0.0238087	F1RQW2	Complement C4-A precursor OS=Sus scrofa OX=9823 GN=C4A	1.986	Up	0.00080116	C4A	192.43	17.44	4.9	8	10	8	0.707	0.896	0.813	1.536	1.701	1.562
Biological Process	GO:0016064	7	immunoglobulin mediated immune response	0.0238087	Q9TUQ3	Complement component C7 OS=Sus scrofa OX=9823 GN=C7	3.346	Up	3.07e-07	C7	93.061	34.541	14.2	12	16	12	0.556	0.566	0.593	1.941	1.877	1.921
Biological Process	GO:0007596	6	blood coagulation	0.00324808	F1RX36	Fibrinogen alpha chain OS=Sus scrofa OX=9823 GN=FGA	1.844	Up	0.0011434	FGA	72.612	29.552	12.1	8	11	8	0.945	0.795	0.762	1.466	1.641	1.507
Biological Process	GO:0007596	6	blood coagulation	0.00324808	I3LJW2	Fibrinogen gamma chain precursor OS=Sus scrofa OX=9823 GN=FGG	2	Up	1.58e-05	FGG	49.618	83.852	21	9	10	9	0.794	0.744	0.796	1.554	1.593	1.52
Biological Process	GO:0007596	6	blood coagulation	0.00324808	I3L651	Fibrinogen beta chain OS=Sus scrofa OX=9823 GN=FGB	1.941	Up	0.0167399	FGB	51.696	19.042	16.1	6	7	6	0.697	0.686	0.898	1.472	1.45	1.506
Biological Process	GO:0007596	6	blood coagulation	0.00324808	P06867	Plasminogen OS=Sus scrofa OX=9823 GN=PLG	1.472	Up	0.0050039	PLG	90.614	8.5094	5.8	5	5	5	0.997	0.898	0.794	1.268	1.374	1.316
Biological Process	GO:0045321	5	leukocyte activation	0.090553	F1SJ00	DDB1 and CUL4 associated factor 1 OS=Sus scrofa OX=9823 GN=DCAF1	0.814	Down	0.0065195	DCAF1	149.62	1.4892	0.7	1	1	1	1.011	0.993	1.042	0.834	0.875	0.77
Biological Process	GO:0045321	5	leukocyte activation	0.090553	I3LH38	Bystin OS=Sus scrofa OX=9823 GN=BYSL	1.408	Up	0.0072553	BYSL	49.3	2.2765	2.1	1	2	1	1.018	1.189	1.265	1.655	1.677	1.557
Biological Process	GO:0045321	5	leukocyte activation	0.090553	F1SC64	"Helicase, lymphoid specific OS=Sus scrofa OX=9823 GN=HELLS"	1.285	Up	0.02116	HELLS	97.011	2.0435	2.4	2	3	2	1.13	1.014	1.272	1.402	1.511	1.476
Biological Process	GO:0009163	8	nucleoside biosynthetic process	0.34647	Q9MYT8	"ATP synthase subunit e, mitochondrial OS=Sus scrofa OX=9823 GN=ATP5ME"	0.775	Down	0.030797	ATP5ME	8.2314	6.1594	32.4	2	3	2	1.376	1.096	1.106	0.918	0.902	0.954
Biological Process	GO:0009163	8	nucleoside biosynthetic process	0.34647	F1RZI0	"ATP synthase F(0) complex subunit C3, mitochondrial OS=Sus scrofa OX=9823 GN=ATP5MC3"	1.268	Up	0.0038621	ATP5MC3	13.365	1.4908	5.4	1	2	1	0.833	0.936	0.93	1.167	1.119	1.137
Biological Process	GO:0019953	5	sexual reproduction	0.173763	F1SHE9	Islet cell autoantigen 1 like OS=Sus scrofa OX=9823 GN=ICA1L	0.826	Down	0.029897	ICA1L	54.067	3.741	2.3	1	1	1	1.257	1.036	1.126	0.961	0.935	0.928
Biological Process	GO:0019953	5	sexual reproduction	0.173763	F1SBP3	DEAD-box helicase 20 OS=Sus scrofa OX=9823 GN=DDX20	1.204	Up	0.037275	DDX20	92.3	10.823	6	5	6	5	0.889	0.941	0.891	1.198	1.093	0.985
Biological Process	GO:0019953	5	sexual reproduction	0.173763	Q71LE2	Histone H3.3 OS=Sus scrofa OX=9823 GN=H3F3A	1.202	Up	0.00110246	H3F3A	15.328	4.68	11.8	2	4	1	1.122	1.19	1.135	1.355	1.374	1.414
Biological Process	GO:0019953	5	sexual reproduction	0.173763	Q95313	Male-enhanced antigen 1 OS=Sus scrofa OX=9823 GN=MEA1	0.751	Down	0.02048	MEA1	18.767	7.0678	7.5	1	2	1	1.046	1.068	1.15	0.839	0.905	0.708
Biological Process	GO:0042254	5	ribosome biogenesis	0.217749	F1RU31	"SART1, U4/U6.U5 tri-snRNP-associated protein 1 OS=Sus scrofa OX=9823 GN=SART1"	1.607	Up	0.049195	SART1	90.81	5.0869	2.1	1	1	1	0.629	0.663	1.097	1.19	1.35	1.299
Biological Process	GO:0042254	5	ribosome biogenesis	0.217749	Q29201	40S ribosomal protein S16 OS=Sus scrofa OX=9823 GN=RPS16	0.815	Down	0.034441	RPS16	16.445	9.7102	29.5	5	6	5	1.116	0.948	1.102	0.925	0.818	0.836
Biological Process	GO:0042254	5	ribosome biogenesis	0.217749	Q2YGT9	60S ribosomal protein L6 OS=Sus scrofa OX=9823 GN=RPL6	0.812	Down	0.036957	RPL6	32.19	18.225	17.6	6	7	6	1.19	1.046	1.004	0.817	0.866	0.949
Biological Process	GO:0051272	6	positive regulation of cellular component movement	0.333187	Q6DUB7	Stathmin OS=Sus scrofa OX=9823 GN=STMN1	1.213	Up	0.0103832	STMN1	17.302	38.195	44.3	8	15	6	0.844	0.935	0.903	1.054	1.15	1.049
Biological Process	GO:0051272	6	positive regulation of cellular component movement	0.333187	F1SU03	Heparan sulfate proteoglycan 2 OS=Sus scrofa OX=9823 GN=HSPG2	1.664	Up	0.032856	HSPG2	461.35	9.1023	0.9	3	3	3	1.063	0.738	0.666	1.208	1.588	1.309
Biological Process	GO:1903506	9	regulation of nucleic acid-templated transcription	0.0363782	A0A286ZK95	Transcription and mRNA export factor ENY2 OS=Sus scrofa OX=9823 GN=ENY2	1.251	Up	0.0120601	ENY2	11.528	2.3366	14.9	2	2	2	0.903	1.025	1.017	1.251	1.154	1.278
Biological Process	GO:1903506	9	regulation of nucleic acid-templated transcription	0.0363782	F1RV73	Bone morphogenetic protein 15 OS=Sus scrofa OX=9823 GN=BMP15	1.269	Up	0.0040555	BMP15	45.966	27.226	19.2	9	23	9	0.89	0.791	0.806	1.022	1.05	1.084
Biological Process	GO:1903506	9	regulation of nucleic acid-templated transcription	0.0363782	F1RMU2	TATA-box binding protein associated factor 7 OS=Sus scrofa OX=9823 GN=TAF7	1.284	Up	0.048417	TAF7	40.245	3.3572	6	2	3	2	0.856	0.701	0.806	0.901	1.001	1.133
Biological Process	GO:1903506	9	regulation of nucleic acid-templated transcription	0.0363782	A0A287AIZ1	Uncharacterized protein OS=Sus scrofa OX=9823 GN=ZIM2	0.759	Down	0.0077389	ZIM2	61.658	6.0808	2.4	1	1	1	1.316	1.496	1.512	1.063	1.052	1.167
Biological Process	GO:1903506	9	regulation of nucleic acid-templated transcription	0.0363782	A0A288CFX9	High mobility group protein HMGI-C OS=Sus scrofa OX=9823 GN=LOC100359361	1.327	Up	0.003877	LOC100359361	11.831	13.76	33.3	5	5	5	1.08	1.066	0.974	1.3	1.377	1.463
Biological Process	GO:1903506	9	regulation of nucleic acid-templated transcription	0.0363782	F1SC64	"Helicase, lymphoid specific OS=Sus scrofa OX=9823 GN=HELLS"	1.285	Up	0.02116	HELLS	97.011	2.0435	2.4	2	3	2	1.13	1.014	1.272	1.402	1.511	1.476
Biological Process	GO:1903506	9	regulation of nucleic acid-templated transcription	0.0363782	F1STJ8	Ankyrin repeat domain 49 OS=Sus scrofa OX=9823 GN=ANKRD49	1.728	Up	0.034559	ANKRD49	27.236	1.6953	3.3	1	1	1	0.879	0.818	0.61	1.59	1.378	1.019
Biological Process	GO:1903506	9	regulation of nucleic acid-templated transcription	0.0363782	F1SJ00	DDB1 and CUL4 associated factor 1 OS=Sus scrofa OX=9823 GN=DCAF1	0.814	Down	0.0065195	DCAF1	149.62	1.4892	0.7	1	1	1	1.011	0.993	1.042	0.834	0.875	0.77
Biological Process	GO:1903506	9	regulation of nucleic acid-templated transcription	0.0363782	I3LH38	Bystin OS=Sus scrofa OX=9823 GN=BYSL	1.408	Up	0.0072553	BYSL	49.3	2.2765	2.1	1	2	1	1.018	1.189	1.265	1.655	1.677	1.557
Biological Process	GO:1903506	9	regulation of nucleic acid-templated transcription	0.0363782	F1S459	Uncharacterized protein OS=Sus scrofa OX=9823 GN=TERF2IP	1.216	Up	0.0028209	TERF2IP	44.313	19.579	14.2	5	5	5	0.985	1.021	1.083	1.279	1.23	1.246
Biological Process	GO:1903506	9	regulation of nucleic acid-templated transcription	0.0363782	F1RUD8	"Geminin, DNA replication inhibitor OS=Sus scrofa OX=9823 GN=GMNN"	1.289	Up	0.0022421	GMNN	23.507	10.63	19.6	4	4	4	1.058	1.117	1.153	1.499	1.368	1.423
Biological Process	GO:1903506	9	regulation of nucleic acid-templated transcription	0.0363782	F1SBP3	DEAD-box helicase 20 OS=Sus scrofa OX=9823 GN=DDX20	1.204	Up	0.037275	DDX20	92.3	10.823	6	5	6	5	0.889	0.941	0.891	1.198	1.093	0.985
Biological Process	GO:1903506	9	regulation of nucleic acid-templated transcription	0.0363782	F1RKH0	Sin3 histone deacetylase corepressor complex component SDS3 OS=Sus scrofa OX=9823 GN=SUDS3	1.332	Up	0.04274	SUDS3	37.936	10.411	10.4	3	4	3	0.773	1.027	1.024	1.337	1.236	1.189
Biological Process	GO:1903506	9	regulation of nucleic acid-templated transcription	0.0363782	A0A287AUW4	Uncharacterized protein OS=Sus scrofa OX=9823 GN=SUB1	1.221	Up	0.0151774	SUB1	14.395	6.6318	24.4	3	6	3	0.8	0.91	0.901	1.118	1.021	1.05
Biological Process	GO:0051336	5	regulation of hydrolase activity	0.11725	F1SG25	Uncharacterized protein OS=Sus scrofa OX=9823 GN=ANOS1	0.744	Down	0.025544	ANOS1	72.317	8.7658	3.8	2	2	2	1.227	1.066	1.079	0.878	0.719	0.911
Biological Process	GO:0051336	5	regulation of hydrolase activity	0.11725	F1SCD0	Uncharacterized protein OS=Sus scrofa OX=9823 GN=LOC100153899	1.671	Up	7.59e-05	LOC100153899	46.64	64.657	13.9	6	11	2	0.827	0.781	0.833	1.307	1.413	1.36
Biological Process	GO:0051336	5	regulation of hydrolase activity	0.11725	F1SFI7	Alpha-2-HS-glycoprotein OS=Sus scrofa OX=9823 GN=AHSG	1.776	Up	0.00085782	AHSG	38.789	43.968	12.6	4	6	4	0.703	0.837	0.837	1.374	1.485	1.362
Biological Process	GO:0051336	5	regulation of hydrolase activity	0.11725	F1S402	Baculoviral IAP repeat containing 6 OS=Sus scrofa OX=9823 GN=BIRC6	0.688	Down	0.0112413	BIRC6	529.04	23.528	2	8	9	8	1.184	1.034	1.05	0.797	0.644	0.807
Biological Process	GO:0051336	5	regulation of hydrolase activity	0.11725	F1SCF0	Alpha-1-antitrypsin OS=Sus scrofa OX=9823 GN=SERPINA1	1.395	Up	0.0140958	SERPINA1	46.951	7.3663	8.1	3	3	3	0.746	0.925	0.953	1.222	1.166	1.273
Biological Process	GO:0051336	5	regulation of hydrolase activity	0.11725	F2Z5E2	Antithrombin-III precursor OS=Sus scrofa OX=9823 GN=SERPINC1	1.264	Up	0.0045572	SERPINC1	52.404	19.475	17.3	8	5	3	0.96	0.839	0.922	1.159	1.125	1.154
Biological Process	GO:0051336	5	regulation of hydrolase activity	0.11725	Q9GK37	Corticosteroid-binding globulin OS=Sus scrofa OX=9823 GN=Serpina6	0.719	Down	0.024977	Serpina6	45.188	4.9104	4.9	2	3	2	1.323	1.054	1.349	0.971	0.889	0.818
Biological Process	GO:0051336	5	regulation of hydrolase activity	0.11725	F1RQW2	Complement C4-A precursor OS=Sus scrofa OX=9823 GN=C4A	1.986	Up	0.00080116	C4A	192.43	17.44	4.9	8	10	8	0.707	0.896	0.813	1.536	1.701	1.562
Biological Process	GO:0051336	5	regulation of hydrolase activity	0.11725	Q0Z8R0	Cystatin OS=Sus scrofa OX=9823 GN=CST3	1.312	Up	0.0147599	CST3	15.734	13.512	12.3	1	1	1	0.806	0.968	0.988	1.25	1.181	1.193
Biological Process	GO:0001701	8	in utero embryonic development	0.385766	F1SMI8	Complement component C6 precursor OS=Sus scrofa OX=9823 GN=C6	2.78	Up	4.26e-05	C6	104.63	32.506	12.5	13	19	13	0.601	0.708	0.611	1.731	1.813	1.794
Biological Process	GO:0001701	8	in utero embryonic development	0.385766	F1S402	Baculoviral IAP repeat containing 6 OS=Sus scrofa OX=9823 GN=BIRC6	0.688	Down	0.0112413	BIRC6	529.04	23.528	2	8	9	8	1.184	1.034	1.05	0.797	0.644	0.807
Biological Process	GO:0032269	8	negative regulation of cellular protein metabolic process	0.00308762	F1SG25	Uncharacterized protein OS=Sus scrofa OX=9823 GN=ANOS1	0.744	Down	0.025544	ANOS1	72.317	8.7658	3.8	2	2	2	1.227	1.066	1.079	0.878	0.719	0.911
Biological Process	GO:0032269	8	negative regulation of cellular protein metabolic process	0.00308762	F1SCD0	Uncharacterized protein OS=Sus scrofa OX=9823 GN=LOC100153899	1.671	Up	7.59e-05	LOC100153899	46.64	64.657	13.9	6	11	2	0.827	0.781	0.833	1.307	1.413	1.36
Biological Process	GO:0032269	8	negative regulation of cellular protein metabolic process	0.00308762	F1RMU2	TATA-box binding protein associated factor 7 OS=Sus scrofa OX=9823 GN=TAF7	1.284	Up	0.048417	TAF7	40.245	3.3572	6	2	3	2	0.856	0.701	0.806	0.901	1.001	1.133
Biological Process	GO:0032269	8	negative regulation of cellular protein metabolic process	0.00308762	F1SFI7	Alpha-2-HS-glycoprotein OS=Sus scrofa OX=9823 GN=AHSG	1.776	Up	0.00085782	AHSG	38.789	43.968	12.6	4	6	4	0.703	0.837	0.837	1.374	1.485	1.362
Biological Process	GO:0032269	8	negative regulation of cellular protein metabolic process	0.00308762	F1S402	Baculoviral IAP repeat containing 6 OS=Sus scrofa OX=9823 GN=BIRC6	0.688	Down	0.0112413	BIRC6	529.04	23.528	2	8	9	8	1.184	1.034	1.05	0.797	0.644	0.807
Biological Process	GO:0032269	8	negative regulation of cellular protein metabolic process	0.00308762	F1SCF0	Alpha-1-antitrypsin OS=Sus scrofa OX=9823 GN=SERPINA1	1.395	Up	0.0140958	SERPINA1	46.951	7.3663	8.1	3	3	3	0.746	0.925	0.953	1.222	1.166	1.273
Biological Process	GO:0032269	8	negative regulation of cellular protein metabolic process	0.00308762	Q9GK37	Corticosteroid-binding globulin OS=Sus scrofa OX=9823 GN=Serpina6	0.719	Down	0.024977	Serpina6	45.188	4.9104	4.9	2	3	2	1.323	1.054	1.349	0.971	0.889	0.818
Biological Process	GO:0032269	8	negative regulation of cellular protein metabolic process	0.00308762	F2Z5E2	Antithrombin-III precursor OS=Sus scrofa OX=9823 GN=SERPINC1	1.264	Up	0.0045572	SERPINC1	52.404	19.475	17.3	8	5	3	0.96	0.839	0.922	1.159	1.125	1.154
Biological Process	GO:0032269	8	negative regulation of cellular protein metabolic process	0.00308762	F1RQW2	Complement C4-A precursor OS=Sus scrofa OX=9823 GN=C4A	1.986	Up	0.00080116	C4A	192.43	17.44	4.9	8	10	8	0.707	0.896	0.813	1.536	1.701	1.562
Biological Process	GO:0032269	8	negative regulation of cellular protein metabolic process	0.00308762	Q0Z8R0	Cystatin OS=Sus scrofa OX=9823 GN=CST3	1.312	Up	0.0147599	CST3	15.734	13.512	12.3	1	1	1	0.806	0.968	0.988	1.25	1.181	1.193
Biological Process	GO:0051053	8	negative regulation of DNA metabolic process	0.087694	F1S459	Uncharacterized protein OS=Sus scrofa OX=9823 GN=TERF2IP	1.216	Up	0.0028209	TERF2IP	44.313	19.579	14.2	5	5	5	0.985	1.021	1.083	1.279	1.23	1.246
Biological Process	GO:0051053	8	negative regulation of DNA metabolic process	0.087694	F1RUD8	"Geminin, DNA replication inhibitor OS=Sus scrofa OX=9823 GN=GMNN"	1.289	Up	0.0022421	GMNN	23.507	10.63	19.6	4	4	4	1.058	1.117	1.153	1.499	1.368	1.423
Biological Process	GO:0010951	11	negative regulation of endopeptidase activity	8.35127e-06	F1SCD0	Uncharacterized protein OS=Sus scrofa OX=9823 GN=LOC100153899	1.671	Up	7.59e-05	LOC100153899	46.64	64.657	13.9	6	11	2	0.827	0.781	0.833	1.307	1.413	1.36
Biological Process	GO:0010951	11	negative regulation of endopeptidase activity	8.35127e-06	F1SFI7	Alpha-2-HS-glycoprotein OS=Sus scrofa OX=9823 GN=AHSG	1.776	Up	0.00085782	AHSG	38.789	43.968	12.6	4	6	4	0.703	0.837	0.837	1.374	1.485	1.362
Biological Process	GO:0010951	11	negative regulation of endopeptidase activity	8.35127e-06	F1S402	Baculoviral IAP repeat containing 6 OS=Sus scrofa OX=9823 GN=BIRC6	0.688	Down	0.0112413	BIRC6	529.04	23.528	2	8	9	8	1.184	1.034	1.05	0.797	0.644	0.807
Biological Process	GO:0010951	11	negative regulation of endopeptidase activity	8.35127e-06	F1SCF0	Alpha-1-antitrypsin OS=Sus scrofa OX=9823 GN=SERPINA1	1.395	Up	0.0140958	SERPINA1	46.951	7.3663	8.1	3	3	3	0.746	0.925	0.953	1.222	1.166	1.273
Biological Process	GO:0010951	11	negative regulation of endopeptidase activity	8.35127e-06	F2Z5E2	Antithrombin-III precursor OS=Sus scrofa OX=9823 GN=SERPINC1	1.264	Up	0.0045572	SERPINC1	52.404	19.475	17.3	8	5	3	0.96	0.839	0.922	1.159	1.125	1.154
Biological Process	GO:0010951	11	negative regulation of endopeptidase activity	8.35127e-06	Q9GK37	Corticosteroid-binding globulin OS=Sus scrofa OX=9823 GN=Serpina6	0.719	Down	0.024977	Serpina6	45.188	4.9104	4.9	2	3	2	1.323	1.054	1.349	0.971	0.889	0.818
Biological Process	GO:0010951	11	negative regulation of endopeptidase activity	8.35127e-06	F1RQW2	Complement C4-A precursor OS=Sus scrofa OX=9823 GN=C4A	1.986	Up	0.00080116	C4A	192.43	17.44	4.9	8	10	8	0.707	0.896	0.813	1.536	1.701	1.562
Biological Process	GO:0010951	11	negative regulation of endopeptidase activity	8.35127e-06	Q0Z8R0	Cystatin OS=Sus scrofa OX=9823 GN=CST3	1.312	Up	0.0147599	CST3	15.734	13.512	12.3	1	1	1	0.806	0.968	0.988	1.25	1.181	1.193
Biological Process	GO:0055076	9	transition metal ion homeostasis	0.087694	P09571	Serotransferrin OS=Sus scrofa OX=9823 GN=TF	2.288	Up	7.15e-07	TF	76.967	238.23	38.1	25	42	20	0.695	0.707	0.735	1.607	1.651	1.631
Biological Process	GO:0055076	9	transition metal ion homeostasis	0.087694	P50828	Hemopexin OS=Sus scrofa OX=9823 GN=HPX	1.976	Up	0.000155029	HPX	51.305	47.361	17.2	7	7	7	0.74	0.869	0.822	1.562	1.624	1.618
Biological Process	GO:0000375	10	RNA splicing, via transesterification reactions	0.0117817	F1RWS8	Small nuclear ribonucleoprotein polypeptide A' OS=Sus scrofa OX=9823 GN=SNRPA1	1.308	Up	0.041617	SNRPA1	28.385	15.275	17.6	4	4	4	0.684	0.912	0.875	1.071	1.034	1.128
Biological Process	GO:0000375	10	RNA splicing, via transesterification reactions	0.0117817	F1RU31	"SART1, U4/U6.U5 tri-snRNP-associated protein 1 OS=Sus scrofa OX=9823 GN=SART1"	1.607	Up	0.049195	SART1	90.81	5.0869	2.1	1	1	1	0.629	0.663	1.097	1.19	1.35	1.299
Biological Process	GO:0000375	10	RNA splicing, via transesterification reactions	0.0117817	F1SBP3	DEAD-box helicase 20 OS=Sus scrofa OX=9823 GN=DDX20	1.204	Up	0.037275	DDX20	92.3	10.823	6	5	6	5	0.889	0.941	0.891	1.198	1.093	0.985
Biological Process	GO:0000375	10	RNA splicing, via transesterification reactions	0.0117817	F1SV40	Splicing factor 3a subunit 3 OS=Sus scrofa OX=9823 GN=SF3A3	0.763	Down	0.036079	SF3A3	58.891	6.1879	5.4	3	4	3	1.432	1.207	1.209	0.918	0.905	1.113
Biological Process	GO:0000375	10	RNA splicing, via transesterification reactions	0.0117817	A0A287A0V4	Thioredoxin like 4A OS=Sus scrofa OX=9823 GN=TXNL4A	1.598	Up	0.028437	TXNL4A	16.8	3.293	13.4	2	3	2	1.066	0.752	0.85	1.443	1.18	1.641
Biological Process	GO:0007548	5	sex differentiation	0.122369	F1RV73	Bone morphogenetic protein 15 OS=Sus scrofa OX=9823 GN=BMP15	1.269	Up	0.0040555	BMP15	45.966	27.226	19.2	9	23	9	0.89	0.791	0.806	1.022	1.05	1.084
Biological Process	GO:0007548	5	sex differentiation	0.122369	Q71LE2	Histone H3.3 OS=Sus scrofa OX=9823 GN=H3F3A	1.202	Up	0.00110246	H3F3A	15.328	4.68	11.8	2	4	1	1.122	1.19	1.135	1.355	1.374	1.414
Biological Process	GO:0072376	6	protein activation cascade	4.8938e-08	A0A287AAZ9	Complement factor B OS=Sus scrofa OX=9823 GN=CFB	0.793	Down	0.049685	CFB	81.376	5.0096	4.4	3	3	3	1.163	1.017	0.89	0.778	0.805	0.851
Biological Process	GO:0072376	6	protein activation cascade	4.8938e-08	I3LTB8	Complement C3 OS=Sus scrofa OX=9823 GN=C3	1.673	Up	7.95e-05	C3	185.27	301.69	19	34	43	30	0.626	0.671	0.689	1.08	1.124	1.118
Biological Process	GO:0072376	6	protein activation cascade	4.8938e-08	A0A286ZKB4	Complement C5a anaphylatoxin OS=Sus scrofa OX=9823 GN=C5	2.833	Up	1.72e-05	C5	186.18	50.982	9.5	14	16	14	0.629	0.567	0.594	1.6	1.759	1.712
Biological Process	GO:0072376	6	protein activation cascade	4.8938e-08	F1RQW2	Complement C4-A precursor OS=Sus scrofa OX=9823 GN=C4A	1.986	Up	0.00080116	C4A	192.43	17.44	4.9	8	10	8	0.707	0.896	0.813	1.536	1.701	1.562
Biological Process	GO:0072376	6	protein activation cascade	4.8938e-08	Q9TUQ3	Complement component C7 OS=Sus scrofa OX=9823 GN=C7	3.346	Up	3.07e-07	C7	93.061	34.541	14.2	12	16	12	0.556	0.566	0.593	1.941	1.877	1.921
Biological Process	GO:0072376	6	protein activation cascade	4.8938e-08	F1S788	Complement C8 alpha chain OS=Sus scrofa OX=9823 GN=C8A	5.867	Up	0.00022102	C8A	66.06	44.705	12.2	6	7	6	0.295	0.471	0.402	2.151	2.385	2.317
Biological Process	GO:0031508	10	pericentric heterochromatin assembly	0.00127592	F1SC64	"Helicase, lymphoid specific OS=Sus scrofa OX=9823 GN=HELLS"	1.285	Up	0.02116	HELLS	97.011	2.0435	2.4	2	3	2	1.13	1.014	1.272	1.402	1.511	1.476
Biological Process	GO:0031508	10	pericentric heterochromatin assembly	0.00127592	Q71LE2	Histone H3.3 OS=Sus scrofa OX=9823 GN=H3F3A	1.202	Up	0.00110246	H3F3A	15.328	4.68	11.8	2	4	1	1.122	1.19	1.135	1.355	1.374	1.414
Biological Process	GO:0030155	4	regulation of cell adhesion	0.208285	F1SDX6	Transglutaminase 2 OS=Sus scrofa OX=9823 GN=TGM2	1.422	Up	0.0116979	TGM2	77.211	14.63	7.9	5	5	5	0.749	0.637	0.706	0.869	1.046	1.059
Biological Process	GO:0030155	4	regulation of cell adhesion	0.208285	F1RU31	"SART1, U4/U6.U5 tri-snRNP-associated protein 1 OS=Sus scrofa OX=9823 GN=SART1"	1.607	Up	0.049195	SART1	90.81	5.0869	2.1	1	1	1	0.629	0.663	1.097	1.19	1.35	1.299
Biological Process	GO:0030155	4	regulation of cell adhesion	0.208285	K7GLR2	Fas associated factor 1 OS=Sus scrofa OX=9823 GN=FAF1	0.708	Down	0.02448	FAF1	64.714	6.6715	7.6	4	5	4	0.992	1.087	1.33	0.872	0.785	0.757
Biological Process	GO:0015672	7	monovalent inorganic cation transport	0.295952	Q9MYT8	"ATP synthase subunit e, mitochondrial OS=Sus scrofa OX=9823 GN=ATP5ME"	0.775	Down	0.030797	ATP5ME	8.2314	6.1594	32.4	2	3	2	1.376	1.096	1.106	0.918	0.902	0.954
Biological Process	GO:0015672	7	monovalent inorganic cation transport	0.295952	F1RZI0	"ATP synthase F(0) complex subunit C3, mitochondrial OS=Sus scrofa OX=9823 GN=ATP5MC3"	1.268	Up	0.0038621	ATP5MC3	13.365	1.4908	5.4	1	2	1	0.833	0.936	0.93	1.167	1.119	1.137
Biological Process	GO:0015672	7	monovalent inorganic cation transport	0.295952	I3LPL6	Sodium channel protein OS=Sus scrofa OX=9823 GN=SCN11A	0.419	Down	0.0094	SCN11A	200.56	-2	0.5	1	1	1	1.501	1.093	0.832	0.424	0.498	0.512
Biological Process	GO:0000387	13	spliceosomal snRNP assembly	0.0568019	F1RU31	"SART1, U4/U6.U5 tri-snRNP-associated protein 1 OS=Sus scrofa OX=9823 GN=SART1"	1.607	Up	0.049195	SART1	90.81	5.0869	2.1	1	1	1	0.629	0.663	1.097	1.19	1.35	1.299
Biological Process	GO:0000387	13	spliceosomal snRNP assembly	0.0568019	F1SBP3	DEAD-box helicase 20 OS=Sus scrofa OX=9823 GN=DDX20	1.204	Up	0.037275	DDX20	92.3	10.823	6	5	6	5	0.889	0.941	0.891	1.198	1.093	0.985
Biological Process	GO:0000723	8	telomere maintenance	0.076916	F1S459	Uncharacterized protein OS=Sus scrofa OX=9823 GN=TERF2IP	1.216	Up	0.0028209	TERF2IP	44.313	19.579	14.2	5	5	5	0.985	1.021	1.083	1.279	1.23	1.246
Biological Process	GO:0000723	8	telomere maintenance	0.076916	F1S5H8	DNA cross-link repair 1A OS=Sus scrofa OX=9823 GN=DCLRE1A	1.637	Up	0.00142308	DCLRE1A	119.21	4.0778	1.1	1	1	1	0.979	0.972	1.173	1.672	1.756	1.687
Biological Process	GO:0002250	4	adaptive immune response	0.076916	F1RQW2	Complement C4-A precursor OS=Sus scrofa OX=9823 GN=C4A	1.986	Up	0.00080116	C4A	192.43	17.44	4.9	8	10	8	0.707	0.896	0.813	1.536	1.701	1.562
Biological Process	GO:0002250	4	adaptive immune response	0.076916	Q9TUQ3	Complement component C7 OS=Sus scrofa OX=9823 GN=C7	3.346	Up	3.07e-07	C7	93.061	34.541	14.2	12	16	12	0.556	0.566	0.593	1.941	1.877	1.921
Biological Process	GO:0010468	6	regulation of gene expression	0.039729	A0A287AIZ1	Uncharacterized protein OS=Sus scrofa OX=9823 GN=ZIM2	0.759	Down	0.0077389	ZIM2	61.658	6.0808	2.4	1	1	1	1.316	1.496	1.512	1.063	1.052	1.167
Biological Process	GO:0010468	6	regulation of gene expression	0.039729	A0A288CFX9	High mobility group protein HMGI-C OS=Sus scrofa OX=9823 GN=LOC100359361	1.327	Up	0.003877	LOC100359361	11.831	13.76	33.3	5	5	5	1.08	1.066	0.974	1.3	1.377	1.463
Biological Process	GO:0010468	6	regulation of gene expression	0.039729	F1SC64	"Helicase, lymphoid specific OS=Sus scrofa OX=9823 GN=HELLS"	1.285	Up	0.02116	HELLS	97.011	2.0435	2.4	2	3	2	1.13	1.014	1.272	1.402	1.511	1.476
Biological Process	GO:0010468	6	regulation of gene expression	0.039729	F1STJ8	Ankyrin repeat domain 49 OS=Sus scrofa OX=9823 GN=ANKRD49	1.728	Up	0.034559	ANKRD49	27.236	1.6953	3.3	1	1	1	0.879	0.818	0.61	1.59	1.378	1.019
Biological Process	GO:0010468	6	regulation of gene expression	0.039729	I3LND7	Cell division cycle protein 123 homolog OS=Sus scrofa OX=9823 GN=CDC123	1.228	Up	0.0122391	CDC123	35.518	9.2155	16.4	5	5	5	1.112	1.198	1.261	1.541	1.388	1.456
Biological Process	GO:0010468	6	regulation of gene expression	0.039729	F1SJ00	DDB1 and CUL4 associated factor 1 OS=Sus scrofa OX=9823 GN=DCAF1	0.814	Down	0.0065195	DCAF1	149.62	1.4892	0.7	1	1	1	1.011	0.993	1.042	0.834	0.875	0.77
Biological Process	GO:0010468	6	regulation of gene expression	0.039729	F1SMI8	Complement component C6 precursor OS=Sus scrofa OX=9823 GN=C6	2.78	Up	4.26e-05	C6	104.63	32.506	12.5	13	19	13	0.601	0.708	0.611	1.731	1.813	1.794
Biological Process	GO:0010468	6	regulation of gene expression	0.039729	F1S459	Uncharacterized protein OS=Sus scrofa OX=9823 GN=TERF2IP	1.216	Up	0.0028209	TERF2IP	44.313	19.579	14.2	5	5	5	0.985	1.021	1.083	1.279	1.23	1.246
Biological Process	GO:0010468	6	regulation of gene expression	0.039729	F1RUD8	"Geminin, DNA replication inhibitor OS=Sus scrofa OX=9823 GN=GMNN"	1.289	Up	0.0022421	GMNN	23.507	10.63	19.6	4	4	4	1.058	1.117	1.153	1.499	1.368	1.423
Biological Process	GO:0010468	6	regulation of gene expression	0.039729	F1SBP3	DEAD-box helicase 20 OS=Sus scrofa OX=9823 GN=DDX20	1.204	Up	0.037275	DDX20	92.3	10.823	6	5	6	5	0.889	0.941	0.891	1.198	1.093	0.985
Biological Process	GO:0010468	6	regulation of gene expression	0.039729	A0A286ZK95	Transcription and mRNA export factor ENY2 OS=Sus scrofa OX=9823 GN=ENY2	1.251	Up	0.0120601	ENY2	11.528	2.3366	14.9	2	2	2	0.903	1.025	1.017	1.251	1.154	1.278
Biological Process	GO:0010468	6	regulation of gene expression	0.039729	F1RV73	Bone morphogenetic protein 15 OS=Sus scrofa OX=9823 GN=BMP15	1.269	Up	0.0040555	BMP15	45.966	27.226	19.2	9	23	9	0.89	0.791	0.806	1.022	1.05	1.084
Biological Process	GO:0010468	6	regulation of gene expression	0.039729	F1RMU2	TATA-box binding protein associated factor 7 OS=Sus scrofa OX=9823 GN=TAF7	1.284	Up	0.048417	TAF7	40.245	3.3572	6	2	3	2	0.856	0.701	0.806	0.901	1.001	1.133
Biological Process	GO:0010468	6	regulation of gene expression	0.039729	F1S2F2	Zinc finger protein 503 OS=Sus scrofa OX=9823 GN=ZNF503	0.427	Down	0.00027835	ZNF503	62.582	1.6349	1.7	1	3	1	1.293	1.171	1.073	0.459	0.53	0.523
Biological Process	GO:0010468	6	regulation of gene expression	0.039729	I3L5C7	Ubiquitin associated protein 2 like OS=Sus scrofa OX=9823 GN=UBAP2L	0.811	Down	0.0140638	UBAP2L	106.32	80.875	9.9	8	9	4	0.996	0.935	0.91	0.772	0.823	0.71
Biological Process	GO:0010468	6	regulation of gene expression	0.039729	P02543	Vimentin OS=Sus scrofa OX=9823 GN=VIM	0.808	Down	0.00029841	VIM	53.667	143.39	48.1	24	47	21	0.899	0.922	0.903	0.712	0.753	0.737
Biological Process	GO:0010468	6	regulation of gene expression	0.039729	I3LH38	Bystin OS=Sus scrofa OX=9823 GN=BYSL	1.408	Up	0.0072553	BYSL	49.3	2.2765	2.1	1	2	1	1.018	1.189	1.265	1.655	1.677	1.557
Biological Process	GO:0010468	6	regulation of gene expression	0.039729	F1RKH0	Sin3 histone deacetylase corepressor complex component SDS3 OS=Sus scrofa OX=9823 GN=SUDS3	1.332	Up	0.04274	SUDS3	37.936	10.411	10.4	3	4	3	0.773	1.027	1.024	1.337	1.236	1.189
Biological Process	GO:0010468	6	regulation of gene expression	0.039729	A0A287AUW4	Uncharacterized protein OS=Sus scrofa OX=9823 GN=SUB1	1.221	Up	0.0151774	SUB1	14.395	6.6318	24.4	3	6	3	0.8	0.91	0.901	1.118	1.021	1.05
Biological Process	GO:0055082	6	cellular chemical homeostasis	0.145336	F1SDX6	Transglutaminase 2 OS=Sus scrofa OX=9823 GN=TGM2	1.422	Up	0.0116979	TGM2	77.211	14.63	7.9	5	5	5	0.749	0.637	0.706	0.869	1.046	1.059
Biological Process	GO:0055082	6	cellular chemical homeostasis	0.145336	P09571	Serotransferrin OS=Sus scrofa OX=9823 GN=TF	2.288	Up	7.15e-07	TF	76.967	238.23	38.1	25	42	20	0.695	0.707	0.735	1.607	1.651	1.631
Biological Process	GO:0055082	6	cellular chemical homeostasis	0.145336	P50828	Hemopexin OS=Sus scrofa OX=9823 GN=HPX	1.976	Up	0.000155029	HPX	51.305	47.361	17.2	7	7	7	0.74	0.869	0.822	1.562	1.624	1.618
Biological Process	GO:0006357	11	regulation of transcription from RNA polymerase II promoter	0.178305	F1SJ00	DDB1 and CUL4 associated factor 1 OS=Sus scrofa OX=9823 GN=DCAF1	0.814	Down	0.0065195	DCAF1	149.62	1.4892	0.7	1	1	1	1.011	0.993	1.042	0.834	0.875	0.77
Biological Process	GO:0006357	11	regulation of transcription from RNA polymerase II promoter	0.178305	I3LH38	Bystin OS=Sus scrofa OX=9823 GN=BYSL	1.408	Up	0.0072553	BYSL	49.3	2.2765	2.1	1	2	1	1.018	1.189	1.265	1.655	1.677	1.557
Biological Process	GO:0006357	11	regulation of transcription from RNA polymerase II promoter	0.178305	F1RV73	Bone morphogenetic protein 15 OS=Sus scrofa OX=9823 GN=BMP15	1.269	Up	0.0040555	BMP15	45.966	27.226	19.2	9	23	9	0.89	0.791	0.806	1.022	1.05	1.084
Biological Process	GO:0006357	11	regulation of transcription from RNA polymerase II promoter	0.178305	F1RMU2	TATA-box binding protein associated factor 7 OS=Sus scrofa OX=9823 GN=TAF7	1.284	Up	0.048417	TAF7	40.245	3.3572	6	2	3	2	0.856	0.701	0.806	0.901	1.001	1.133
Biological Process	GO:0006357	11	regulation of transcription from RNA polymerase II promoter	0.178305	F1SBP3	DEAD-box helicase 20 OS=Sus scrofa OX=9823 GN=DDX20	1.204	Up	0.037275	DDX20	92.3	10.823	6	5	6	5	0.889	0.941	0.891	1.198	1.093	0.985
Biological Process	GO:0006357	11	regulation of transcription from RNA polymerase II promoter	0.178305	F1RKH0	Sin3 histone deacetylase corepressor complex component SDS3 OS=Sus scrofa OX=9823 GN=SUDS3	1.332	Up	0.04274	SUDS3	37.936	10.411	10.4	3	4	3	0.773	1.027	1.024	1.337	1.236	1.189
Biological Process	GO:0048518	4	positive regulation of biological process	0.00430278	F1SDX6	Transglutaminase 2 OS=Sus scrofa OX=9823 GN=TGM2	1.422	Up	0.0116979	TGM2	77.211	14.63	7.9	5	5	5	0.749	0.637	0.706	0.869	1.046	1.059
Biological Process	GO:0048518	4	positive regulation of biological process	0.00430278	I3LTB8	Complement C3 OS=Sus scrofa OX=9823 GN=C3	1.673	Up	7.95e-05	C3	185.27	301.69	19	34	43	30	0.626	0.671	0.689	1.08	1.124	1.118
Biological Process	GO:0048518	4	positive regulation of biological process	0.00430278	F1STJ8	Ankyrin repeat domain 49 OS=Sus scrofa OX=9823 GN=ANKRD49	1.728	Up	0.034559	ANKRD49	27.236	1.6953	3.3	1	1	1	0.879	0.818	0.61	1.59	1.378	1.019
Biological Process	GO:0048518	4	positive regulation of biological process	0.00430278	F1RND0	Unc-119 lipid binding chaperone OS=Sus scrofa OX=9823 GN=UNC119	0.832	Down	0.0112387	UNC119	26.868	19.471	21.2	3	4	3	1.089	1.182	1.088	0.894	0.989	0.911
Biological Process	GO:0048518	4	positive regulation of biological process	0.00430278	I3LKI4	Peroxisomal biogenesis factor 5 OS=Sus scrofa OX=9823 GN=PEX5	0.696	Down	0.00053611	PEX5	60.407	24.811	17	8	9	8	1.149	1.068	1.156	0.816	0.783	0.748
Biological Process	GO:0048518	4	positive regulation of biological process	0.00430278	F1SMI8	Complement component C6 precursor OS=Sus scrofa OX=9823 GN=C6	2.78	Up	4.26e-05	C6	104.63	32.506	12.5	13	19	13	0.601	0.708	0.611	1.731	1.813	1.794
Biological Process	GO:0048518	4	positive regulation of biological process	0.00430278	F1RU31	"SART1, U4/U6.U5 tri-snRNP-associated protein 1 OS=Sus scrofa OX=9823 GN=SART1"	1.607	Up	0.049195	SART1	90.81	5.0869	2.1	1	1	1	0.629	0.663	1.097	1.19	1.35	1.299
Biological Process	GO:0048518	4	positive regulation of biological process	0.00430278	F1S459	Uncharacterized protein OS=Sus scrofa OX=9823 GN=TERF2IP	1.216	Up	0.0028209	TERF2IP	44.313	19.579	14.2	5	5	5	0.985	1.021	1.083	1.279	1.23	1.246
Biological Process	GO:0048518	4	positive regulation of biological process	0.00430278	F1SBP3	DEAD-box helicase 20 OS=Sus scrofa OX=9823 GN=DDX20	1.204	Up	0.037275	DDX20	92.3	10.823	6	5	6	5	0.889	0.941	0.891	1.198	1.093	0.985
Biological Process	GO:0048518	4	positive regulation of biological process	0.00430278	F1RQW2	Complement C4-A precursor OS=Sus scrofa OX=9823 GN=C4A	1.986	Up	0.00080116	C4A	192.43	17.44	4.9	8	10	8	0.707	0.896	0.813	1.536	1.701	1.562
Biological Process	GO:0048518	4	positive regulation of biological process	0.00430278	F1SU03	Heparan sulfate proteoglycan 2 OS=Sus scrofa OX=9823 GN=HSPG2	1.664	Up	0.032856	HSPG2	461.35	9.1023	0.9	3	3	3	1.063	0.738	0.666	1.208	1.588	1.309
Biological Process	GO:0048518	4	positive regulation of biological process	0.00430278	A0A286ZK95	Transcription and mRNA export factor ENY2 OS=Sus scrofa OX=9823 GN=ENY2	1.251	Up	0.0120601	ENY2	11.528	2.3366	14.9	2	2	2	0.903	1.025	1.017	1.251	1.154	1.278
Biological Process	GO:0048518	4	positive regulation of biological process	0.00430278	A0A287AAZ9	Complement factor B OS=Sus scrofa OX=9823 GN=CFB	0.793	Down	0.049685	CFB	81.376	5.0096	4.4	3	3	3	1.163	1.017	0.89	0.778	0.805	0.851
Biological Process	GO:0048518	4	positive regulation of biological process	0.00430278	F1SK25	Fanconi anemia complementation group I OS=Sus scrofa OX=9823 GN=FANCI	1.445	Up	2.04e-05	FANCI	138.94	26.711	5	6	8	6	0.929	0.926	0.885	1.321	1.325	1.312
Biological Process	GO:0048518	4	positive regulation of biological process	0.00430278	F1RV73	Bone morphogenetic protein 15 OS=Sus scrofa OX=9823 GN=BMP15	1.269	Up	0.0040555	BMP15	45.966	27.226	19.2	9	23	9	0.89	0.791	0.806	1.022	1.05	1.084
Biological Process	GO:0048518	4	positive regulation of biological process	0.00430278	F1RMU2	TATA-box binding protein associated factor 7 OS=Sus scrofa OX=9823 GN=TAF7	1.284	Up	0.048417	TAF7	40.245	3.3572	6	2	3	2	0.856	0.701	0.806	0.901	1.001	1.133
Biological Process	GO:0048518	4	positive regulation of biological process	0.00430278	F1SFI7	Alpha-2-HS-glycoprotein OS=Sus scrofa OX=9823 GN=AHSG	1.776	Up	0.00085782	AHSG	38.789	43.968	12.6	4	6	4	0.703	0.837	0.837	1.374	1.485	1.362
Biological Process	GO:0048518	4	positive regulation of biological process	0.00430278	A0A286ZKB4	Complement C5a anaphylatoxin OS=Sus scrofa OX=9823 GN=C5	2.833	Up	1.72e-05	C5	186.18	50.982	9.5	14	16	14	0.629	0.567	0.594	1.6	1.759	1.712
Biological Process	GO:0048518	4	positive regulation of biological process	0.00430278	Q71LE2	Histone H3.3 OS=Sus scrofa OX=9823 GN=H3F3A	1.202	Up	0.00110246	H3F3A	15.328	4.68	11.8	2	4	1	1.122	1.19	1.135	1.355	1.374	1.414
Biological Process	GO:0048518	4	positive regulation of biological process	0.00430278	Q9TUQ3	Complement component C7 OS=Sus scrofa OX=9823 GN=C7	3.346	Up	3.07e-07	C7	93.061	34.541	14.2	12	16	12	0.556	0.566	0.593	1.941	1.877	1.921
Biological Process	GO:0048518	4	positive regulation of biological process	0.00430278	F1S402	Baculoviral IAP repeat containing 6 OS=Sus scrofa OX=9823 GN=BIRC6	0.688	Down	0.0112413	BIRC6	529.04	23.528	2	8	9	8	1.184	1.034	1.05	0.797	0.644	0.807
Biological Process	GO:0048518	4	positive regulation of biological process	0.00430278	I3L5C7	Ubiquitin associated protein 2 like OS=Sus scrofa OX=9823 GN=UBAP2L	0.811	Down	0.0140638	UBAP2L	106.32	80.875	9.9	8	9	4	0.996	0.935	0.91	0.772	0.823	0.71
Biological Process	GO:0048518	4	positive regulation of biological process	0.00430278	P02543	Vimentin OS=Sus scrofa OX=9823 GN=VIM	0.808	Down	0.00029841	VIM	53.667	143.39	48.1	24	47	21	0.899	0.922	0.903	0.712	0.753	0.737
Biological Process	GO:0048518	4	positive regulation of biological process	0.00430278	I3LH38	Bystin OS=Sus scrofa OX=9823 GN=BYSL	1.408	Up	0.0072553	BYSL	49.3	2.2765	2.1	1	2	1	1.018	1.189	1.265	1.655	1.677	1.557
Biological Process	GO:0048518	4	positive regulation of biological process	0.00430278	F1RKH0	Sin3 histone deacetylase corepressor complex component SDS3 OS=Sus scrofa OX=9823 GN=SUDS3	1.332	Up	0.04274	SUDS3	37.936	10.411	10.4	3	4	3	0.773	1.027	1.024	1.337	1.236	1.189
Biological Process	GO:0048518	4	positive regulation of biological process	0.00430278	Q6DUB7	Stathmin OS=Sus scrofa OX=9823 GN=STMN1	1.213	Up	0.0103832	STMN1	17.302	38.195	44.3	8	15	6	0.844	0.935	0.903	1.054	1.15	1.049
Biological Process	GO:0048518	4	positive regulation of biological process	0.00430278	K7GLR2	Fas associated factor 1 OS=Sus scrofa OX=9823 GN=FAF1	0.708	Down	0.02448	FAF1	64.714	6.6715	7.6	4	5	4	0.992	1.087	1.33	0.872	0.785	0.757
Biological Process	GO:0048518	4	positive regulation of biological process	0.00430278	F1S788	Complement C8 alpha chain OS=Sus scrofa OX=9823 GN=C8A	5.867	Up	0.00022102	C8A	66.06	44.705	12.2	6	7	6	0.295	0.471	0.402	2.151	2.385	2.317
Biological Process	GO:0007276	6	gamete generation	0.0808162	F1SHE9	Islet cell autoantigen 1 like OS=Sus scrofa OX=9823 GN=ICA1L	0.826	Down	0.029897	ICA1L	54.067	3.741	2.3	1	1	1	1.257	1.036	1.126	0.961	0.935	0.928
Biological Process	GO:0007276	6	gamete generation	0.0808162	F1SBP3	DEAD-box helicase 20 OS=Sus scrofa OX=9823 GN=DDX20	1.204	Up	0.037275	DDX20	92.3	10.823	6	5	6	5	0.889	0.941	0.891	1.198	1.093	0.985
Biological Process	GO:0007276	6	gamete generation	0.0808162	Q71LE2	Histone H3.3 OS=Sus scrofa OX=9823 GN=H3F3A	1.202	Up	0.00110246	H3F3A	15.328	4.68	11.8	2	4	1	1.122	1.19	1.135	1.355	1.374	1.414
Biological Process	GO:0007276	6	gamete generation	0.0808162	Q95313	Male-enhanced antigen 1 OS=Sus scrofa OX=9823 GN=MEA1	0.751	Down	0.02048	MEA1	18.767	7.0678	7.5	1	2	1	1.046	1.068	1.15	0.839	0.905	0.708
Biological Process	GO:0050818	5	regulation of coagulation	0.00730071	F2Z5E2	Antithrombin-III precursor OS=Sus scrofa OX=9823 GN=SERPINC1	1.264	Up	0.0045572	SERPINC1	52.404	19.475	17.3	8	5	3	0.96	0.839	0.922	1.159	1.125	1.154
Biological Process	GO:0050818	5	regulation of coagulation	0.00730071	P06867	Plasminogen OS=Sus scrofa OX=9823 GN=PLG	1.472	Up	0.0050039	PLG	90.614	8.5094	5.8	5	5	5	0.997	0.898	0.794	1.268	1.374	1.316
Biological Process	GO:0045927	5	positive regulation of growth	0.172608	I3LKI4	Peroxisomal biogenesis factor 5 OS=Sus scrofa OX=9823 GN=PEX5	0.696	Down	0.00053611	PEX5	60.407	24.811	17	8	9	8	1.149	1.068	1.156	0.816	0.783	0.748
Biological Process	GO:0045927	5	positive regulation of growth	0.172608	Q71LE2	Histone H3.3 OS=Sus scrofa OX=9823 GN=H3F3A	1.202	Up	0.00110246	H3F3A	15.328	4.68	11.8	2	4	1	1.122	1.19	1.135	1.355	1.374	1.414
Biological Process	GO:0010466	10	negative regulation of peptidase activity	9.84165e-07	F1SG25	Uncharacterized protein OS=Sus scrofa OX=9823 GN=ANOS1	0.744	Down	0.025544	ANOS1	72.317	8.7658	3.8	2	2	2	1.227	1.066	1.079	0.878	0.719	0.911
Biological Process	GO:0010466	10	negative regulation of peptidase activity	9.84165e-07	F1SCD0	Uncharacterized protein OS=Sus scrofa OX=9823 GN=LOC100153899	1.671	Up	7.59e-05	LOC100153899	46.64	64.657	13.9	6	11	2	0.827	0.781	0.833	1.307	1.413	1.36
Biological Process	GO:0010466	10	negative regulation of peptidase activity	9.84165e-07	F1SFI7	Alpha-2-HS-glycoprotein OS=Sus scrofa OX=9823 GN=AHSG	1.776	Up	0.00085782	AHSG	38.789	43.968	12.6	4	6	4	0.703	0.837	0.837	1.374	1.485	1.362
Biological Process	GO:0010466	10	negative regulation of peptidase activity	9.84165e-07	F1S402	Baculoviral IAP repeat containing 6 OS=Sus scrofa OX=9823 GN=BIRC6	0.688	Down	0.0112413	BIRC6	529.04	23.528	2	8	9	8	1.184	1.034	1.05	0.797	0.644	0.807
Biological Process	GO:0010466	10	negative regulation of peptidase activity	9.84165e-07	F1SCF0	Alpha-1-antitrypsin OS=Sus scrofa OX=9823 GN=SERPINA1	1.395	Up	0.0140958	SERPINA1	46.951	7.3663	8.1	3	3	3	0.746	0.925	0.953	1.222	1.166	1.273
Biological Process	GO:0010466	10	negative regulation of peptidase activity	9.84165e-07	F2Z5E2	Antithrombin-III precursor OS=Sus scrofa OX=9823 GN=SERPINC1	1.264	Up	0.0045572	SERPINC1	52.404	19.475	17.3	8	5	3	0.96	0.839	0.922	1.159	1.125	1.154
Biological Process	GO:0010466	10	negative regulation of peptidase activity	9.84165e-07	Q9GK37	Corticosteroid-binding globulin OS=Sus scrofa OX=9823 GN=Serpina6	0.719	Down	0.024977	Serpina6	45.188	4.9104	4.9	2	3	2	1.323	1.054	1.349	0.971	0.889	0.818
Biological Process	GO:0010466	10	negative regulation of peptidase activity	9.84165e-07	F1RQW2	Complement C4-A precursor OS=Sus scrofa OX=9823 GN=C4A	1.986	Up	0.00080116	C4A	192.43	17.44	4.9	8	10	8	0.707	0.896	0.813	1.536	1.701	1.562
Biological Process	GO:0010466	10	negative regulation of peptidase activity	9.84165e-07	Q0Z8R0	Cystatin OS=Sus scrofa OX=9823 GN=CST3	1.312	Up	0.0147599	CST3	15.734	13.512	12.3	1	1	1	0.806	0.968	0.988	1.25	1.181	1.193
Biological Process	GO:0065003	5	macromolecular complex assembly	0.0411081	F1SMJ6	Complement component C9 precursor OS=Sus scrofa OX=9823 GN=C9	2.448	Up	2.47e-06	C9	62.441	39.962	18.6	10	18	10	0.7	0.713	0.661	1.736	1.691	1.651
Biological Process	GO:0065003	5	macromolecular complex assembly	0.0411081	I3LJW2	Fibrinogen gamma chain precursor OS=Sus scrofa OX=9823 GN=FGG	2	Up	1.58e-05	FGG	49.618	83.852	21	9	10	9	0.794	0.744	0.796	1.554	1.593	1.52
Biological Process	GO:0065003	5	macromolecular complex assembly	0.0411081	I3L651	Fibrinogen beta chain OS=Sus scrofa OX=9823 GN=FGB	1.941	Up	0.0167399	FGB	51.696	19.042	16.1	6	7	6	0.697	0.686	0.898	1.472	1.45	1.506
Biological Process	GO:0065003	5	macromolecular complex assembly	0.0411081	F1RMU2	TATA-box binding protein associated factor 7 OS=Sus scrofa OX=9823 GN=TAF7	1.284	Up	0.048417	TAF7	40.245	3.3572	6	2	3	2	0.856	0.701	0.806	0.901	1.001	1.133
Biological Process	GO:0065003	5	macromolecular complex assembly	0.0411081	F1SC64	"Helicase, lymphoid specific OS=Sus scrofa OX=9823 GN=HELLS"	1.285	Up	0.02116	HELLS	97.011	2.0435	2.4	2	3	2	1.13	1.014	1.272	1.402	1.511	1.476
Biological Process	GO:0065003	5	macromolecular complex assembly	0.0411081	Q71LE2	Histone H3.3 OS=Sus scrofa OX=9823 GN=H3F3A	1.202	Up	0.00110246	H3F3A	15.328	4.68	11.8	2	4	1	1.122	1.19	1.135	1.355	1.374	1.414
Biological Process	GO:0065003	5	macromolecular complex assembly	0.0411081	F1RX36	Fibrinogen alpha chain OS=Sus scrofa OX=9823 GN=FGA	1.844	Up	0.0011434	FGA	72.612	29.552	12.1	8	11	8	0.945	0.795	0.762	1.466	1.641	1.507
Biological Process	GO:0065003	5	macromolecular complex assembly	0.0411081	F1RU31	"SART1, U4/U6.U5 tri-snRNP-associated protein 1 OS=Sus scrofa OX=9823 GN=SART1"	1.607	Up	0.049195	SART1	90.81	5.0869	2.1	1	1	1	0.629	0.663	1.097	1.19	1.35	1.299
Biological Process	GO:0065003	5	macromolecular complex assembly	0.0411081	F1RUD8	"Geminin, DNA replication inhibitor OS=Sus scrofa OX=9823 GN=GMNN"	1.289	Up	0.0022421	GMNN	23.507	10.63	19.6	4	4	4	1.058	1.117	1.153	1.499	1.368	1.423
Biological Process	GO:0065003	5	macromolecular complex assembly	0.0411081	F1SBP3	DEAD-box helicase 20 OS=Sus scrofa OX=9823 GN=DDX20	1.204	Up	0.037275	DDX20	92.3	10.823	6	5	6	5	0.889	0.941	0.891	1.198	1.093	0.985
Biological Process	GO:0065003	5	macromolecular complex assembly	0.0411081	F1RUE0	Acyl-coenzyme A thioesterase 13 OS=Sus scrofa OX=9823 GN=ACOT13	1.32	Up	0.0118025	ACOT13	15.184	3.0007	7.1	1	2	1	0.786	0.921	0.852	1.204	1.139	1.036
Biological Process	GO:0065003	5	macromolecular complex assembly	0.0411081	Q2YGT9	60S ribosomal protein L6 OS=Sus scrofa OX=9823 GN=RPL6	0.812	Down	0.036957	RPL6	32.19	18.225	17.6	6	7	6	1.19	1.046	1.004	0.817	0.866	0.949
Biological Process	GO:0043122	8	regulation of I-kappaB kinase/NF-kappaB signaling	0.292953	F1S459	Uncharacterized protein OS=Sus scrofa OX=9823 GN=TERF2IP	1.216	Up	0.0028209	TERF2IP	44.313	19.579	14.2	5	5	5	0.985	1.021	1.083	1.279	1.23	1.246
Biological Process	GO:0043122	8	regulation of I-kappaB kinase/NF-kappaB signaling	0.292953	K7GLR2	Fas associated factor 1 OS=Sus scrofa OX=9823 GN=FAF1	0.708	Down	0.02448	FAF1	64.714	6.6715	7.6	4	5	4	0.992	1.087	1.33	0.872	0.785	0.757
Biological Process	GO:0043086	5	negative regulation of catalytic activity	0.000375021	F1SG25	Uncharacterized protein OS=Sus scrofa OX=9823 GN=ANOS1	0.744	Down	0.025544	ANOS1	72.317	8.7658	3.8	2	2	2	1.227	1.066	1.079	0.878	0.719	0.911
Biological Process	GO:0043086	5	negative regulation of catalytic activity	0.000375021	F1SCD0	Uncharacterized protein OS=Sus scrofa OX=9823 GN=LOC100153899	1.671	Up	7.59e-05	LOC100153899	46.64	64.657	13.9	6	11	2	0.827	0.781	0.833	1.307	1.413	1.36
Biological Process	GO:0043086	5	negative regulation of catalytic activity	0.000375021	F1RMU2	TATA-box binding protein associated factor 7 OS=Sus scrofa OX=9823 GN=TAF7	1.284	Up	0.048417	TAF7	40.245	3.3572	6	2	3	2	0.856	0.701	0.806	0.901	1.001	1.133
Biological Process	GO:0043086	5	negative regulation of catalytic activity	0.000375021	F1SFI7	Alpha-2-HS-glycoprotein OS=Sus scrofa OX=9823 GN=AHSG	1.776	Up	0.00085782	AHSG	38.789	43.968	12.6	4	6	4	0.703	0.837	0.837	1.374	1.485	1.362
Biological Process	GO:0043086	5	negative regulation of catalytic activity	0.000375021	F1S402	Baculoviral IAP repeat containing 6 OS=Sus scrofa OX=9823 GN=BIRC6	0.688	Down	0.0112413	BIRC6	529.04	23.528	2	8	9	8	1.184	1.034	1.05	0.797	0.644	0.807
Biological Process	GO:0043086	5	negative regulation of catalytic activity	0.000375021	F1SCF0	Alpha-1-antitrypsin OS=Sus scrofa OX=9823 GN=SERPINA1	1.395	Up	0.0140958	SERPINA1	46.951	7.3663	8.1	3	3	3	0.746	0.925	0.953	1.222	1.166	1.273
Biological Process	GO:0043086	5	negative regulation of catalytic activity	0.000375021	Q9GK37	Corticosteroid-binding globulin OS=Sus scrofa OX=9823 GN=Serpina6	0.719	Down	0.024977	Serpina6	45.188	4.9104	4.9	2	3	2	1.323	1.054	1.349	0.971	0.889	0.818
Biological Process	GO:0043086	5	negative regulation of catalytic activity	0.000375021	F2Z5E2	Antithrombin-III precursor OS=Sus scrofa OX=9823 GN=SERPINC1	1.264	Up	0.0045572	SERPINC1	52.404	19.475	17.3	8	5	3	0.96	0.839	0.922	1.159	1.125	1.154
Biological Process	GO:0043086	5	negative regulation of catalytic activity	0.000375021	F1RQW2	Complement C4-A precursor OS=Sus scrofa OX=9823 GN=C4A	1.986	Up	0.00080116	C4A	192.43	17.44	4.9	8	10	8	0.707	0.896	0.813	1.536	1.701	1.562
Biological Process	GO:0043086	5	negative regulation of catalytic activity	0.000375021	Q0Z8R0	Cystatin OS=Sus scrofa OX=9823 GN=CST3	1.312	Up	0.0147599	CST3	15.734	13.512	12.3	1	1	1	0.806	0.968	0.988	1.25	1.181	1.193
Biological Process	GO:0050776	5	regulation of immune response	0.00221337	A0A287AAZ9	Complement factor B OS=Sus scrofa OX=9823 GN=CFB	0.793	Down	0.049685	CFB	81.376	5.0096	4.4	3	3	3	1.163	1.017	0.89	0.778	0.805	0.851
Biological Process	GO:0050776	5	regulation of immune response	0.00221337	I3LTB8	Complement C3 OS=Sus scrofa OX=9823 GN=C3	1.673	Up	7.95e-05	C3	185.27	301.69	19	34	43	30	0.626	0.671	0.689	1.08	1.124	1.118
Biological Process	GO:0050776	5	regulation of immune response	0.00221337	F1SMI8	Complement component C6 precursor OS=Sus scrofa OX=9823 GN=C6	2.78	Up	4.26e-05	C6	104.63	32.506	12.5	13	19	13	0.601	0.708	0.611	1.731	1.813	1.794
Biological Process	GO:0050776	5	regulation of immune response	0.00221337	A0A286ZKB4	Complement C5a anaphylatoxin OS=Sus scrofa OX=9823 GN=C5	2.833	Up	1.72e-05	C5	186.18	50.982	9.5	14	16	14	0.629	0.567	0.594	1.6	1.759	1.712
Biological Process	GO:0050776	5	regulation of immune response	0.00221337	F1RQW2	Complement C4-A precursor OS=Sus scrofa OX=9823 GN=C4A	1.986	Up	0.00080116	C4A	192.43	17.44	4.9	8	10	8	0.707	0.896	0.813	1.536	1.701	1.562
Biological Process	GO:0050776	5	regulation of immune response	0.00221337	Q9TUQ3	Complement component C7 OS=Sus scrofa OX=9823 GN=C7	3.346	Up	3.07e-07	C7	93.061	34.541	14.2	12	16	12	0.556	0.566	0.593	1.941	1.877	1.921
Biological Process	GO:0050776	5	regulation of immune response	0.00221337	F1S788	Complement C8 alpha chain OS=Sus scrofa OX=9823 GN=C8A	5.867	Up	0.00022102	C8A	66.06	44.705	12.2	6	7	6	0.295	0.471	0.402	2.151	2.385	2.317
Biological Process	GO:0048583	4	regulation of response to stimulus	0.0277225	I3LTB8	Complement C3 OS=Sus scrofa OX=9823 GN=C3	1.673	Up	7.95e-05	C3	185.27	301.69	19	34	43	30	0.626	0.671	0.689	1.08	1.124	1.118
Biological Process	GO:0048583	4	regulation of response to stimulus	0.0277225	P06867	Plasminogen OS=Sus scrofa OX=9823 GN=PLG	1.472	Up	0.0050039	PLG	90.614	8.5094	5.8	5	5	5	0.997	0.898	0.794	1.268	1.374	1.316
Biological Process	GO:0048583	4	regulation of response to stimulus	0.0277225	F1SC64	"Helicase, lymphoid specific OS=Sus scrofa OX=9823 GN=HELLS"	1.285	Up	0.02116	HELLS	97.011	2.0435	2.4	2	3	2	1.13	1.014	1.272	1.402	1.511	1.476
Biological Process	GO:0048583	4	regulation of response to stimulus	0.0277225	F2Z5E2	Antithrombin-III precursor OS=Sus scrofa OX=9823 GN=SERPINC1	1.264	Up	0.0045572	SERPINC1	52.404	19.475	17.3	8	5	3	0.96	0.839	0.922	1.159	1.125	1.154
Biological Process	GO:0048583	4	regulation of response to stimulus	0.0277225	F1SMI8	Complement component C6 precursor OS=Sus scrofa OX=9823 GN=C6	2.78	Up	4.26e-05	C6	104.63	32.506	12.5	13	19	13	0.601	0.708	0.611	1.731	1.813	1.794
Biological Process	GO:0048583	4	regulation of response to stimulus	0.0277225	F1S459	Uncharacterized protein OS=Sus scrofa OX=9823 GN=TERF2IP	1.216	Up	0.0028209	TERF2IP	44.313	19.579	14.2	5	5	5	0.985	1.021	1.083	1.279	1.23	1.246
Biological Process	GO:0048583	4	regulation of response to stimulus	0.0277225	F1RQW2	Complement C4-A precursor OS=Sus scrofa OX=9823 GN=C4A	1.986	Up	0.00080116	C4A	192.43	17.44	4.9	8	10	8	0.707	0.896	0.813	1.536	1.701	1.562
Biological Process	GO:0048583	4	regulation of response to stimulus	0.0277225	A0A287AAZ9	Complement factor B OS=Sus scrofa OX=9823 GN=CFB	0.793	Down	0.049685	CFB	81.376	5.0096	4.4	3	3	3	1.163	1.017	0.89	0.778	0.805	0.851
Biological Process	GO:0048583	4	regulation of response to stimulus	0.0277225	F1RV73	Bone morphogenetic protein 15 OS=Sus scrofa OX=9823 GN=BMP15	1.269	Up	0.0040555	BMP15	45.966	27.226	19.2	9	23	9	0.89	0.791	0.806	1.022	1.05	1.084
Biological Process	GO:0048583	4	regulation of response to stimulus	0.0277225	A0A286ZKB4	Complement C5a anaphylatoxin OS=Sus scrofa OX=9823 GN=C5	2.833	Up	1.72e-05	C5	186.18	50.982	9.5	14	16	14	0.629	0.567	0.594	1.6	1.759	1.712
Biological Process	GO:0048583	4	regulation of response to stimulus	0.0277225	F1SFI7	Alpha-2-HS-glycoprotein OS=Sus scrofa OX=9823 GN=AHSG	1.776	Up	0.00085782	AHSG	38.789	43.968	12.6	4	6	4	0.703	0.837	0.837	1.374	1.485	1.362
Biological Process	GO:0048583	4	regulation of response to stimulus	0.0277225	Q9TUQ3	Complement component C7 OS=Sus scrofa OX=9823 GN=C7	3.346	Up	3.07e-07	C7	93.061	34.541	14.2	12	16	12	0.556	0.566	0.593	1.941	1.877	1.921
Biological Process	GO:0048583	4	regulation of response to stimulus	0.0277225	F1S402	Baculoviral IAP repeat containing 6 OS=Sus scrofa OX=9823 GN=BIRC6	0.688	Down	0.0112413	BIRC6	529.04	23.528	2	8	9	8	1.184	1.034	1.05	0.797	0.644	0.807
Biological Process	GO:0048583	4	regulation of response to stimulus	0.0277225	F1SJL4	Cartilage intermediate layer protein 1 OS=Sus scrofa OX=9823 GN=CILP	0.721	Down	0.0038771	CILP	133.1	7.8197	3.4	4	4	4	1.108	1.152	1.091	0.746	0.782	0.889
Biological Process	GO:0048583	4	regulation of response to stimulus	0.0277225	I3LH38	Bystin OS=Sus scrofa OX=9823 GN=BYSL	1.408	Up	0.0072553	BYSL	49.3	2.2765	2.1	1	2	1	1.018	1.189	1.265	1.655	1.677	1.557
Biological Process	GO:0048583	4	regulation of response to stimulus	0.0277225	K7GLR2	Fas associated factor 1 OS=Sus scrofa OX=9823 GN=FAF1	0.708	Down	0.02448	FAF1	64.714	6.6715	7.6	4	5	4	0.992	1.087	1.33	0.872	0.785	0.757
Biological Process	GO:0048583	4	regulation of response to stimulus	0.0277225	F1S788	Complement C8 alpha chain OS=Sus scrofa OX=9823 GN=C8A	5.867	Up	0.00022102	C8A	66.06	44.705	12.2	6	7	6	0.295	0.471	0.402	2.151	2.385	2.317
Biological Process	GO:0048519	4	negative regulation of biological process	0.00222616	P06867	Plasminogen OS=Sus scrofa OX=9823 GN=PLG	1.472	Up	0.0050039	PLG	90.614	8.5094	5.8	5	5	5	0.997	0.898	0.794	1.268	1.374	1.316
Biological Process	GO:0048519	4	negative regulation of biological process	0.00222616	F1SC64	"Helicase, lymphoid specific OS=Sus scrofa OX=9823 GN=HELLS"	1.285	Up	0.02116	HELLS	97.011	2.0435	2.4	2	3	2	1.13	1.014	1.272	1.402	1.511	1.476
Biological Process	GO:0048519	4	negative regulation of biological process	0.00222616	I3LND7	Cell division cycle protein 123 homolog OS=Sus scrofa OX=9823 GN=CDC123	1.228	Up	0.0122391	CDC123	35.518	9.2155	16.4	5	5	5	1.112	1.198	1.261	1.541	1.388	1.456
Biological Process	GO:0048519	4	negative regulation of biological process	0.00222616	F1SCF0	Alpha-1-antitrypsin OS=Sus scrofa OX=9823 GN=SERPINA1	1.395	Up	0.0140958	SERPINA1	46.951	7.3663	8.1	3	3	3	0.746	0.925	0.953	1.222	1.166	1.273
Biological Process	GO:0048519	4	negative regulation of biological process	0.00222616	F1SJ00	DDB1 and CUL4 associated factor 1 OS=Sus scrofa OX=9823 GN=DCAF1	0.814	Down	0.0065195	DCAF1	149.62	1.4892	0.7	1	1	1	1.011	0.993	1.042	0.834	0.875	0.77
Biological Process	GO:0048519	4	negative regulation of biological process	0.00222616	Q9GK37	Corticosteroid-binding globulin OS=Sus scrofa OX=9823 GN=Serpina6	0.719	Down	0.024977	Serpina6	45.188	4.9104	4.9	2	3	2	1.323	1.054	1.349	0.971	0.889	0.818
Biological Process	GO:0048519	4	negative regulation of biological process	0.00222616	F2Z5E2	Antithrombin-III precursor OS=Sus scrofa OX=9823 GN=SERPINC1	1.264	Up	0.0045572	SERPINC1	52.404	19.475	17.3	8	5	3	0.96	0.839	0.922	1.159	1.125	1.154
Biological Process	GO:0048519	4	negative regulation of biological process	0.00222616	F1S459	Uncharacterized protein OS=Sus scrofa OX=9823 GN=TERF2IP	1.216	Up	0.0028209	TERF2IP	44.313	19.579	14.2	5	5	5	0.985	1.021	1.083	1.279	1.23	1.246
Biological Process	GO:0048519	4	negative regulation of biological process	0.00222616	F1RUD8	"Geminin, DNA replication inhibitor OS=Sus scrofa OX=9823 GN=GMNN"	1.289	Up	0.0022421	GMNN	23.507	10.63	19.6	4	4	4	1.058	1.117	1.153	1.499	1.368	1.423
Biological Process	GO:0048519	4	negative regulation of biological process	0.00222616	F1SBP3	DEAD-box helicase 20 OS=Sus scrofa OX=9823 GN=DDX20	1.204	Up	0.037275	DDX20	92.3	10.823	6	5	6	5	0.889	0.941	0.891	1.198	1.093	0.985
Biological Process	GO:0048519	4	negative regulation of biological process	0.00222616	F1RQW2	Complement C4-A precursor OS=Sus scrofa OX=9823 GN=C4A	1.986	Up	0.00080116	C4A	192.43	17.44	4.9	8	10	8	0.707	0.896	0.813	1.536	1.701	1.562
Biological Process	GO:0048519	4	negative regulation of biological process	0.00222616	A0A287B0G6	Tropomodulin-3 OS=Sus scrofa OX=9823 GN=TMOD3	0.787	Down	0.037123	TMOD3	36.66	7.1898	8.9	3	3	2	1.226	1.016	1.101	0.974	0.808	0.848
Biological Process	GO:0048519	4	negative regulation of biological process	0.00222616	Q0Z8R0	Cystatin OS=Sus scrofa OX=9823 GN=CST3	1.312	Up	0.0147599	CST3	15.734	13.512	12.3	1	1	1	0.806	0.968	0.988	1.25	1.181	1.193
Biological Process	GO:0048519	4	negative regulation of biological process	0.00222616	F1SG25	Uncharacterized protein OS=Sus scrofa OX=9823 GN=ANOS1	0.744	Down	0.025544	ANOS1	72.317	8.7658	3.8	2	2	2	1.227	1.066	1.079	0.878	0.719	0.911
Biological Process	GO:0048519	4	negative regulation of biological process	0.00222616	F1SCD0	Uncharacterized protein OS=Sus scrofa OX=9823 GN=LOC100153899	1.671	Up	7.59e-05	LOC100153899	46.64	64.657	13.9	6	11	2	0.827	0.781	0.833	1.307	1.413	1.36
Biological Process	GO:0048519	4	negative regulation of biological process	0.00222616	F1SK25	Fanconi anemia complementation group I OS=Sus scrofa OX=9823 GN=FANCI	1.445	Up	2.04e-05	FANCI	138.94	26.711	5	6	8	6	0.929	0.926	0.885	1.321	1.325	1.312
Biological Process	GO:0048519	4	negative regulation of biological process	0.00222616	F1RMU2	TATA-box binding protein associated factor 7 OS=Sus scrofa OX=9823 GN=TAF7	1.284	Up	0.048417	TAF7	40.245	3.3572	6	2	3	2	0.856	0.701	0.806	0.901	1.001	1.133
Biological Process	GO:0048519	4	negative regulation of biological process	0.00222616	F1SFI7	Alpha-2-HS-glycoprotein OS=Sus scrofa OX=9823 GN=AHSG	1.776	Up	0.00085782	AHSG	38.789	43.968	12.6	4	6	4	0.703	0.837	0.837	1.374	1.485	1.362
Biological Process	GO:0048519	4	negative regulation of biological process	0.00222616	Q71LE2	Histone H3.3 OS=Sus scrofa OX=9823 GN=H3F3A	1.202	Up	0.00110246	H3F3A	15.328	4.68	11.8	2	4	1	1.122	1.19	1.135	1.355	1.374	1.414
Biological Process	GO:0048519	4	negative regulation of biological process	0.00222616	F1S2F2	Zinc finger protein 503 OS=Sus scrofa OX=9823 GN=ZNF503	0.427	Down	0.00027835	ZNF503	62.582	1.6349	1.7	1	3	1	1.293	1.171	1.073	0.459	0.53	0.523
Biological Process	GO:0048519	4	negative regulation of biological process	0.00222616	F1S402	Baculoviral IAP repeat containing 6 OS=Sus scrofa OX=9823 GN=BIRC6	0.688	Down	0.0112413	BIRC6	529.04	23.528	2	8	9	8	1.184	1.034	1.05	0.797	0.644	0.807
Biological Process	GO:0048519	4	negative regulation of biological process	0.00222616	F1SJL4	Cartilage intermediate layer protein 1 OS=Sus scrofa OX=9823 GN=CILP	0.721	Down	0.0038771	CILP	133.1	7.8197	3.4	4	4	4	1.108	1.152	1.091	0.746	0.782	0.889
Biological Process	GO:0048519	4	negative regulation of biological process	0.00222616	P02543	Vimentin OS=Sus scrofa OX=9823 GN=VIM	0.808	Down	0.00029841	VIM	53.667	143.39	48.1	24	47	21	0.899	0.922	0.903	0.712	0.753	0.737
Biological Process	GO:0048519	4	negative regulation of biological process	0.00222616	I3LH38	Bystin OS=Sus scrofa OX=9823 GN=BYSL	1.408	Up	0.0072553	BYSL	49.3	2.2765	2.1	1	2	1	1.018	1.189	1.265	1.655	1.677	1.557
Biological Process	GO:0048519	4	negative regulation of biological process	0.00222616	F1RKH0	Sin3 histone deacetylase corepressor complex component SDS3 OS=Sus scrofa OX=9823 GN=SUDS3	1.332	Up	0.04274	SUDS3	37.936	10.411	10.4	3	4	3	0.773	1.027	1.024	1.337	1.236	1.189
Biological Process	GO:0048519	4	negative regulation of biological process	0.00222616	K7GLR2	Fas associated factor 1 OS=Sus scrofa OX=9823 GN=FAF1	0.708	Down	0.02448	FAF1	64.714	6.6715	7.6	4	5	4	0.992	1.087	1.33	0.872	0.785	0.757
Biological Process	GO:0048519	4	negative regulation of biological process	0.00222616	Q6DUB7	Stathmin OS=Sus scrofa OX=9823 GN=STMN1	1.213	Up	0.0103832	STMN1	17.302	38.195	44.3	8	15	6	0.844	0.935	0.903	1.054	1.15	1.049
Biological Process	GO:0019724	6	B cell mediated immunity	0.0238087	F1RQW2	Complement C4-A precursor OS=Sus scrofa OX=9823 GN=C4A	1.986	Up	0.00080116	C4A	192.43	17.44	4.9	8	10	8	0.707	0.896	0.813	1.536	1.701	1.562
Biological Process	GO:0019724	6	B cell mediated immunity	0.0238087	Q9TUQ3	Complement component C7 OS=Sus scrofa OX=9823 GN=C7	3.346	Up	3.07e-07	C7	93.061	34.541	14.2	12	16	12	0.556	0.566	0.593	1.941	1.877	1.921
Biological Process	GO:0002449	5	lymphocyte mediated immunity	0.076916	F1RQW2	Complement C4-A precursor OS=Sus scrofa OX=9823 GN=C4A	1.986	Up	0.00080116	C4A	192.43	17.44	4.9	8	10	8	0.707	0.896	0.813	1.536	1.701	1.562
Biological Process	GO:0002449	5	lymphocyte mediated immunity	0.076916	Q9TUQ3	Complement component C7 OS=Sus scrofa OX=9823 GN=C7	3.346	Up	3.07e-07	C7	93.061	34.541	14.2	12	16	12	0.556	0.566	0.593	1.941	1.877	1.921
Biological Process	GO:0050778	6	positive regulation of immune response	0.000123918	A0A287AAZ9	Complement factor B OS=Sus scrofa OX=9823 GN=CFB	0.793	Down	0.049685	CFB	81.376	5.0096	4.4	3	3	3	1.163	1.017	0.89	0.778	0.805	0.851
Biological Process	GO:0050778	6	positive regulation of immune response	0.000123918	I3LTB8	Complement C3 OS=Sus scrofa OX=9823 GN=C3	1.673	Up	7.95e-05	C3	185.27	301.69	19	34	43	30	0.626	0.671	0.689	1.08	1.124	1.118
Biological Process	GO:0050778	6	positive regulation of immune response	0.000123918	F1SMI8	Complement component C6 precursor OS=Sus scrofa OX=9823 GN=C6	2.78	Up	4.26e-05	C6	104.63	32.506	12.5	13	19	13	0.601	0.708	0.611	1.731	1.813	1.794
Biological Process	GO:0050778	6	positive regulation of immune response	0.000123918	A0A286ZKB4	Complement C5a anaphylatoxin OS=Sus scrofa OX=9823 GN=C5	2.833	Up	1.72e-05	C5	186.18	50.982	9.5	14	16	14	0.629	0.567	0.594	1.6	1.759	1.712
Biological Process	GO:0050778	6	positive regulation of immune response	0.000123918	F1RQW2	Complement C4-A precursor OS=Sus scrofa OX=9823 GN=C4A	1.986	Up	0.00080116	C4A	192.43	17.44	4.9	8	10	8	0.707	0.896	0.813	1.536	1.701	1.562
Biological Process	GO:0050778	6	positive regulation of immune response	0.000123918	Q9TUQ3	Complement component C7 OS=Sus scrofa OX=9823 GN=C7	3.346	Up	3.07e-07	C7	93.061	34.541	14.2	12	16	12	0.556	0.566	0.593	1.941	1.877	1.921
Biological Process	GO:0050778	6	positive regulation of immune response	0.000123918	F1S788	Complement C8 alpha chain OS=Sus scrofa OX=9823 GN=C8A	5.867	Up	0.00022102	C8A	66.06	44.705	12.2	6	7	6	0.295	0.471	0.402	2.151	2.385	2.317
Biological Process	GO:0045861	9	negative regulation of proteolysis	6.026e-06	F1SG25	Uncharacterized protein OS=Sus scrofa OX=9823 GN=ANOS1	0.744	Down	0.025544	ANOS1	72.317	8.7658	3.8	2	2	2	1.227	1.066	1.079	0.878	0.719	0.911
Biological Process	GO:0045861	9	negative regulation of proteolysis	6.026e-06	F1SCD0	Uncharacterized protein OS=Sus scrofa OX=9823 GN=LOC100153899	1.671	Up	7.59e-05	LOC100153899	46.64	64.657	13.9	6	11	2	0.827	0.781	0.833	1.307	1.413	1.36
Biological Process	GO:0045861	9	negative regulation of proteolysis	6.026e-06	F1SFI7	Alpha-2-HS-glycoprotein OS=Sus scrofa OX=9823 GN=AHSG	1.776	Up	0.00085782	AHSG	38.789	43.968	12.6	4	6	4	0.703	0.837	0.837	1.374	1.485	1.362
Biological Process	GO:0045861	9	negative regulation of proteolysis	6.026e-06	F1S402	Baculoviral IAP repeat containing 6 OS=Sus scrofa OX=9823 GN=BIRC6	0.688	Down	0.0112413	BIRC6	529.04	23.528	2	8	9	8	1.184	1.034	1.05	0.797	0.644	0.807
Biological Process	GO:0045861	9	negative regulation of proteolysis	6.026e-06	F1SCF0	Alpha-1-antitrypsin OS=Sus scrofa OX=9823 GN=SERPINA1	1.395	Up	0.0140958	SERPINA1	46.951	7.3663	8.1	3	3	3	0.746	0.925	0.953	1.222	1.166	1.273
Biological Process	GO:0045861	9	negative regulation of proteolysis	6.026e-06	F2Z5E2	Antithrombin-III precursor OS=Sus scrofa OX=9823 GN=SERPINC1	1.264	Up	0.0045572	SERPINC1	52.404	19.475	17.3	8	5	3	0.96	0.839	0.922	1.159	1.125	1.154
Biological Process	GO:0045861	9	negative regulation of proteolysis	6.026e-06	Q9GK37	Corticosteroid-binding globulin OS=Sus scrofa OX=9823 GN=Serpina6	0.719	Down	0.024977	Serpina6	45.188	4.9104	4.9	2	3	2	1.323	1.054	1.349	0.971	0.889	0.818
Biological Process	GO:0045861	9	negative regulation of proteolysis	6.026e-06	F1RQW2	Complement C4-A precursor OS=Sus scrofa OX=9823 GN=C4A	1.986	Up	0.00080116	C4A	192.43	17.44	4.9	8	10	8	0.707	0.896	0.813	1.536	1.701	1.562
Biological Process	GO:0045861	9	negative regulation of proteolysis	6.026e-06	Q0Z8R0	Cystatin OS=Sus scrofa OX=9823 GN=CST3	1.312	Up	0.0147599	CST3	15.734	13.512	12.3	1	1	1	0.806	0.968	0.988	1.25	1.181	1.193
Biological Process	GO:0045785	5	positive regulation of cell adhesion	0.252445	F1SDX6	Transglutaminase 2 OS=Sus scrofa OX=9823 GN=TGM2	1.422	Up	0.0116979	TGM2	77.211	14.63	7.9	5	5	5	0.749	0.637	0.706	0.869	1.046	1.059
Biological Process	GO:0045785	5	positive regulation of cell adhesion	0.252445	F1RU31	"SART1, U4/U6.U5 tri-snRNP-associated protein 1 OS=Sus scrofa OX=9823 GN=SART1"	1.607	Up	0.049195	SART1	90.81	5.0869	2.1	1	1	1	0.629	0.663	1.097	1.19	1.35	1.299
Biological Process	GO:0016072	9	rRNA metabolic process	0.252445	F1RU31	"SART1, U4/U6.U5 tri-snRNP-associated protein 1 OS=Sus scrofa OX=9823 GN=SART1"	1.607	Up	0.049195	SART1	90.81	5.0869	2.1	1	1	1	0.629	0.663	1.097	1.19	1.35	1.299
Biological Process	GO:0016072	9	rRNA metabolic process	0.252445	Q29201	40S ribosomal protein S16 OS=Sus scrofa OX=9823 GN=RPS16	0.815	Down	0.034441	RPS16	16.445	9.7102	29.5	5	6	5	1.116	0.948	1.102	0.925	0.818	0.836
Biological Process	GO:0048608	7	reproductive structure development	0.0768693	F1RV73	Bone morphogenetic protein 15 OS=Sus scrofa OX=9823 GN=BMP15	1.269	Up	0.0040555	BMP15	45.966	27.226	19.2	9	23	9	0.89	0.791	0.806	1.022	1.05	1.084
Biological Process	GO:0048608	7	reproductive structure development	0.0768693	Q71LE2	Histone H3.3 OS=Sus scrofa OX=9823 GN=H3F3A	1.202	Up	0.00110246	H3F3A	15.328	4.68	11.8	2	4	1	1.122	1.19	1.135	1.355	1.374	1.414
Biological Process	GO:0048608	7	reproductive structure development	0.0768693	F1S402	Baculoviral IAP repeat containing 6 OS=Sus scrofa OX=9823 GN=BIRC6	0.688	Down	0.0112413	BIRC6	529.04	23.528	2	8	9	8	1.184	1.034	1.05	0.797	0.644	0.807
Biological Process	GO:0015985	10	energy coupled proton transport, down electrochemical gradient	0.087694	Q9MYT8	"ATP synthase subunit e, mitochondrial OS=Sus scrofa OX=9823 GN=ATP5ME"	0.775	Down	0.030797	ATP5ME	8.2314	6.1594	32.4	2	3	2	1.376	1.096	1.106	0.918	0.902	0.954
Biological Process	GO:0015985	10	energy coupled proton transport, down electrochemical gradient	0.087694	F1RZI0	"ATP synthase F(0) complex subunit C3, mitochondrial OS=Sus scrofa OX=9823 GN=ATP5MC3"	1.268	Up	0.0038621	ATP5MC3	13.365	1.4908	5.4	1	2	1	0.833	0.936	0.93	1.167	1.119	1.137
Biological Process	GO:0006325	6	chromatin organization	0.129623	F1SJ00	DDB1 and CUL4 associated factor 1 OS=Sus scrofa OX=9823 GN=DCAF1	0.814	Down	0.0065195	DCAF1	149.62	1.4892	0.7	1	1	1	1.011	0.993	1.042	0.834	0.875	0.77
Biological Process	GO:0006325	6	chromatin organization	0.129623	F1SC64	"Helicase, lymphoid specific OS=Sus scrofa OX=9823 GN=HELLS"	1.285	Up	0.02116	HELLS	97.011	2.0435	2.4	2	3	2	1.13	1.014	1.272	1.402	1.511	1.476
Biological Process	GO:0006325	6	chromatin organization	0.129623	Q71LE2	Histone H3.3 OS=Sus scrofa OX=9823 GN=H3F3A	1.202	Up	0.00110246	H3F3A	15.328	4.68	11.8	2	4	1	1.122	1.19	1.135	1.355	1.374	1.414
Biological Process	GO:0006325	6	chromatin organization	0.129623	F1S359	"RB binding protein 5, histone lysine methyltransferase complex subunit OS=Sus scrofa OX=9823 GN=RBBP5"	1.274	Up	0.022998	RBBP5	59.152	7.9556	7.4	4	4	4	1.08	1.353	1.196	1.488	1.601	1.534
Biological Process	GO:0006325	6	chromatin organization	0.129623	F1RKH0	Sin3 histone deacetylase corepressor complex component SDS3 OS=Sus scrofa OX=9823 GN=SUDS3	1.332	Up	0.04274	SUDS3	37.936	10.411	10.4	3	4	3	0.773	1.027	1.024	1.337	1.236	1.189
Biological Process	GO:0051346	6	negative regulation of hydrolase activity	7.08217e-05	F1SG25	Uncharacterized protein OS=Sus scrofa OX=9823 GN=ANOS1	0.744	Down	0.025544	ANOS1	72.317	8.7658	3.8	2	2	2	1.227	1.066	1.079	0.878	0.719	0.911
Biological Process	GO:0051346	6	negative regulation of hydrolase activity	7.08217e-05	F1SCD0	Uncharacterized protein OS=Sus scrofa OX=9823 GN=LOC100153899	1.671	Up	7.59e-05	LOC100153899	46.64	64.657	13.9	6	11	2	0.827	0.781	0.833	1.307	1.413	1.36
Biological Process	GO:0051346	6	negative regulation of hydrolase activity	7.08217e-05	F1SFI7	Alpha-2-HS-glycoprotein OS=Sus scrofa OX=9823 GN=AHSG	1.776	Up	0.00085782	AHSG	38.789	43.968	12.6	4	6	4	0.703	0.837	0.837	1.374	1.485	1.362
Biological Process	GO:0051346	6	negative regulation of hydrolase activity	7.08217e-05	F1S402	Baculoviral IAP repeat containing 6 OS=Sus scrofa OX=9823 GN=BIRC6	0.688	Down	0.0112413	BIRC6	529.04	23.528	2	8	9	8	1.184	1.034	1.05	0.797	0.644	0.807
Biological Process	GO:0051346	6	negative regulation of hydrolase activity	7.08217e-05	F1SCF0	Alpha-1-antitrypsin OS=Sus scrofa OX=9823 GN=SERPINA1	1.395	Up	0.0140958	SERPINA1	46.951	7.3663	8.1	3	3	3	0.746	0.925	0.953	1.222	1.166	1.273
Biological Process	GO:0051346	6	negative regulation of hydrolase activity	7.08217e-05	F2Z5E2	Antithrombin-III precursor OS=Sus scrofa OX=9823 GN=SERPINC1	1.264	Up	0.0045572	SERPINC1	52.404	19.475	17.3	8	5	3	0.96	0.839	0.922	1.159	1.125	1.154
Biological Process	GO:0051346	6	negative regulation of hydrolase activity	7.08217e-05	Q9GK37	Corticosteroid-binding globulin OS=Sus scrofa OX=9823 GN=Serpina6	0.719	Down	0.024977	Serpina6	45.188	4.9104	4.9	2	3	2	1.323	1.054	1.349	0.971	0.889	0.818
Biological Process	GO:0051346	6	negative regulation of hydrolase activity	7.08217e-05	F1RQW2	Complement C4-A precursor OS=Sus scrofa OX=9823 GN=C4A	1.986	Up	0.00080116	C4A	192.43	17.44	4.9	8	10	8	0.707	0.896	0.813	1.536	1.701	1.562
Biological Process	GO:0051346	6	negative regulation of hydrolase activity	7.08217e-05	Q0Z8R0	Cystatin OS=Sus scrofa OX=9823 GN=CST3	1.312	Up	0.0147599	CST3	15.734	13.512	12.3	1	1	1	0.806	0.968	0.988	1.25	1.181	1.193
Biological Process	GO:0034622	6	cellular macromolecular complex assembly	0.07324	I3LJW2	Fibrinogen gamma chain precursor OS=Sus scrofa OX=9823 GN=FGG	2	Up	1.58e-05	FGG	49.618	83.852	21	9	10	9	0.794	0.744	0.796	1.554	1.593	1.52
Biological Process	GO:0034622	6	cellular macromolecular complex assembly	0.07324	I3L651	Fibrinogen beta chain OS=Sus scrofa OX=9823 GN=FGB	1.941	Up	0.0167399	FGB	51.696	19.042	16.1	6	7	6	0.697	0.686	0.898	1.472	1.45	1.506
Biological Process	GO:0034622	6	cellular macromolecular complex assembly	0.07324	F1RMU2	TATA-box binding protein associated factor 7 OS=Sus scrofa OX=9823 GN=TAF7	1.284	Up	0.048417	TAF7	40.245	3.3572	6	2	3	2	0.856	0.701	0.806	0.901	1.001	1.133
Biological Process	GO:0034622	6	cellular macromolecular complex assembly	0.07324	F1SC64	"Helicase, lymphoid specific OS=Sus scrofa OX=9823 GN=HELLS"	1.285	Up	0.02116	HELLS	97.011	2.0435	2.4	2	3	2	1.13	1.014	1.272	1.402	1.511	1.476
Biological Process	GO:0034622	6	cellular macromolecular complex assembly	0.07324	Q71LE2	Histone H3.3 OS=Sus scrofa OX=9823 GN=H3F3A	1.202	Up	0.00110246	H3F3A	15.328	4.68	11.8	2	4	1	1.122	1.19	1.135	1.355	1.374	1.414
Biological Process	GO:0034622	6	cellular macromolecular complex assembly	0.07324	F1RX36	Fibrinogen alpha chain OS=Sus scrofa OX=9823 GN=FGA	1.844	Up	0.0011434	FGA	72.612	29.552	12.1	8	11	8	0.945	0.795	0.762	1.466	1.641	1.507
Biological Process	GO:0034622	6	cellular macromolecular complex assembly	0.07324	F1RU31	"SART1, U4/U6.U5 tri-snRNP-associated protein 1 OS=Sus scrofa OX=9823 GN=SART1"	1.607	Up	0.049195	SART1	90.81	5.0869	2.1	1	1	1	0.629	0.663	1.097	1.19	1.35	1.299
Biological Process	GO:0034622	6	cellular macromolecular complex assembly	0.07324	F1SBP3	DEAD-box helicase 20 OS=Sus scrofa OX=9823 GN=DDX20	1.204	Up	0.037275	DDX20	92.3	10.823	6	5	6	5	0.889	0.941	0.891	1.198	1.093	0.985
Biological Process	GO:0034622	6	cellular macromolecular complex assembly	0.07324	Q2YGT9	60S ribosomal protein L6 OS=Sus scrofa OX=9823 GN=RPL6	0.812	Down	0.036957	RPL6	32.19	18.225	17.6	6	7	6	1.19	1.046	1.004	0.817	0.866	0.949
Biological Process	GO:0009124	9	nucleoside monophosphate biosynthetic process	0.34647	Q9MYT8	"ATP synthase subunit e, mitochondrial OS=Sus scrofa OX=9823 GN=ATP5ME"	0.775	Down	0.030797	ATP5ME	8.2314	6.1594	32.4	2	3	2	1.376	1.096	1.106	0.918	0.902	0.954
Biological Process	GO:0009124	9	nucleoside monophosphate biosynthetic process	0.34647	F1RZI0	"ATP synthase F(0) complex subunit C3, mitochondrial OS=Sus scrofa OX=9823 GN=ATP5MC3"	1.268	Up	0.0038621	ATP5MC3	13.365	1.4908	5.4	1	2	1	0.833	0.936	0.93	1.167	1.119	1.137
Biological Process	GO:0045934	7	negative regulation of nucleobase-containing compound metabolic process	0.0151073	F1SJ00	DDB1 and CUL4 associated factor 1 OS=Sus scrofa OX=9823 GN=DCAF1	0.814	Down	0.0065195	DCAF1	149.62	1.4892	0.7	1	1	1	1.011	0.993	1.042	0.834	0.875	0.77
Biological Process	GO:0045934	7	negative regulation of nucleobase-containing compound metabolic process	0.0151073	I3LH38	Bystin OS=Sus scrofa OX=9823 GN=BYSL	1.408	Up	0.0072553	BYSL	49.3	2.2765	2.1	1	2	1	1.018	1.189	1.265	1.655	1.677	1.557
Biological Process	GO:0045934	7	negative regulation of nucleobase-containing compound metabolic process	0.0151073	F1S459	Uncharacterized protein OS=Sus scrofa OX=9823 GN=TERF2IP	1.216	Up	0.0028209	TERF2IP	44.313	19.579	14.2	5	5	5	0.985	1.021	1.083	1.279	1.23	1.246
Biological Process	GO:0045934	7	negative regulation of nucleobase-containing compound metabolic process	0.0151073	F1RMU2	TATA-box binding protein associated factor 7 OS=Sus scrofa OX=9823 GN=TAF7	1.284	Up	0.048417	TAF7	40.245	3.3572	6	2	3	2	0.856	0.701	0.806	0.901	1.001	1.133
Biological Process	GO:0045934	7	negative regulation of nucleobase-containing compound metabolic process	0.0151073	F1RUD8	"Geminin, DNA replication inhibitor OS=Sus scrofa OX=9823 GN=GMNN"	1.289	Up	0.0022421	GMNN	23.507	10.63	19.6	4	4	4	1.058	1.117	1.153	1.499	1.368	1.423
Biological Process	GO:0045934	7	negative regulation of nucleobase-containing compound metabolic process	0.0151073	F1SBP3	DEAD-box helicase 20 OS=Sus scrofa OX=9823 GN=DDX20	1.204	Up	0.037275	DDX20	92.3	10.823	6	5	6	5	0.889	0.941	0.891	1.198	1.093	0.985
Biological Process	GO:0045934	7	negative regulation of nucleobase-containing compound metabolic process	0.0151073	F1SC64	"Helicase, lymphoid specific OS=Sus scrofa OX=9823 GN=HELLS"	1.285	Up	0.02116	HELLS	97.011	2.0435	2.4	2	3	2	1.13	1.014	1.272	1.402	1.511	1.476
Biological Process	GO:0045934	7	negative regulation of nucleobase-containing compound metabolic process	0.0151073	F1RKH0	Sin3 histone deacetylase corepressor complex component SDS3 OS=Sus scrofa OX=9823 GN=SUDS3	1.332	Up	0.04274	SUDS3	37.936	10.411	10.4	3	4	3	0.773	1.027	1.024	1.337	1.236	1.189
Biological Process	GO:0051248	7	negative regulation of protein metabolic process	0.00570392	F1SG25	Uncharacterized protein OS=Sus scrofa OX=9823 GN=ANOS1	0.744	Down	0.025544	ANOS1	72.317	8.7658	3.8	2	2	2	1.227	1.066	1.079	0.878	0.719	0.911
Biological Process	GO:0051248	7	negative regulation of protein metabolic process	0.00570392	F1SCD0	Uncharacterized protein OS=Sus scrofa OX=9823 GN=LOC100153899	1.671	Up	7.59e-05	LOC100153899	46.64	64.657	13.9	6	11	2	0.827	0.781	0.833	1.307	1.413	1.36
Biological Process	GO:0051248	7	negative regulation of protein metabolic process	0.00570392	F1RMU2	TATA-box binding protein associated factor 7 OS=Sus scrofa OX=9823 GN=TAF7	1.284	Up	0.048417	TAF7	40.245	3.3572	6	2	3	2	0.856	0.701	0.806	0.901	1.001	1.133
Biological Process	GO:0051248	7	negative regulation of protein metabolic process	0.00570392	F1SFI7	Alpha-2-HS-glycoprotein OS=Sus scrofa OX=9823 GN=AHSG	1.776	Up	0.00085782	AHSG	38.789	43.968	12.6	4	6	4	0.703	0.837	0.837	1.374	1.485	1.362
Biological Process	GO:0051248	7	negative regulation of protein metabolic process	0.00570392	F1S402	Baculoviral IAP repeat containing 6 OS=Sus scrofa OX=9823 GN=BIRC6	0.688	Down	0.0112413	BIRC6	529.04	23.528	2	8	9	8	1.184	1.034	1.05	0.797	0.644	0.807
Biological Process	GO:0051248	7	negative regulation of protein metabolic process	0.00570392	F1SCF0	Alpha-1-antitrypsin OS=Sus scrofa OX=9823 GN=SERPINA1	1.395	Up	0.0140958	SERPINA1	46.951	7.3663	8.1	3	3	3	0.746	0.925	0.953	1.222	1.166	1.273
Biological Process	GO:0051248	7	negative regulation of protein metabolic process	0.00570392	Q9GK37	Corticosteroid-binding globulin OS=Sus scrofa OX=9823 GN=Serpina6	0.719	Down	0.024977	Serpina6	45.188	4.9104	4.9	2	3	2	1.323	1.054	1.349	0.971	0.889	0.818
Biological Process	GO:0051248	7	negative regulation of protein metabolic process	0.00570392	F2Z5E2	Antithrombin-III precursor OS=Sus scrofa OX=9823 GN=SERPINC1	1.264	Up	0.0045572	SERPINC1	52.404	19.475	17.3	8	5	3	0.96	0.839	0.922	1.159	1.125	1.154
Biological Process	GO:0051248	7	negative regulation of protein metabolic process	0.00570392	F1RQW2	Complement C4-A precursor OS=Sus scrofa OX=9823 GN=C4A	1.986	Up	0.00080116	C4A	192.43	17.44	4.9	8	10	8	0.707	0.896	0.813	1.536	1.701	1.562
Biological Process	GO:0051248	7	negative regulation of protein metabolic process	0.00570392	Q0Z8R0	Cystatin OS=Sus scrofa OX=9823 GN=CST3	1.312	Up	0.0147599	CST3	15.734	13.512	12.3	1	1	1	0.806	0.968	0.988	1.25	1.181	1.193
Biological Process	GO:0022618	7	ribonucleoprotein complex assembly	0.256411	F1RU31	"SART1, U4/U6.U5 tri-snRNP-associated protein 1 OS=Sus scrofa OX=9823 GN=SART1"	1.607	Up	0.049195	SART1	90.81	5.0869	2.1	1	1	1	0.629	0.663	1.097	1.19	1.35	1.299
Biological Process	GO:0022618	7	ribonucleoprotein complex assembly	0.256411	F1SBP3	DEAD-box helicase 20 OS=Sus scrofa OX=9823 GN=DDX20	1.204	Up	0.037275	DDX20	92.3	10.823	6	5	6	5	0.889	0.941	0.891	1.198	1.093	0.985
Biological Process	GO:0022618	7	ribonucleoprotein complex assembly	0.256411	Q2YGT9	60S ribosomal protein L6 OS=Sus scrofa OX=9823 GN=RPL6	0.812	Down	0.036957	RPL6	32.19	18.225	17.6	6	7	6	1.19	1.046	1.004	0.817	0.866	0.949
Biological Process	GO:0007420	8	brain development	0.208285	I3LKI4	Peroxisomal biogenesis factor 5 OS=Sus scrofa OX=9823 GN=PEX5	0.696	Down	0.00053611	PEX5	60.407	24.811	17	8	9	8	1.149	1.068	1.156	0.816	0.783	0.748
Biological Process	GO:0007420	8	brain development	0.208285	F1RKH0	Sin3 histone deacetylase corepressor complex component SDS3 OS=Sus scrofa OX=9823 GN=SUDS3	1.332	Up	0.04274	SUDS3	37.936	10.411	10.4	3	4	3	0.773	1.027	1.024	1.337	1.236	1.189
Biological Process	GO:0007420	8	brain development	0.208285	F1S939	Microtubule-associated protein 1S OS=Sus scrofa OX=9823 GN=MAP1S	1.356	Up	0.00172414	MAP1S	112.6	2.1768	1.9	2	2	2	0.267	0.243	0.249	0.324	0.358	0.347
Biological Process	GO:0016233	9	telomere capping	0.00373788	F1S459	Uncharacterized protein OS=Sus scrofa OX=9823 GN=TERF2IP	1.216	Up	0.0028209	TERF2IP	44.313	19.579	14.2	5	5	5	0.985	1.021	1.083	1.279	1.23	1.246
Biological Process	GO:0016233	9	telomere capping	0.00373788	F1S5H8	DNA cross-link repair 1A OS=Sus scrofa OX=9823 GN=DCLRE1A	1.637	Up	0.00142308	DCLRE1A	119.21	4.0778	1.1	1	1	1	0.979	0.972	1.173	1.672	1.756	1.687
Biological Process	GO:0046129	10	purine ribonucleoside biosynthetic process	0.279459	Q9MYT8	"ATP synthase subunit e, mitochondrial OS=Sus scrofa OX=9823 GN=ATP5ME"	0.775	Down	0.030797	ATP5ME	8.2314	6.1594	32.4	2	3	2	1.376	1.096	1.106	0.918	0.902	0.954
Biological Process	GO:0046129	10	purine ribonucleoside biosynthetic process	0.279459	F1RZI0	"ATP synthase F(0) complex subunit C3, mitochondrial OS=Sus scrofa OX=9823 GN=ATP5MC3"	1.268	Up	0.0038621	ATP5MC3	13.365	1.4908	5.4	1	2	1	0.833	0.936	0.93	1.167	1.119	1.137
Biological Process	GO:0006956	8	complement activation	1.26004e-08	A0A287AAZ9	Complement factor B OS=Sus scrofa OX=9823 GN=CFB	0.793	Down	0.049685	CFB	81.376	5.0096	4.4	3	3	3	1.163	1.017	0.89	0.778	0.805	0.851
Biological Process	GO:0006956	8	complement activation	1.26004e-08	I3LTB8	Complement C3 OS=Sus scrofa OX=9823 GN=C3	1.673	Up	7.95e-05	C3	185.27	301.69	19	34	43	30	0.626	0.671	0.689	1.08	1.124	1.118
Biological Process	GO:0006956	8	complement activation	1.26004e-08	A0A286ZKB4	Complement C5a anaphylatoxin OS=Sus scrofa OX=9823 GN=C5	2.833	Up	1.72e-05	C5	186.18	50.982	9.5	14	16	14	0.629	0.567	0.594	1.6	1.759	1.712
Biological Process	GO:0006956	8	complement activation	1.26004e-08	F1RQW2	Complement C4-A precursor OS=Sus scrofa OX=9823 GN=C4A	1.986	Up	0.00080116	C4A	192.43	17.44	4.9	8	10	8	0.707	0.896	0.813	1.536	1.701	1.562
Biological Process	GO:0006956	8	complement activation	1.26004e-08	Q9TUQ3	Complement component C7 OS=Sus scrofa OX=9823 GN=C7	3.346	Up	3.07e-07	C7	93.061	34.541	14.2	12	16	12	0.556	0.566	0.593	1.941	1.877	1.921
Biological Process	GO:0006956	8	complement activation	1.26004e-08	F1S788	Complement C8 alpha chain OS=Sus scrofa OX=9823 GN=C8A	5.867	Up	0.00022102	C8A	66.06	44.705	12.2	6	7	6	0.295	0.471	0.402	2.151	2.385	2.317
Biological Process	GO:0007178	8	transmembrane receptor protein serine/threonine kinase signaling pathway	0.0568019	P02543	Vimentin OS=Sus scrofa OX=9823 GN=VIM	0.808	Down	0.00029841	VIM	53.667	143.39	48.1	24	47	21	0.899	0.922	0.903	0.712	0.753	0.737
Biological Process	GO:0007178	8	transmembrane receptor protein serine/threonine kinase signaling pathway	0.0568019	F1RV73	Bone morphogenetic protein 15 OS=Sus scrofa OX=9823 GN=BMP15	1.269	Up	0.0040555	BMP15	45.966	27.226	19.2	9	23	9	0.89	0.791	0.806	1.022	1.05	1.084
Biological Process	GO:0006364	10	rRNA processing	0.225517	F1RU31	"SART1, U4/U6.U5 tri-snRNP-associated protein 1 OS=Sus scrofa OX=9823 GN=SART1"	1.607	Up	0.049195	SART1	90.81	5.0869	2.1	1	1	1	0.629	0.663	1.097	1.19	1.35	1.299
Biological Process	GO:0006364	10	rRNA processing	0.225517	Q29201	40S ribosomal protein S16 OS=Sus scrofa OX=9823 GN=RPS16	0.815	Down	0.034441	RPS16	16.445	9.7102	29.5	5	6	5	1.116	0.948	1.102	0.925	0.818	0.836
Biological Process	GO:0001503	4	ossification	0.0421245	P67937	Tropomyosin alpha-4 chain OS=Sus scrofa OX=9823 GN=TPM4	0.736	Down	0.00168329	TPM4	28.521	67.532	38.7	12	9	6	0.722	0.811	0.798	0.56	0.593	0.563
Biological Process	GO:0001503	4	ossification	0.0421245	F1SFI7	Alpha-2-HS-glycoprotein OS=Sus scrofa OX=9823 GN=AHSG	1.776	Up	0.00085782	AHSG	38.789	43.968	12.6	4	6	4	0.703	0.837	0.837	1.374	1.485	1.362
Biological Process	GO:0001503	4	ossification	0.0421245	Q71LE2	Histone H3.3 OS=Sus scrofa OX=9823 GN=H3F3A	1.202	Up	0.00110246	H3F3A	15.328	4.68	11.8	2	4	1	1.122	1.19	1.135	1.355	1.374	1.414
Biological Process	GO:0032501	2	multicellular organismal process	0.00124941	F1SDX6	Transglutaminase 2 OS=Sus scrofa OX=9823 GN=TGM2	1.422	Up	0.0116979	TGM2	77.211	14.63	7.9	5	5	5	0.749	0.637	0.706	0.869	1.046	1.059
Biological Process	GO:0032501	2	multicellular organismal process	0.00124941	I3LRT0	Angiotensin II receptor associated protein OS=Sus scrofa OX=9823 GN=AGTRAP	0.698	Down	0.0173184	AGTRAP	17.026	2.6807	11	1	1	1	1.392	1.246	1.065	0.89	0.784	0.912
Biological Process	GO:0032501	2	multicellular organismal process	0.00124941	P67937	Tropomyosin alpha-4 chain OS=Sus scrofa OX=9823 GN=TPM4	0.736	Down	0.00168329	TPM4	28.521	67.532	38.7	12	9	6	0.722	0.811	0.798	0.56	0.593	0.563
Biological Process	GO:0032501	2	multicellular organismal process	0.00124941	P06867	Plasminogen OS=Sus scrofa OX=9823 GN=PLG	1.472	Up	0.0050039	PLG	90.614	8.5094	5.8	5	5	5	0.997	0.898	0.794	1.268	1.374	1.316
Biological Process	GO:0032501	2	multicellular organismal process	0.00124941	F1SC64	"Helicase, lymphoid specific OS=Sus scrofa OX=9823 GN=HELLS"	1.285	Up	0.02116	HELLS	97.011	2.0435	2.4	2	3	2	1.13	1.014	1.272	1.402	1.511	1.476
Biological Process	GO:0032501	2	multicellular organismal process	0.00124941	F1S939	Microtubule-associated protein 1S OS=Sus scrofa OX=9823 GN=MAP1S	1.356	Up	0.00172414	MAP1S	112.6	2.1768	1.9	2	2	2	0.267	0.243	0.249	0.324	0.358	0.347
Biological Process	GO:0032501	2	multicellular organismal process	0.00124941	F1RND0	Unc-119 lipid binding chaperone OS=Sus scrofa OX=9823 GN=UNC119	0.832	Down	0.0112387	UNC119	26.868	19.471	21.2	3	4	3	1.089	1.182	1.088	0.894	0.989	0.911
Biological Process	GO:0032501	2	multicellular organismal process	0.00124941	F1SJ00	DDB1 and CUL4 associated factor 1 OS=Sus scrofa OX=9823 GN=DCAF1	0.814	Down	0.0065195	DCAF1	149.62	1.4892	0.7	1	1	1	1.011	0.993	1.042	0.834	0.875	0.77
Biological Process	GO:0032501	2	multicellular organismal process	0.00124941	I3LKI4	Peroxisomal biogenesis factor 5 OS=Sus scrofa OX=9823 GN=PEX5	0.696	Down	0.00053611	PEX5	60.407	24.811	17	8	9	8	1.149	1.068	1.156	0.816	0.783	0.748
Biological Process	GO:0032501	2	multicellular organismal process	0.00124941	F1RX36	Fibrinogen alpha chain OS=Sus scrofa OX=9823 GN=FGA	1.844	Up	0.0011434	FGA	72.612	29.552	12.1	8	11	8	0.945	0.795	0.762	1.466	1.641	1.507
Biological Process	GO:0032501	2	multicellular organismal process	0.00124941	F1SMI8	Complement component C6 precursor OS=Sus scrofa OX=9823 GN=C6	2.78	Up	4.26e-05	C6	104.63	32.506	12.5	13	19	13	0.601	0.708	0.611	1.731	1.813	1.794
Biological Process	GO:0032501	2	multicellular organismal process	0.00124941	F1RUD8	"Geminin, DNA replication inhibitor OS=Sus scrofa OX=9823 GN=GMNN"	1.289	Up	0.0022421	GMNN	23.507	10.63	19.6	4	4	4	1.058	1.117	1.153	1.499	1.368	1.423
Biological Process	GO:0032501	2	multicellular organismal process	0.00124941	F1RWL1	F-box and leucine rich repeat protein 20 OS=Sus scrofa OX=9823 GN=FBXL20	1.422	Up	0.0051434	FBXL20	48.443	7.5024	8.5	4	4	4	0.912	1.084	0.942	1.318	1.486	1.373
Biological Process	GO:0032501	2	multicellular organismal process	0.00124941	F1SBP3	DEAD-box helicase 20 OS=Sus scrofa OX=9823 GN=DDX20	1.204	Up	0.037275	DDX20	92.3	10.823	6	5	6	5	0.889	0.941	0.891	1.198	1.093	0.985
Biological Process	GO:0032501	2	multicellular organismal process	0.00124941	F1SU03	Heparan sulfate proteoglycan 2 OS=Sus scrofa OX=9823 GN=HSPG2	1.664	Up	0.032856	HSPG2	461.35	9.1023	0.9	3	3	3	1.063	0.738	0.666	1.208	1.588	1.309
Biological Process	GO:0032501	2	multicellular organismal process	0.00124941	I3LJW2	Fibrinogen gamma chain precursor OS=Sus scrofa OX=9823 GN=FGG	2	Up	1.58e-05	FGG	49.618	83.852	21	9	10	9	0.794	0.744	0.796	1.554	1.593	1.52
Biological Process	GO:0032501	2	multicellular organismal process	0.00124941	F1RV73	Bone morphogenetic protein 15 OS=Sus scrofa OX=9823 GN=BMP15	1.269	Up	0.0040555	BMP15	45.966	27.226	19.2	9	23	9	0.89	0.791	0.806	1.022	1.05	1.084
Biological Process	GO:0032501	2	multicellular organismal process	0.00124941	I3L651	Fibrinogen beta chain OS=Sus scrofa OX=9823 GN=FGB	1.941	Up	0.0167399	FGB	51.696	19.042	16.1	6	7	6	0.697	0.686	0.898	1.472	1.45	1.506
Biological Process	GO:0032501	2	multicellular organismal process	0.00124941	F1SFI7	Alpha-2-HS-glycoprotein OS=Sus scrofa OX=9823 GN=AHSG	1.776	Up	0.00085782	AHSG	38.789	43.968	12.6	4	6	4	0.703	0.837	0.837	1.374	1.485	1.362
Biological Process	GO:0032501	2	multicellular organismal process	0.00124941	Q71LE2	Histone H3.3 OS=Sus scrofa OX=9823 GN=H3F3A	1.202	Up	0.00110246	H3F3A	15.328	4.68	11.8	2	4	1	1.122	1.19	1.135	1.355	1.374	1.414
Biological Process	GO:0032501	2	multicellular organismal process	0.00124941	F1S402	Baculoviral IAP repeat containing 6 OS=Sus scrofa OX=9823 GN=BIRC6	0.688	Down	0.0112413	BIRC6	529.04	23.528	2	8	9	8	1.184	1.034	1.05	0.797	0.644	0.807
Biological Process	GO:0032501	2	multicellular organismal process	0.00124941	P02543	Vimentin OS=Sus scrofa OX=9823 GN=VIM	0.808	Down	0.00029841	VIM	53.667	143.39	48.1	24	47	21	0.899	0.922	0.903	0.712	0.753	0.737
Biological Process	GO:0032501	2	multicellular organismal process	0.00124941	F1SHE9	Islet cell autoantigen 1 like OS=Sus scrofa OX=9823 GN=ICA1L	0.826	Down	0.029897	ICA1L	54.067	3.741	2.3	1	1	1	1.257	1.036	1.126	0.961	0.935	0.928
Biological Process	GO:0032501	2	multicellular organismal process	0.00124941	F1RKH0	Sin3 histone deacetylase corepressor complex component SDS3 OS=Sus scrofa OX=9823 GN=SUDS3	1.332	Up	0.04274	SUDS3	37.936	10.411	10.4	3	4	3	0.773	1.027	1.024	1.337	1.236	1.189
Biological Process	GO:0032501	2	multicellular organismal process	0.00124941	Q6DUB7	Stathmin OS=Sus scrofa OX=9823 GN=STMN1	1.213	Up	0.0103832	STMN1	17.302	38.195	44.3	8	15	6	0.844	0.935	0.903	1.054	1.15	1.049
Biological Process	GO:0032501	2	multicellular organismal process	0.00124941	Q95313	Male-enhanced antigen 1 OS=Sus scrofa OX=9823 GN=MEA1	0.751	Down	0.02048	MEA1	18.767	7.0678	7.5	1	2	1	1.046	1.068	1.15	0.839	0.905	0.708
Biological Process	GO:0043247	9	telomere maintenance in response to DNA damage	0.00373788	F1S459	Uncharacterized protein OS=Sus scrofa OX=9823 GN=TERF2IP	1.216	Up	0.0028209	TERF2IP	44.313	19.579	14.2	5	5	5	0.985	1.021	1.083	1.279	1.23	1.246
Biological Process	GO:0043247	9	telomere maintenance in response to DNA damage	0.00373788	F1S5H8	DNA cross-link repair 1A OS=Sus scrofa OX=9823 GN=DCLRE1A	1.637	Up	0.00142308	DCLRE1A	119.21	4.0778	1.1	1	1	1	0.979	0.972	1.173	1.672	1.756	1.687
Biological Process	GO:0050817	4	coagulation	0.00324808	F1RX36	Fibrinogen alpha chain OS=Sus scrofa OX=9823 GN=FGA	1.844	Up	0.0011434	FGA	72.612	29.552	12.1	8	11	8	0.945	0.795	0.762	1.466	1.641	1.507
Biological Process	GO:0050817	4	coagulation	0.00324808	I3LJW2	Fibrinogen gamma chain precursor OS=Sus scrofa OX=9823 GN=FGG	2	Up	1.58e-05	FGG	49.618	83.852	21	9	10	9	0.794	0.744	0.796	1.554	1.593	1.52
Biological Process	GO:0050817	4	coagulation	0.00324808	I3L651	Fibrinogen beta chain OS=Sus scrofa OX=9823 GN=FGB	1.941	Up	0.0167399	FGB	51.696	19.042	16.1	6	7	6	0.697	0.686	0.898	1.472	1.45	1.506
Biological Process	GO:0050817	4	coagulation	0.00324808	P06867	Plasminogen OS=Sus scrofa OX=9823 GN=PLG	1.472	Up	0.0050039	PLG	90.614	8.5094	5.8	5	5	5	0.997	0.898	0.794	1.268	1.374	1.316
Biological Process	GO:0032200	6	telomere organization	0.0149162	F1S459	Uncharacterized protein OS=Sus scrofa OX=9823 GN=TERF2IP	1.216	Up	0.0028209	TERF2IP	44.313	19.579	14.2	5	5	5	0.985	1.021	1.083	1.279	1.23	1.246
Biological Process	GO:0032200	6	telomere organization	0.0149162	F1S5H8	DNA cross-link repair 1A OS=Sus scrofa OX=9823 GN=DCLRE1A	1.637	Up	0.00142308	DCLRE1A	119.21	4.0778	1.1	1	1	1	0.979	0.972	1.173	1.672	1.756	1.687
Biological Process	GO:0032200	6	telomere organization	0.0149162	Q71LE2	Histone H3.3 OS=Sus scrofa OX=9823 GN=H3F3A	1.202	Up	0.00110246	H3F3A	15.328	4.68	11.8	2	4	1	1.122	1.19	1.135	1.355	1.374	1.414
Biological Process	GO:0006338	7	chromatin remodeling	0.0988906	F1SC64	"Helicase, lymphoid specific OS=Sus scrofa OX=9823 GN=HELLS"	1.285	Up	0.02116	HELLS	97.011	2.0435	2.4	2	3	2	1.13	1.014	1.272	1.402	1.511	1.476
Biological Process	GO:0006338	7	chromatin remodeling	0.0988906	Q71LE2	Histone H3.3 OS=Sus scrofa OX=9823 GN=H3F3A	1.202	Up	0.00110246	H3F3A	15.328	4.68	11.8	2	4	1	1.122	1.19	1.135	1.355	1.374	1.414
Biological Process	GO:0080134	5	regulation of response to stress	0.20676	F2Z5E2	Antithrombin-III precursor OS=Sus scrofa OX=9823 GN=SERPINC1	1.264	Up	0.0045572	SERPINC1	52.404	19.475	17.3	8	5	3	0.96	0.839	0.922	1.159	1.125	1.154
Biological Process	GO:0080134	5	regulation of response to stress	0.20676	F1SMI8	Complement component C6 precursor OS=Sus scrofa OX=9823 GN=C6	2.78	Up	4.26e-05	C6	104.63	32.506	12.5	13	19	13	0.601	0.708	0.611	1.731	1.813	1.794
Biological Process	GO:0080134	5	regulation of response to stress	0.20676	F1S459	Uncharacterized protein OS=Sus scrofa OX=9823 GN=TERF2IP	1.216	Up	0.0028209	TERF2IP	44.313	19.579	14.2	5	5	5	0.985	1.021	1.083	1.279	1.23	1.246
Biological Process	GO:0080134	5	regulation of response to stress	0.20676	P06867	Plasminogen OS=Sus scrofa OX=9823 GN=PLG	1.472	Up	0.0050039	PLG	90.614	8.5094	5.8	5	5	5	0.997	0.898	0.794	1.268	1.374	1.316
Biological Process	GO:0080134	5	regulation of response to stress	0.20676	F1SFI7	Alpha-2-HS-glycoprotein OS=Sus scrofa OX=9823 GN=AHSG	1.776	Up	0.00085782	AHSG	38.789	43.968	12.6	4	6	4	0.703	0.837	0.837	1.374	1.485	1.362
Biological Process	GO:0016569	7	covalent chromatin modification	0.0381878	F1SJ00	DDB1 and CUL4 associated factor 1 OS=Sus scrofa OX=9823 GN=DCAF1	0.814	Down	0.0065195	DCAF1	149.62	1.4892	0.7	1	1	1	1.011	0.993	1.042	0.834	0.875	0.77
Biological Process	GO:0016569	7	covalent chromatin modification	0.0381878	F1SC64	"Helicase, lymphoid specific OS=Sus scrofa OX=9823 GN=HELLS"	1.285	Up	0.02116	HELLS	97.011	2.0435	2.4	2	3	2	1.13	1.014	1.272	1.402	1.511	1.476
Biological Process	GO:0016569	7	covalent chromatin modification	0.0381878	F1S359	"RB binding protein 5, histone lysine methyltransferase complex subunit OS=Sus scrofa OX=9823 GN=RBBP5"	1.274	Up	0.022998	RBBP5	59.152	7.9556	7.4	4	4	4	1.08	1.353	1.196	1.488	1.601	1.534
Biological Process	GO:0016569	7	covalent chromatin modification	0.0381878	F1RKH0	Sin3 histone deacetylase corepressor complex component SDS3 OS=Sus scrofa OX=9823 GN=SUDS3	1.332	Up	0.04274	SUDS3	37.936	10.411	10.4	3	4	3	0.773	1.027	1.024	1.337	1.236	1.189
Biological Process	GO:2000113	8	negative regulation of cellular macromolecule biosynthetic process	0.0366384	F1SJ00	DDB1 and CUL4 associated factor 1 OS=Sus scrofa OX=9823 GN=DCAF1	0.814	Down	0.0065195	DCAF1	149.62	1.4892	0.7	1	1	1	1.011	0.993	1.042	0.834	0.875	0.77
Biological Process	GO:2000113	8	negative regulation of cellular macromolecule biosynthetic process	0.0366384	I3LH38	Bystin OS=Sus scrofa OX=9823 GN=BYSL	1.408	Up	0.0072553	BYSL	49.3	2.2765	2.1	1	2	1	1.018	1.189	1.265	1.655	1.677	1.557
Biological Process	GO:2000113	8	negative regulation of cellular macromolecule biosynthetic process	0.0366384	F1RMU2	TATA-box binding protein associated factor 7 OS=Sus scrofa OX=9823 GN=TAF7	1.284	Up	0.048417	TAF7	40.245	3.3572	6	2	3	2	0.856	0.701	0.806	0.901	1.001	1.133
Biological Process	GO:2000113	8	negative regulation of cellular macromolecule biosynthetic process	0.0366384	F1RUD8	"Geminin, DNA replication inhibitor OS=Sus scrofa OX=9823 GN=GMNN"	1.289	Up	0.0022421	GMNN	23.507	10.63	19.6	4	4	4	1.058	1.117	1.153	1.499	1.368	1.423
Biological Process	GO:2000113	8	negative regulation of cellular macromolecule biosynthetic process	0.0366384	F1SBP3	DEAD-box helicase 20 OS=Sus scrofa OX=9823 GN=DDX20	1.204	Up	0.037275	DDX20	92.3	10.823	6	5	6	5	0.889	0.941	0.891	1.198	1.093	0.985
Biological Process	GO:2000113	8	negative regulation of cellular macromolecule biosynthetic process	0.0366384	F1SC64	"Helicase, lymphoid specific OS=Sus scrofa OX=9823 GN=HELLS"	1.285	Up	0.02116	HELLS	97.011	2.0435	2.4	2	3	2	1.13	1.014	1.272	1.402	1.511	1.476
Biological Process	GO:2000113	8	negative regulation of cellular macromolecule biosynthetic process	0.0366384	F1RKH0	Sin3 histone deacetylase corepressor complex component SDS3 OS=Sus scrofa OX=9823 GN=SUDS3	1.332	Up	0.04274	SUDS3	37.936	10.411	10.4	3	4	3	0.773	1.027	1.024	1.337	1.236	1.189
Biological Process	GO:1902275	8	regulation of chromatin organization	0.198841	F1RMU2	TATA-box binding protein associated factor 7 OS=Sus scrofa OX=9823 GN=TAF7	1.284	Up	0.048417	TAF7	40.245	3.3572	6	2	3	2	0.856	0.701	0.806	0.901	1.001	1.133
Biological Process	GO:1902275	8	regulation of chromatin organization	0.198841	F1S939	Microtubule-associated protein 1S OS=Sus scrofa OX=9823 GN=MAP1S	1.356	Up	0.00172414	MAP1S	112.6	2.1768	1.9	2	2	2	0.267	0.243	0.249	0.324	0.358	0.347
Biological Process	GO:0030162	7	regulation of proteolysis	0.00129608	F1SG25	Uncharacterized protein OS=Sus scrofa OX=9823 GN=ANOS1	0.744	Down	0.025544	ANOS1	72.317	8.7658	3.8	2	2	2	1.227	1.066	1.079	0.878	0.719	0.911
Biological Process	GO:0030162	7	regulation of proteolysis	0.00129608	F1SCD0	Uncharacterized protein OS=Sus scrofa OX=9823 GN=LOC100153899	1.671	Up	7.59e-05	LOC100153899	46.64	64.657	13.9	6	11	2	0.827	0.781	0.833	1.307	1.413	1.36
Biological Process	GO:0030162	7	regulation of proteolysis	0.00129608	F1SFI7	Alpha-2-HS-glycoprotein OS=Sus scrofa OX=9823 GN=AHSG	1.776	Up	0.00085782	AHSG	38.789	43.968	12.6	4	6	4	0.703	0.837	0.837	1.374	1.485	1.362
Biological Process	GO:0030162	7	regulation of proteolysis	0.00129608	F1S402	Baculoviral IAP repeat containing 6 OS=Sus scrofa OX=9823 GN=BIRC6	0.688	Down	0.0112413	BIRC6	529.04	23.528	2	8	9	8	1.184	1.034	1.05	0.797	0.644	0.807
Biological Process	GO:0030162	7	regulation of proteolysis	0.00129608	F1SCF0	Alpha-1-antitrypsin OS=Sus scrofa OX=9823 GN=SERPINA1	1.395	Up	0.0140958	SERPINA1	46.951	7.3663	8.1	3	3	3	0.746	0.925	0.953	1.222	1.166	1.273
Biological Process	GO:0030162	7	regulation of proteolysis	0.00129608	Q9GK37	Corticosteroid-binding globulin OS=Sus scrofa OX=9823 GN=Serpina6	0.719	Down	0.024977	Serpina6	45.188	4.9104	4.9	2	3	2	1.323	1.054	1.349	0.971	0.889	0.818
Biological Process	GO:0030162	7	regulation of proteolysis	0.00129608	F1SMI8	Complement component C6 precursor OS=Sus scrofa OX=9823 GN=C6	2.78	Up	4.26e-05	C6	104.63	32.506	12.5	13	19	13	0.601	0.708	0.611	1.731	1.813	1.794
Biological Process	GO:0030162	7	regulation of proteolysis	0.00129608	F2Z5E2	Antithrombin-III precursor OS=Sus scrofa OX=9823 GN=SERPINC1	1.264	Up	0.0045572	SERPINC1	52.404	19.475	17.3	8	5	3	0.96	0.839	0.922	1.159	1.125	1.154
Biological Process	GO:0030162	7	regulation of proteolysis	0.00129608	F1RQW2	Complement C4-A precursor OS=Sus scrofa OX=9823 GN=C4A	1.986	Up	0.00080116	C4A	192.43	17.44	4.9	8	10	8	0.707	0.896	0.813	1.536	1.701	1.562
Biological Process	GO:0030162	7	regulation of proteolysis	0.00129608	Q0Z8R0	Cystatin OS=Sus scrofa OX=9823 GN=CST3	1.312	Up	0.0147599	CST3	15.734	13.512	12.3	1	1	1	0.806	0.968	0.988	1.25	1.181	1.193
Biological Process	GO:0033044	7	regulation of chromosome organization	0.108317	F1S459	Uncharacterized protein OS=Sus scrofa OX=9823 GN=TERF2IP	1.216	Up	0.0028209	TERF2IP	44.313	19.579	14.2	5	5	5	0.985	1.021	1.083	1.279	1.23	1.246
Biological Process	GO:0033044	7	regulation of chromosome organization	0.108317	F1RMU2	TATA-box binding protein associated factor 7 OS=Sus scrofa OX=9823 GN=TAF7	1.284	Up	0.048417	TAF7	40.245	3.3572	6	2	3	2	0.856	0.701	0.806	0.901	1.001	1.133
Biological Process	GO:0033044	7	regulation of chromosome organization	0.108317	Q71LE2	Histone H3.3 OS=Sus scrofa OX=9823 GN=H3F3A	1.202	Up	0.00110246	H3F3A	15.328	4.68	11.8	2	4	1	1.122	1.19	1.135	1.355	1.374	1.414
Biological Process	GO:0033044	7	regulation of chromosome organization	0.108317	F1S939	Microtubule-associated protein 1S OS=Sus scrofa OX=9823 GN=MAP1S	1.356	Up	0.00172414	MAP1S	112.6	2.1768	1.9	2	2	2	0.267	0.243	0.249	0.324	0.358	0.347
Biological Process	GO:0070828	7	heterochromatin organization	0.00373788	F1SC64	"Helicase, lymphoid specific OS=Sus scrofa OX=9823 GN=HELLS"	1.285	Up	0.02116	HELLS	97.011	2.0435	2.4	2	3	2	1.13	1.014	1.272	1.402	1.511	1.476
Biological Process	GO:0070828	7	heterochromatin organization	0.00373788	Q71LE2	Histone H3.3 OS=Sus scrofa OX=9823 GN=H3F3A	1.202	Up	0.00110246	H3F3A	15.328	4.68	11.8	2	4	1	1.122	1.19	1.135	1.355	1.374	1.414
Biological Process	GO:0030182	9	neuron differentiation	0.139464	I3LKI4	Peroxisomal biogenesis factor 5 OS=Sus scrofa OX=9823 GN=PEX5	0.696	Down	0.00053611	PEX5	60.407	24.811	17	8	9	8	1.149	1.068	1.156	0.816	0.783	0.748
Biological Process	GO:0030182	9	neuron differentiation	0.139464	F1S939	Microtubule-associated protein 1S OS=Sus scrofa OX=9823 GN=MAP1S	1.356	Up	0.00172414	MAP1S	112.6	2.1768	1.9	2	2	2	0.267	0.243	0.249	0.324	0.358	0.347
Biological Process	GO:0030182	9	neuron differentiation	0.139464	Q6DUB7	Stathmin OS=Sus scrofa OX=9823 GN=STMN1	1.213	Up	0.0103832	STMN1	17.302	38.195	44.3	8	15	6	0.844	0.935	0.903	1.054	1.15	1.049
Biological Process	GO:0030182	9	neuron differentiation	0.139464	F1RND0	Unc-119 lipid binding chaperone OS=Sus scrofa OX=9823 GN=UNC119	0.832	Down	0.0112387	UNC119	26.868	19.471	21.2	3	4	3	1.089	1.182	1.088	0.894	0.989	0.911
Biological Process	GO:0051129	6	negative regulation of cellular component organization	0.0589513	P02543	Vimentin OS=Sus scrofa OX=9823 GN=VIM	0.808	Down	0.00029841	VIM	53.667	143.39	48.1	24	47	21	0.899	0.922	0.903	0.712	0.753	0.737
Biological Process	GO:0051129	6	negative regulation of cellular component organization	0.0589513	F1S459	Uncharacterized protein OS=Sus scrofa OX=9823 GN=TERF2IP	1.216	Up	0.0028209	TERF2IP	44.313	19.579	14.2	5	5	5	0.985	1.021	1.083	1.279	1.23	1.246
Biological Process	GO:0051129	6	negative regulation of cellular component organization	0.0589513	F1RMU2	TATA-box binding protein associated factor 7 OS=Sus scrofa OX=9823 GN=TAF7	1.284	Up	0.048417	TAF7	40.245	3.3572	6	2	3	2	0.856	0.701	0.806	0.901	1.001	1.133
Biological Process	GO:0051129	6	negative regulation of cellular component organization	0.0589513	Q71LE2	Histone H3.3 OS=Sus scrofa OX=9823 GN=H3F3A	1.202	Up	0.00110246	H3F3A	15.328	4.68	11.8	2	4	1	1.122	1.19	1.135	1.355	1.374	1.414
Biological Process	GO:0051129	6	negative regulation of cellular component organization	0.0589513	Q6DUB7	Stathmin OS=Sus scrofa OX=9823 GN=STMN1	1.213	Up	0.0103832	STMN1	17.302	38.195	44.3	8	15	6	0.844	0.935	0.903	1.054	1.15	1.049
Biological Process	GO:0051129	6	negative regulation of cellular component organization	0.0589513	A0A287B0G6	Tropomodulin-3 OS=Sus scrofa OX=9823 GN=TMOD3	0.787	Down	0.037123	TMOD3	36.66	7.1898	8.9	3	3	2	1.226	1.016	1.101	0.974	0.808	0.848
Biological Process	GO:2001233	8	regulation of apoptotic signaling pathway	0.227303	F1SC64	"Helicase, lymphoid specific OS=Sus scrofa OX=9823 GN=HELLS"	1.285	Up	0.02116	HELLS	97.011	2.0435	2.4	2	3	2	1.13	1.014	1.272	1.402	1.511	1.476
Biological Process	GO:2001233	8	regulation of apoptotic signaling pathway	0.227303	F1S402	Baculoviral IAP repeat containing 6 OS=Sus scrofa OX=9823 GN=BIRC6	0.688	Down	0.0112413	BIRC6	529.04	23.528	2	8	9	8	1.184	1.034	1.05	0.797	0.644	0.807
Biological Process	GO:2001233	8	regulation of apoptotic signaling pathway	0.227303	K7GLR2	Fas associated factor 1 OS=Sus scrofa OX=9823 GN=FAF1	0.708	Down	0.02448	FAF1	64.714	6.6715	7.6	4	5	4	0.992	1.087	1.33	0.872	0.785	0.757
Biological Process	GO:0007167	7	enzyme linked receptor protein signaling pathway	0.145336	P02543	Vimentin OS=Sus scrofa OX=9823 GN=VIM	0.808	Down	0.00029841	VIM	53.667	143.39	48.1	24	47	21	0.899	0.922	0.903	0.712	0.753	0.737
Biological Process	GO:0007167	7	enzyme linked receptor protein signaling pathway	0.145336	F1RV73	Bone morphogenetic protein 15 OS=Sus scrofa OX=9823 GN=BMP15	1.269	Up	0.0040555	BMP15	45.966	27.226	19.2	9	23	9	0.89	0.791	0.806	1.022	1.05	1.084
Biological Process	GO:0007167	7	enzyme linked receptor protein signaling pathway	0.145336	A0A287A1W3	Tyrosine-protein kinase receptor OS=Sus scrofa OX=9823 GN=INSRR	2.627	Up	0.00043951	INSRR	144.14	-2	1.1	1	1	1	0.812	0.652	0.603	1.802	1.751	1.878
Biological Process	GO:0051258	8	protein polymerization	0.0149162	F1RX36	Fibrinogen alpha chain OS=Sus scrofa OX=9823 GN=FGA	1.844	Up	0.0011434	FGA	72.612	29.552	12.1	8	11	8	0.945	0.795	0.762	1.466	1.641	1.507
Biological Process	GO:0051258	8	protein polymerization	0.0149162	I3LJW2	Fibrinogen gamma chain precursor OS=Sus scrofa OX=9823 GN=FGG	2	Up	1.58e-05	FGG	49.618	83.852	21	9	10	9	0.794	0.744	0.796	1.554	1.593	1.52
Biological Process	GO:0051258	8	protein polymerization	0.0149162	I3L651	Fibrinogen beta chain OS=Sus scrofa OX=9823 GN=FGB	1.941	Up	0.0167399	FGB	51.696	19.042	16.1	6	7	6	0.697	0.686	0.898	1.472	1.45	1.506
Biological Process	GO:0030003	8	cellular cation homeostasis	0.112814	F1SDX6	Transglutaminase 2 OS=Sus scrofa OX=9823 GN=TGM2	1.422	Up	0.0116979	TGM2	77.211	14.63	7.9	5	5	5	0.749	0.637	0.706	0.869	1.046	1.059
Biological Process	GO:0030003	8	cellular cation homeostasis	0.112814	P09571	Serotransferrin OS=Sus scrofa OX=9823 GN=TF	2.288	Up	7.15e-07	TF	76.967	238.23	38.1	25	42	20	0.695	0.707	0.735	1.607	1.651	1.631
Biological Process	GO:0030003	8	cellular cation homeostasis	0.112814	P50828	Hemopexin OS=Sus scrofa OX=9823 GN=HPX	1.976	Up	0.000155029	HPX	51.305	47.361	17.2	7	7	7	0.74	0.869	0.822	1.562	1.624	1.618
Biological Process	GO:0031324	6	negative regulation of cellular metabolic process	0.00055574	F1SC64	"Helicase, lymphoid specific OS=Sus scrofa OX=9823 GN=HELLS"	1.285	Up	0.02116	HELLS	97.011	2.0435	2.4	2	3	2	1.13	1.014	1.272	1.402	1.511	1.476
Biological Process	GO:0031324	6	negative regulation of cellular metabolic process	0.00055574	F1SCF0	Alpha-1-antitrypsin OS=Sus scrofa OX=9823 GN=SERPINA1	1.395	Up	0.0140958	SERPINA1	46.951	7.3663	8.1	3	3	3	0.746	0.925	0.953	1.222	1.166	1.273
Biological Process	GO:0031324	6	negative regulation of cellular metabolic process	0.00055574	F1SJ00	DDB1 and CUL4 associated factor 1 OS=Sus scrofa OX=9823 GN=DCAF1	0.814	Down	0.0065195	DCAF1	149.62	1.4892	0.7	1	1	1	1.011	0.993	1.042	0.834	0.875	0.77
Biological Process	GO:0031324	6	negative regulation of cellular metabolic process	0.00055574	Q9GK37	Corticosteroid-binding globulin OS=Sus scrofa OX=9823 GN=Serpina6	0.719	Down	0.024977	Serpina6	45.188	4.9104	4.9	2	3	2	1.323	1.054	1.349	0.971	0.889	0.818
Biological Process	GO:0031324	6	negative regulation of cellular metabolic process	0.00055574	F2Z5E2	Antithrombin-III precursor OS=Sus scrofa OX=9823 GN=SERPINC1	1.264	Up	0.0045572	SERPINC1	52.404	19.475	17.3	8	5	3	0.96	0.839	0.922	1.159	1.125	1.154
Biological Process	GO:0031324	6	negative regulation of cellular metabolic process	0.00055574	F1S459	Uncharacterized protein OS=Sus scrofa OX=9823 GN=TERF2IP	1.216	Up	0.0028209	TERF2IP	44.313	19.579	14.2	5	5	5	0.985	1.021	1.083	1.279	1.23	1.246
Biological Process	GO:0031324	6	negative regulation of cellular metabolic process	0.00055574	F1RUD8	"Geminin, DNA replication inhibitor OS=Sus scrofa OX=9823 GN=GMNN"	1.289	Up	0.0022421	GMNN	23.507	10.63	19.6	4	4	4	1.058	1.117	1.153	1.499	1.368	1.423
Biological Process	GO:0031324	6	negative regulation of cellular metabolic process	0.00055574	F1SBP3	DEAD-box helicase 20 OS=Sus scrofa OX=9823 GN=DDX20	1.204	Up	0.037275	DDX20	92.3	10.823	6	5	6	5	0.889	0.941	0.891	1.198	1.093	0.985
Biological Process	GO:0031324	6	negative regulation of cellular metabolic process	0.00055574	F1RQW2	Complement C4-A precursor OS=Sus scrofa OX=9823 GN=C4A	1.986	Up	0.00080116	C4A	192.43	17.44	4.9	8	10	8	0.707	0.896	0.813	1.536	1.701	1.562
Biological Process	GO:0031324	6	negative regulation of cellular metabolic process	0.00055574	Q0Z8R0	Cystatin OS=Sus scrofa OX=9823 GN=CST3	1.312	Up	0.0147599	CST3	15.734	13.512	12.3	1	1	1	0.806	0.968	0.988	1.25	1.181	1.193
Biological Process	GO:0031324	6	negative regulation of cellular metabolic process	0.00055574	F1SG25	Uncharacterized protein OS=Sus scrofa OX=9823 GN=ANOS1	0.744	Down	0.025544	ANOS1	72.317	8.7658	3.8	2	2	2	1.227	1.066	1.079	0.878	0.719	0.911
Biological Process	GO:0031324	6	negative regulation of cellular metabolic process	0.00055574	F1SCD0	Uncharacterized protein OS=Sus scrofa OX=9823 GN=LOC100153899	1.671	Up	7.59e-05	LOC100153899	46.64	64.657	13.9	6	11	2	0.827	0.781	0.833	1.307	1.413	1.36
Biological Process	GO:0031324	6	negative regulation of cellular metabolic process	0.00055574	F1RMU2	TATA-box binding protein associated factor 7 OS=Sus scrofa OX=9823 GN=TAF7	1.284	Up	0.048417	TAF7	40.245	3.3572	6	2	3	2	0.856	0.701	0.806	0.901	1.001	1.133
Biological Process	GO:0031324	6	negative regulation of cellular metabolic process	0.00055574	F1SFI7	Alpha-2-HS-glycoprotein OS=Sus scrofa OX=9823 GN=AHSG	1.776	Up	0.00085782	AHSG	38.789	43.968	12.6	4	6	4	0.703	0.837	0.837	1.374	1.485	1.362
Biological Process	GO:0031324	6	negative regulation of cellular metabolic process	0.00055574	F1S402	Baculoviral IAP repeat containing 6 OS=Sus scrofa OX=9823 GN=BIRC6	0.688	Down	0.0112413	BIRC6	529.04	23.528	2	8	9	8	1.184	1.034	1.05	0.797	0.644	0.807
Biological Process	GO:0031324	6	negative regulation of cellular metabolic process	0.00055574	I3LH38	Bystin OS=Sus scrofa OX=9823 GN=BYSL	1.408	Up	0.0072553	BYSL	49.3	2.2765	2.1	1	2	1	1.018	1.189	1.265	1.655	1.677	1.557
Biological Process	GO:0031324	6	negative regulation of cellular metabolic process	0.00055574	F1RKH0	Sin3 histone deacetylase corepressor complex component SDS3 OS=Sus scrofa OX=9823 GN=SUDS3	1.332	Up	0.04274	SUDS3	37.936	10.411	10.4	3	4	3	0.773	1.027	1.024	1.337	1.236	1.189
Biological Process	GO:0007599	5	hemostasis	0.00324808	F1RX36	Fibrinogen alpha chain OS=Sus scrofa OX=9823 GN=FGA	1.844	Up	0.0011434	FGA	72.612	29.552	12.1	8	11	8	0.945	0.795	0.762	1.466	1.641	1.507
Biological Process	GO:0007599	5	hemostasis	0.00324808	I3LJW2	Fibrinogen gamma chain precursor OS=Sus scrofa OX=9823 GN=FGG	2	Up	1.58e-05	FGG	49.618	83.852	21	9	10	9	0.794	0.744	0.796	1.554	1.593	1.52
Biological Process	GO:0007599	5	hemostasis	0.00324808	I3L651	Fibrinogen beta chain OS=Sus scrofa OX=9823 GN=FGB	1.941	Up	0.0167399	FGB	51.696	19.042	16.1	6	7	6	0.697	0.686	0.898	1.472	1.45	1.506
Biological Process	GO:0007599	5	hemostasis	0.00324808	P06867	Plasminogen OS=Sus scrofa OX=9823 GN=PLG	1.472	Up	0.0050039	PLG	90.614	8.5094	5.8	5	5	5	0.997	0.898	0.794	1.268	1.374	1.316
Biological Process	GO:0007281	7	germ cell development	0.0768693	F1SHE9	Islet cell autoantigen 1 like OS=Sus scrofa OX=9823 GN=ICA1L	0.826	Down	0.029897	ICA1L	54.067	3.741	2.3	1	1	1	1.257	1.036	1.126	0.961	0.935	0.928
Biological Process	GO:0007281	7	germ cell development	0.0768693	F1SBP3	DEAD-box helicase 20 OS=Sus scrofa OX=9823 GN=DDX20	1.204	Up	0.037275	DDX20	92.3	10.823	6	5	6	5	0.889	0.941	0.891	1.198	1.093	0.985
Biological Process	GO:0007281	7	germ cell development	0.0768693	Q71LE2	Histone H3.3 OS=Sus scrofa OX=9823 GN=H3F3A	1.202	Up	0.00110246	H3F3A	15.328	4.68	11.8	2	4	1	1.122	1.19	1.135	1.355	1.374	1.414
Biological Process	GO:0046649	6	lymphocyte activation	0.0641949	F1SJ00	DDB1 and CUL4 associated factor 1 OS=Sus scrofa OX=9823 GN=DCAF1	0.814	Down	0.0065195	DCAF1	149.62	1.4892	0.7	1	1	1	1.011	0.993	1.042	0.834	0.875	0.77
Biological Process	GO:0046649	6	lymphocyte activation	0.0641949	I3LH38	Bystin OS=Sus scrofa OX=9823 GN=BYSL	1.408	Up	0.0072553	BYSL	49.3	2.2765	2.1	1	2	1	1.018	1.189	1.265	1.655	1.677	1.557
Biological Process	GO:0046649	6	lymphocyte activation	0.0641949	F1SC64	"Helicase, lymphoid specific OS=Sus scrofa OX=9823 GN=HELLS"	1.285	Up	0.02116	HELLS	97.011	2.0435	2.4	2	3	2	1.13	1.014	1.272	1.402	1.511	1.476
Biological Process	GO:0051246	6	regulation of protein metabolic process	0.0189998	I3LND7	Cell division cycle protein 123 homolog OS=Sus scrofa OX=9823 GN=CDC123	1.228	Up	0.0122391	CDC123	35.518	9.2155	16.4	5	5	5	1.112	1.198	1.261	1.541	1.388	1.456
Biological Process	GO:0051246	6	regulation of protein metabolic process	0.0189998	F1SCF0	Alpha-1-antitrypsin OS=Sus scrofa OX=9823 GN=SERPINA1	1.395	Up	0.0140958	SERPINA1	46.951	7.3663	8.1	3	3	3	0.746	0.925	0.953	1.222	1.166	1.273
Biological Process	GO:0051246	6	regulation of protein metabolic process	0.0189998	F1RND0	Unc-119 lipid binding chaperone OS=Sus scrofa OX=9823 GN=UNC119	0.832	Down	0.0112387	UNC119	26.868	19.471	21.2	3	4	3	1.089	1.182	1.088	0.894	0.989	0.911
Biological Process	GO:0051246	6	regulation of protein metabolic process	0.0189998	Q9GK37	Corticosteroid-binding globulin OS=Sus scrofa OX=9823 GN=Serpina6	0.719	Down	0.024977	Serpina6	45.188	4.9104	4.9	2	3	2	1.323	1.054	1.349	0.971	0.889	0.818
Biological Process	GO:0051246	6	regulation of protein metabolic process	0.0189998	F2Z5E2	Antithrombin-III precursor OS=Sus scrofa OX=9823 GN=SERPINC1	1.264	Up	0.0045572	SERPINC1	52.404	19.475	17.3	8	5	3	0.96	0.839	0.922	1.159	1.125	1.154
Biological Process	GO:0051246	6	regulation of protein metabolic process	0.0189998	F1SMI8	Complement component C6 precursor OS=Sus scrofa OX=9823 GN=C6	2.78	Up	4.26e-05	C6	104.63	32.506	12.5	13	19	13	0.601	0.708	0.611	1.731	1.813	1.794
Biological Process	GO:0051246	6	regulation of protein metabolic process	0.0189998	F1S459	Uncharacterized protein OS=Sus scrofa OX=9823 GN=TERF2IP	1.216	Up	0.0028209	TERF2IP	44.313	19.579	14.2	5	5	5	0.985	1.021	1.083	1.279	1.23	1.246
Biological Process	GO:0051246	6	regulation of protein metabolic process	0.0189998	F1RQW2	Complement C4-A precursor OS=Sus scrofa OX=9823 GN=C4A	1.986	Up	0.00080116	C4A	192.43	17.44	4.9	8	10	8	0.707	0.896	0.813	1.536	1.701	1.562
Biological Process	GO:0051246	6	regulation of protein metabolic process	0.0189998	Q0Z8R0	Cystatin OS=Sus scrofa OX=9823 GN=CST3	1.312	Up	0.0147599	CST3	15.734	13.512	12.3	1	1	1	0.806	0.968	0.988	1.25	1.181	1.193
Biological Process	GO:0051246	6	regulation of protein metabolic process	0.0189998	F1SG25	Uncharacterized protein OS=Sus scrofa OX=9823 GN=ANOS1	0.744	Down	0.025544	ANOS1	72.317	8.7658	3.8	2	2	2	1.227	1.066	1.079	0.878	0.719	0.911
Biological Process	GO:0051246	6	regulation of protein metabolic process	0.0189998	F1SK25	Fanconi anemia complementation group I OS=Sus scrofa OX=9823 GN=FANCI	1.445	Up	2.04e-05	FANCI	138.94	26.711	5	6	8	6	0.929	0.926	0.885	1.321	1.325	1.312
Biological Process	GO:0051246	6	regulation of protein metabolic process	0.0189998	F1RV73	Bone morphogenetic protein 15 OS=Sus scrofa OX=9823 GN=BMP15	1.269	Up	0.0040555	BMP15	45.966	27.226	19.2	9	23	9	0.89	0.791	0.806	1.022	1.05	1.084
Biological Process	GO:0051246	6	regulation of protein metabolic process	0.0189998	F1SCD0	Uncharacterized protein OS=Sus scrofa OX=9823 GN=LOC100153899	1.671	Up	7.59e-05	LOC100153899	46.64	64.657	13.9	6	11	2	0.827	0.781	0.833	1.307	1.413	1.36
Biological Process	GO:0051246	6	regulation of protein metabolic process	0.0189998	F1RMU2	TATA-box binding protein associated factor 7 OS=Sus scrofa OX=9823 GN=TAF7	1.284	Up	0.048417	TAF7	40.245	3.3572	6	2	3	2	0.856	0.701	0.806	0.901	1.001	1.133
Biological Process	GO:0051246	6	regulation of protein metabolic process	0.0189998	F1SFI7	Alpha-2-HS-glycoprotein OS=Sus scrofa OX=9823 GN=AHSG	1.776	Up	0.00085782	AHSG	38.789	43.968	12.6	4	6	4	0.703	0.837	0.837	1.374	1.485	1.362
Biological Process	GO:0051246	6	regulation of protein metabolic process	0.0189998	F1S402	Baculoviral IAP repeat containing 6 OS=Sus scrofa OX=9823 GN=BIRC6	0.688	Down	0.0112413	BIRC6	529.04	23.528	2	8	9	8	1.184	1.034	1.05	0.797	0.644	0.807
Biological Process	GO:0051246	6	regulation of protein metabolic process	0.0189998	I3LH38	Bystin OS=Sus scrofa OX=9823 GN=BYSL	1.408	Up	0.0072553	BYSL	49.3	2.2765	2.1	1	2	1	1.018	1.189	1.265	1.655	1.677	1.557
Biological Process	GO:0051246	6	regulation of protein metabolic process	0.0189998	K7GLR2	Fas associated factor 1 OS=Sus scrofa OX=9823 GN=FAF1	0.708	Down	0.02448	FAF1	64.714	6.6715	7.6	4	5	4	0.992	1.087	1.33	0.872	0.785	0.757
Biological Process	GO:0006875	9	cellular metal ion homeostasis	0.090553	F1SDX6	Transglutaminase 2 OS=Sus scrofa OX=9823 GN=TGM2	1.422	Up	0.0116979	TGM2	77.211	14.63	7.9	5	5	5	0.749	0.637	0.706	0.869	1.046	1.059
Biological Process	GO:0006875	9	cellular metal ion homeostasis	0.090553	P09571	Serotransferrin OS=Sus scrofa OX=9823 GN=TF	2.288	Up	7.15e-07	TF	76.967	238.23	38.1	25	42	20	0.695	0.707	0.735	1.607	1.651	1.631
Biological Process	GO:0006875	9	cellular metal ion homeostasis	0.090553	P50828	Hemopexin OS=Sus scrofa OX=9823 GN=HPX	1.976	Up	0.000155029	HPX	51.305	47.361	17.2	7	7	7	0.74	0.869	0.822	1.562	1.624	1.618
Biological Process	GO:0071705	5	nitrogen compound transport	0.0757907	A0A286ZK95	Transcription and mRNA export factor ENY2 OS=Sus scrofa OX=9823 GN=ENY2	1.251	Up	0.0120601	ENY2	11.528	2.3366	14.9	2	2	2	0.903	1.025	1.017	1.251	1.154	1.278
Biological Process	GO:0071705	5	nitrogen compound transport	0.0757907	P50390	Transthyretin OS=Sus scrofa OX=9823 GN=TTR	1.271	Up	0.0043959	TTR	16.081	17.846	20	3	6	3	0.985	0.864	0.94	1.18	1.216	1.15
Biological Process	GO:0071705	5	nitrogen compound transport	0.0757907	A0A287A0J9	Uncharacterized protein OS=Sus scrofa OX=9823 GN=LOC100156775	1.254	Up	0.043661	LOC100156775	47.884	-2	2.1	1	1	1	0.777	0.899	0.97	1.184	1.018	1.116
Biological Process	GO:0071705	5	nitrogen compound transport	0.0757907	P50828	Hemopexin OS=Sus scrofa OX=9823 GN=HPX	1.976	Up	0.000155029	HPX	51.305	47.361	17.2	7	7	7	0.74	0.869	0.822	1.562	1.624	1.618
