# Supplementary material for: Proteomic Changes of Porcine Oocytes After Vitrification and Subsequent in vitro Maturation: A Tandem Mass Tag-Based Quantitative Analysis
Source: Front Cell Dev Biol. 2020 Dec 23;8:614577. doi: 10.3389/fcell.2020.614577 (PMC7785821; doi:10.3389/fcell.2020.614577)
Supplement: Supplementary Table 7 — KEGG pathway enrichment analysis of differentially expressed proteins. [file Table_7.XLSX]

## Sheet: KEGG Pathway Enrichment
KEGG pathway	Mapping	Background	All Mapping	All Background	Fold enrichment	Fisher's exact test p value	-log10(p value)	Related proteins
ssc04610 Complement and coagulation cascades - Sus scrofa (pig)	17	29	69	2045	17.37	4.58068e-19	18.34	F1SMJ6 I3LTB8 P06867 F1SCF0 F1RX36 F2Z5E2 F1SMI8 F1RQW2 I3LJW2 A0A287AAZ9 A0SEH3 I3L651 A0A286ZKB4 Q9TUQ3 A0A287AT36 A0A287B388 F1S788
ssc05322 Systemic lupus erythematosus - Sus scrofa (pig)	10	25	69	2045	11.86	2.15787e-09	8.67	F1SMJ6 I3LTB8 A0SEH3 A0A286ZKB4 Q71LE2 Q9TUQ3 A0A287AT36 F1SMI8 F1RQW2 F1S788
ssc05150 Staphylococcus aureus infection - Sus scrofa (pig)	7	11	69	2045	18.86	1.0881e-08	7.96	A0A287AAZ9 I3LJW2 A0A287B388 I3LTB8 P06867 F1RQW2 A0A286ZKB4
ssc05020 Prion diseases - Sus scrofa (pig)	7	16	69	2045	12.97	3.29606e-07	6.48	F1SMJ6 F1SMI8 A0SEH3 A0A286ZKB4 Q9TUQ3 A0A287AT36 F1S788
ssc05146 Amoebiasis - Sus scrofa (pig)	4	29	69	2045	4.09	0.0149107	1.83	F1SMJ6 A0SEH3 A0A287AT36 F1S788
ssc04918 Thyroid hormone synthesis - Sus scrofa (pig)	3	16	69	2045	5.56	0.0150223	1.82	A0A287AMK0 P50390 I3LLB6
ssc04611 Platelet activation - Sus scrofa (pig)	4	35	69	2045	3.39	0.0282525	1.55	F1RX36 I3LJW2 I3L651 A0A287A9P3
ssc05133 Pertussis - Sus scrofa (pig)	3	22	69	2045	4.04	0.0357672	1.45	I3LTB8 F1RQW2 A0A286ZKB4
ssc03040 Spliceosome - Sus scrofa (pig)	6	78	69	2045	2.28	0.0449502	1.35	F1RWS8 F1RX38 A0A287BQI0 F1RU31 A0A287A0V4 F1SV40
ssc05206 MicroRNAs in cancer - Sus scrofa (pig)	4	41	69	2045	2.89	0.047007	1.33	P02543 A0A288CFX9 Q6DUB7 K7GM14

## Sheet: All Pathway Proteins
KEGG pathway	Fisher's exact test p value	Mapping	Fold enrichment	Protein accession	Protein description	Ratio	Regulated Type	P value	Gene name	MW [kDa]	Score	Coverage [%]	Peptides	PSMs	Unique peptides	FO_1	FO_2	FO_3	VO_1	VO_2	VO_3
ssc04714 Thermogenesis - Sus scrofa (pig)	0.898529	2	0.53	Q9MYT8	"ATP synthase subunit e, mitochondrial OS=Sus scrofa OX=9823 GN=ATP5ME"	0.775	Down	0.030797	ATP5ME	8.2314	6.1594	32.4	2	3	2	1.376	1.096	1.106	0.918	0.902	0.954
ssc04714 Thermogenesis - Sus scrofa (pig)	0.898529	2	0.53	F1RZI0	"ATP synthase F(0) complex subunit C3, mitochondrial OS=Sus scrofa OX=9823 GN=ATP5MC3"	1.268	Up	0.0038621	ATP5MC3	13.365	1.4908	5.4	1	2	1	0.833	0.936	0.93	1.167	1.119	1.137
ssc04922 Glucagon signaling pathway - Sus scrofa (pig)	0.54787	1	1.29	F1SQP0	Phosphorylase b kinase regulatory subunit OS=Sus scrofa OX=9823 GN=PHKA2	0.75	Down	0.0182626	PHKA2	134.69	5.638	2.7	3	4	3	1.13	0.905	1.07	0.813	0.731	0.785
ssc04510 Focal adhesion - Sus scrofa (pig)	0.653414	2	0.91	A0A286ZRX8	Filamin C OS=Sus scrofa OX=9823 GN=FLNC	0.706	Down	0.00036163	FLNC	286.58	323.31	23.6	53	73	41	1.159	1.075	1.058	0.759	0.794	0.771
ssc04510 Focal adhesion - Sus scrofa (pig)	0.653414	2	0.91	A0A287A9P3	"Myosin light chain kinase, smooth muscle OS=Sus scrofa OX=9823 GN=MYLK"	0.819	Down	0.025065	MYLK	194.76	21.299	4.7	8	9	8	0.855	0.958	0.795	0.706	0.733	0.698
ssc05167 Kaposi sarcoma-associated herpesvirus infection - Sus scrofa (pig)	0.790221	1	0.66	I3LTB8	Complement C3 OS=Sus scrofa OX=9823 GN=C3	1.673	Up	7.95e-05	C3	185.27	301.69	19	34	43	30	0.626	0.671	0.689	1.08	1.124	1.118
ssc03050 Proteasome - Sus scrofa (pig)	0.702276	1	0.85	F1S870	Proteasome inhibitor PI31 subunit OS=Sus scrofa OX=9823 GN=PSMF1	0.8	Down	0.0152401	PSMF1	29.532	7.42	4.8	2	2	2	1.042	1.205	1.029	0.891	0.84	0.89
ssc04120 Ubiquitin mediated proteolysis - Sus scrofa (pig)	0.636244	2	0.94	F1S402	Baculoviral IAP repeat containing 6 OS=Sus scrofa OX=9823 GN=BIRC6	0.688	Down	0.0112413	BIRC6	529.04	23.528	2	8	9	8	1.184	1.034	1.05	0.797	0.644	0.807
ssc04120 Ubiquitin mediated proteolysis - Sus scrofa (pig)	0.636244	2	0.94	A0A287AA97	"HECT, UBA and WWE domain containing 1, E3 ubiquitin protein ligase OS=Sus scrofa OX=9823 GN=HUWE1"	0.658	Down	0.00178226	HUWE1	469.06	162.23	11.2	47	55	47	1.213	1.025	1.042	0.74	0.721	0.698
ssc04640 Hematopoietic cell lineage - Sus scrofa (pig)	0.382506	1	2.12	K7GM14	CD44 molecule (Indian blood group) OS=Sus scrofa OX=9823 GN=CD44	0.782	Down	0.0061158	CD44	40.888	4.225	8.6	3	3	3	1.234	1.131	1.081	0.868	0.943	0.883
ssc05016 Huntington disease - Sus scrofa (pig)	0.872689	2	0.58	F1SDX6	Transglutaminase 2 OS=Sus scrofa OX=9823 GN=TGM2	1.422	Up	0.0116979	TGM2	77.211	14.63	7.9	5	5	5	0.749	0.637	0.706	0.869	1.046	1.059
ssc05016 Huntington disease - Sus scrofa (pig)	0.872689	2	0.58	F1RZI0	"ATP synthase F(0) complex subunit C3, mitochondrial OS=Sus scrofa OX=9823 GN=ATP5MC3"	1.268	Up	0.0038621	ATP5MC3	13.365	1.4908	5.4	1	2	1	0.833	0.936	0.93	1.167	1.119	1.137
ssc05215 Prostate cancer - Sus scrofa (pig)	0.515383	1	1.41	A0A287A1W3	Tyrosine-protein kinase receptor OS=Sus scrofa OX=9823 GN=INSRR	2.627	Up	0.00043951	INSRR	144.14	-2	1.1	1	1	1	0.812	0.652	0.603	1.802	1.751	1.878
ssc05134 Legionellosis - Sus scrofa (pig)	0.498288	1	1.48	I3LTB8	Complement C3 OS=Sus scrofa OX=9823 GN=C3	1.673	Up	7.95e-05	C3	185.27	301.69	19	34	43	30	0.626	0.671	0.689	1.08	1.124	1.118
ssc04971 Gastric acid secretion - Sus scrofa (pig)	0.338344	1	2.47	A0A287A9P3	"Myosin light chain kinase, smooth muscle OS=Sus scrofa OX=9823 GN=MYLK"	0.819	Down	0.025065	MYLK	194.76	21.299	4.7	8	9	8	0.855	0.958	0.795	0.706	0.733	0.698
ssc04010 MAPK signaling pathway - Sus scrofa (pig)	0.636244	2	0.94	A0A286ZRX8	Filamin C OS=Sus scrofa OX=9823 GN=FLNC	0.706	Down	0.00036163	FLNC	286.58	323.31	23.6	53	73	41	1.159	1.075	1.058	0.759	0.794	0.771
ssc04010 MAPK signaling pathway - Sus scrofa (pig)	0.636244	2	0.94	Q6DUB7	Stathmin OS=Sus scrofa OX=9823 GN=STMN1	1.213	Up	0.0103832	STMN1	17.302	38.195	44.3	8	15	6	0.844	0.935	0.903	1.054	1.15	1.049
ssc05202 Transcriptional misregulation in cancer - Sus scrofa (pig)	0.168442	2	2.69	A0A288CFX9	High mobility group protein HMGI-C OS=Sus scrofa OX=9823 GN=LOC100359361	1.327	Up	0.003877	LOC100359361	11.831	13.76	33.3	5	5	5	1.08	1.066	0.974	1.3	1.377	1.463
ssc05202 Transcriptional misregulation in cancer - Sus scrofa (pig)	0.168442	2	2.69	Q71LE2	Histone H3.3 OS=Sus scrofa OX=9823 GN=H3F3A	1.202	Up	0.00110246	H3F3A	15.328	4.68	11.8	2	4	1	1.122	1.19	1.135	1.355	1.374	1.414
ssc00270 Cysteine and methionine metabolism - Sus scrofa (pig)	0.563299	1	1.23	D0G6R7	Cysteine dioxygenase type 1 OS=Sus scrofa OX=9823 GN=CDO1	1.253	Up	0.03488	CDO1	23.018	4.9223	12.5	3	4	3	1.057	0.928	0.929	1.211	1.209	1.23
ssc00790 Folate biosynthesis - Sus scrofa (pig)	0.360801	1	2.28	A0A287BSC3	Alkaline phosphatase OS=Sus scrofa OX=9823 GN=ALPL	0.818	Down	0.0137804	ALPL	57.611	1.729	1.5	1	1	1	0.958	1.029	1.069	0.844	0.878	0.778
ssc04970 Salivary secretion - Sus scrofa (pig)	0.31511	1	2.69	Q0Z8R0	Cystatin OS=Sus scrofa OX=9823 GN=CST3	1.312	Up	0.0147599	CST3	15.734	13.512	12.3	1	1	1	0.806	0.968	0.988	1.25	1.181	1.193
ssc05012 Parkinson disease - Sus scrofa (pig)	0.952731	1	0.34	F1RZI0	"ATP synthase F(0) complex subunit C3, mitochondrial OS=Sus scrofa OX=9823 GN=ATP5MC3"	1.268	Up	0.0038621	ATP5MC3	13.365	1.4908	5.4	1	2	1	0.833	0.936	0.93	1.167	1.119	1.137
ssc05132 Salmonella infection - Sus scrofa (pig)	0.68075	1	0.9	A0A286ZRX8	Filamin C OS=Sus scrofa OX=9823 GN=FLNC	0.706	Down	0.00036163	FLNC	286.58	323.31	23.6	53	73	41	1.159	1.075	1.058	0.759	0.794	0.771
ssc04144 Endocytosis - Sus scrofa (pig)	0.989693	1	0.23	F1S1X1	Maspardin OS=Sus scrofa OX=9823 GN=SPG21	1.212	Up	0.0045835	SPG21	35.035	11.173	6.8	2	2	2	0.868	0.944	0.881	1.075	1.055	1.133
ssc04215 Apoptosis - multiple species - Sus scrofa (pig)	0.31511	1	2.69	F1S402	Baculoviral IAP repeat containing 6 OS=Sus scrofa OX=9823 GN=BIRC6	0.688	Down	0.0112413	BIRC6	529.04	23.528	2	8	9	8	1.184	1.034	1.05	0.797	0.644	0.807
ssc04146 Peroxisome - Sus scrofa (pig)	0.429754	2	1.38	I3LKI4	Peroxisomal biogenesis factor 5 OS=Sus scrofa OX=9823 GN=PEX5	0.696	Down	0.00053611	PEX5	60.407	24.811	17	8	9	8	1.149	1.068	1.156	0.816	0.783	0.748
ssc04146 Peroxisome - Sus scrofa (pig)	0.429754	2	1.38	F6PVU3	Peroxisome biogenesis factor 6 OS=Sus scrofa OX=9823 GN=PEX6	0.794	Down	0.047042	PEX6	103.62	4.9865	2.1	2	2	2	1.22	1.004	0.948	0.857	0.858	0.805
ssc04810 Regulation of actin cytoskeleton - Sus scrofa (pig)	0.729879	2	0.79	A0A287A1W3	Tyrosine-protein kinase receptor OS=Sus scrofa OX=9823 GN=INSRR	2.627	Up	0.00043951	INSRR	144.14	-2	1.1	1	1	1	0.812	0.652	0.603	1.802	1.751	1.878
ssc04810 Regulation of actin cytoskeleton - Sus scrofa (pig)	0.729879	2	0.79	A0A287A9P3	"Myosin light chain kinase, smooth muscle OS=Sus scrofa OX=9823 GN=MYLK"	0.819	Down	0.025065	MYLK	194.76	21.299	4.7	8	9	8	0.855	0.958	0.795	0.706	0.733	0.698
ssc04216 Ferroptosis - Sus scrofa (pig)	0.515383	1	1.41	P09571	Serotransferrin OS=Sus scrofa OX=9823 GN=TF	2.288	Up	7.15e-07	TF	76.967	238.23	38.1	25	42	20	0.695	0.707	0.735	1.607	1.651	1.631
ssc05133 Pertussis - Sus scrofa (pig)	0.0357672	3	4.04	I3LTB8	Complement C3 OS=Sus scrofa OX=9823 GN=C3	1.673	Up	7.95e-05	C3	185.27	301.69	19	34	43	30	0.626	0.671	0.689	1.08	1.124	1.118
ssc05133 Pertussis - Sus scrofa (pig)	0.0357672	3	4.04	F1RQW2	Complement C4-A precursor OS=Sus scrofa OX=9823 GN=C4A	1.986	Up	0.00080116	C4A	192.43	17.44	4.9	8	10	8	0.707	0.896	0.813	1.536	1.701	1.562
ssc05133 Pertussis - Sus scrofa (pig)	0.0357672	3	4.04	A0A286ZKB4	Complement C5a anaphylatoxin OS=Sus scrofa OX=9823 GN=C5	2.833	Up	1.72e-05	C5	186.18	50.982	9.5	14	16	14	0.629	0.567	0.594	1.6	1.759	1.712
ssc04913 Ovarian steroidogenesis - Sus scrofa (pig)	0.157841	1	5.93	F1RV73	Bone morphogenetic protein 15 OS=Sus scrofa OX=9823 GN=BMP15	1.269	Up	0.0040555	BMP15	45.966	27.226	19.2	9	23	9	0.89	0.791	0.806	1.022	1.05	1.084
ssc04261 Adrenergic signaling in cardiomyocytes - Sus scrofa (pig)	0.632992	1	1.02	P67937	Tropomyosin alpha-4 chain OS=Sus scrofa OX=9823 GN=TPM4	0.736	Down	0.00168329	TPM4	28.521	67.532	38.7	12	9	6	0.722	0.811	0.798	0.56	0.593	0.563
ssc04071 Sphingolipid signaling pathway - Sus scrofa (pig)	0.722371	1	0.8	A0A286ZL62	Ceramide synthase 4 OS=Sus scrofa OX=9823 GN=CERS4	1.212	Up	0.035862	CERS4	42.041	7.1823	7.5	2	5	2	0.791	0.792	0.911	0.994	1.085	0.944
ssc05146 Amoebiasis - Sus scrofa (pig)	0.0149107	4	4.09	F1SMJ6	Complement component C9 precursor OS=Sus scrofa OX=9823 GN=C9	2.448	Up	2.47e-06	C9	62.441	39.962	18.6	10	18	10	0.7	0.713	0.661	1.736	1.691	1.651
ssc05146 Amoebiasis - Sus scrofa (pig)	0.0149107	4	4.09	A0SEH3	Complement component C8 gamma chain precursor OS=Sus scrofa OX=9823 GN=C8G	1.417	Up	0.02492	C8G	22.283	16.232	27.7	4	5	4	1.067	0.768	0.874	1.286	1.354	1.199
ssc05146 Amoebiasis - Sus scrofa (pig)	0.0149107	4	4.09	A0A287AT36	Complement component C8 beta chain precursor OS=Sus scrofa OX=9823 GN=C8B	3.063	Up	0.0028629	C8B	66.597	7.5979	4.9	3	3	3	0.404	0.673	0.68	1.826	1.889	1.667
ssc05146 Amoebiasis - Sus scrofa (pig)	0.0149107	4	4.09	F1S788	Complement C8 alpha chain OS=Sus scrofa OX=9823 GN=C8A	5.867	Up	0.00022102	C8A	66.06	44.705	12.2	6	7	6	0.295	0.471	0.402	2.151	2.385	2.317
ssc00190 Oxidative phosphorylation - Sus scrofa (pig)	0.791795	2	0.7	Q9MYT8	"ATP synthase subunit e, mitochondrial OS=Sus scrofa OX=9823 GN=ATP5ME"	0.775	Down	0.030797	ATP5ME	8.2314	6.1594	32.4	2	3	2	1.376	1.096	1.106	0.918	0.902	0.954
ssc00190 Oxidative phosphorylation - Sus scrofa (pig)	0.791795	2	0.7	F1RZI0	"ATP synthase F(0) complex subunit C3, mitochondrial OS=Sus scrofa OX=9823 GN=ATP5MC3"	1.268	Up	0.0038621	ATP5MC3	13.365	1.4908	5.4	1	2	1	0.833	0.936	0.93	1.167	1.119	1.137
ssc00730 Thiamine metabolism - Sus scrofa (pig)	0.240477	1	3.7	A0A287BSC3	Alkaline phosphatase OS=Sus scrofa OX=9823 GN=ALPL	0.818	Down	0.0137804	ALPL	57.611	1.729	1.5	1	1	1	0.958	1.029	1.069	0.844	0.878	0.778
ssc04022 cGMP-PKG signaling pathway - Sus scrofa (pig)	0.741128	1	0.76	A0A287A9P3	"Myosin light chain kinase, smooth muscle OS=Sus scrofa OX=9823 GN=MYLK"	0.819	Down	0.025065	MYLK	194.76	21.299	4.7	8	9	8	0.855	0.958	0.795	0.706	0.733	0.698
ssc04270 Vascular smooth muscle contraction - Sus scrofa (pig)	0.54787	1	1.29	A0A287A9P3	"Myosin light chain kinase, smooth muscle OS=Sus scrofa OX=9823 GN=MYLK"	0.819	Down	0.025065	MYLK	194.76	21.299	4.7	8	9	8	0.855	0.958	0.795	0.706	0.733	0.698
ssc04217 Necroptosis - Sus scrofa (pig)	0.817726	1	0.6	K7GLR2	Fas associated factor 1 OS=Sus scrofa OX=9823 GN=FAF1	0.708	Down	0.02448	FAF1	64.714	6.6715	7.6	4	5	4	0.992	1.087	1.33	0.872	0.785	0.757
ssc05143 African trypanosomiasis - Sus scrofa (pig)	0.240477	1	3.7	K7GM40	Apolipoprotein A-I OS=Sus scrofa OX=9823 GN=APOA1	1.349	Up	0.006722	APOA1	30.33	61.496	43.4	11	13	8	1.13	1.023	0.926	1.37	1.366	1.417
ssc04260 Cardiac muscle contraction - Sus scrofa (pig)	0.563299	1	1.23	P67937	Tropomyosin alpha-4 chain OS=Sus scrofa OX=9823 GN=TPM4	0.736	Down	0.00168329	TPM4	28.521	67.532	38.7	12	9	6	0.722	0.811	0.798	0.56	0.593	0.563
ssc04934 Cushing syndrome - Sus scrofa (pig)	0.606539	1	1.1	F1S359	"RB binding protein 5, histone lysine methyltransferase complex subunit OS=Sus scrofa OX=9823 GN=RBBP5"	1.274	Up	0.022998	RBBP5	59.152	7.9556	7.4	4	4	4	1.08	1.353	1.196	1.488	1.601	1.534
ssc04975 Fat digestion and absorption - Sus scrofa (pig)	0.240477	1	3.7	K7GM40	Apolipoprotein A-I OS=Sus scrofa OX=9823 GN=APOA1	1.349	Up	0.006722	APOA1	30.33	61.496	43.4	11	13	8	1.13	1.023	0.926	1.37	1.366	1.417
ssc04918 Thyroid hormone synthesis - Sus scrofa (pig)	0.0150223	3	5.56	A0A287AMK0	Serum albumin OS=Sus scrofa OX=9823 GN=ALB	2.658	Up	1.29e-06	ALB	67.168	305.38	53.4	34	52	24	0.615	0.664	0.644	1.67	1.704	1.738
ssc04918 Thyroid hormone synthesis - Sus scrofa (pig)	0.0150223	3	5.56	P50390	Transthyretin OS=Sus scrofa OX=9823 GN=TTR	1.271	Up	0.0043959	TTR	16.081	17.846	20	3	6	3	0.985	0.864	0.94	1.18	1.216	1.15
ssc04918 Thyroid hormone synthesis - Sus scrofa (pig)	0.0150223	3	5.56	I3LLB6	Asialoglycoprotein receptor 1 OS=Sus scrofa OX=9823 GN=ASGR1	0.772	Down	0.039841	ASGR1	32.499	1.642	3.1	1	1	1	1.162	0.933	0.912	0.828	0.746	0.747
ssc00970 Aminoacyl-tRNA biosynthesis - Sus scrofa (pig)	0.632992	1	1.02	F1S0G2	"Arginyl-tRNA synthetase 2, mitochondrial OS=Sus scrofa OX=9823 GN=RARS2"	1.208	Up	0.0129641	RARS2	62.51	5.131	7.8	4	4	4	1.061	1.018	1.063	1.341	1.166	1.289
ssc04921 Oxytocin signaling pathway - Sus scrofa (pig)	0.702276	1	0.85	A0A287A9P3	"Myosin light chain kinase, smooth muscle OS=Sus scrofa OX=9823 GN=MYLK"	0.819	Down	0.025065	MYLK	194.76	21.299	4.7	8	9	8	0.855	0.958	0.795	0.706	0.733	0.698
ssc04066 HIF-1 signaling pathway - Sus scrofa (pig)	0.606539	1	1.1	P09571	Serotransferrin OS=Sus scrofa OX=9823 GN=TF	2.288	Up	7.15e-07	TF	76.967	238.23	38.1	25	42	20	0.695	0.707	0.735	1.607	1.651	1.631
ssc05168 Herpes simplex infection - Sus scrofa (pig)	0.36939	2	1.56	I3LTB8	Complement C3 OS=Sus scrofa OX=9823 GN=C3	1.673	Up	7.95e-05	C3	185.27	301.69	19	34	43	30	0.626	0.671	0.689	1.08	1.124	1.118
ssc05168 Herpes simplex infection - Sus scrofa (pig)	0.36939	2	1.56	A0A286ZKB4	Complement C5a anaphylatoxin OS=Sus scrofa OX=9823 GN=C5	2.833	Up	1.72e-05	C5	186.18	50.982	9.5	14	16	14	0.629	0.567	0.594	1.6	1.759	1.712
ssc00600 Sphingolipid metabolism - Sus scrofa (pig)	0.291073	1	2.96	A0A286ZL62	Ceramide synthase 4 OS=Sus scrofa OX=9823 GN=CERS4	1.212	Up	0.035862	CERS4	42.041	7.1823	7.5	2	5	2	0.791	0.792	0.911	0.994	1.085	0.944
ssc04977 Vitamin digestion and absorption - Sus scrofa (pig)	0.128374	1	7.41	K7GM40	Apolipoprotein A-I OS=Sus scrofa OX=9823 GN=APOA1	1.349	Up	0.006722	APOA1	30.33	61.496	43.4	11	13	8	1.13	1.023	0.926	1.37	1.366	1.417
ssc03410 Base excision repair - Sus scrofa (pig)	0.42376	1	1.85	A0A287BTC2	DNA-(apurinic or apyrimidinic site) lyase OS=Sus scrofa OX=9823 GN=APEX1	0.708	Down	0.042322	APEX1	35.398	6.0825	10.7	3	4	3	1.405	1.017	1.083	0.829	0.91	0.741
ssc03320 PPAR signaling pathway - Sus scrofa (pig)	0.592616	1	1.14	K7GM40	Apolipoprotein A-I OS=Sus scrofa OX=9823 GN=APOA1	1.349	Up	0.006722	APOA1	30.33	61.496	43.4	11	13	8	1.13	1.023	0.926	1.37	1.366	1.417
ssc05205 Proteoglycans in cancer - Sus scrofa (pig)	0.245879	3	1.74	A0A286ZRX8	Filamin C OS=Sus scrofa OX=9823 GN=FLNC	0.706	Down	0.00036163	FLNC	286.58	323.31	23.6	53	73	41	1.159	1.075	1.058	0.759	0.794	0.771
ssc05205 Proteoglycans in cancer - Sus scrofa (pig)	0.245879	3	1.74	F1SU03	Heparan sulfate proteoglycan 2 OS=Sus scrofa OX=9823 GN=HSPG2	1.664	Up	0.032856	HSPG2	461.35	9.1023	0.9	3	3	3	1.063	0.738	0.666	1.208	1.588	1.309
ssc05205 Proteoglycans in cancer - Sus scrofa (pig)	0.245879	3	1.74	K7GM14	CD44 molecule (Indian blood group) OS=Sus scrofa OX=9823 GN=CD44	0.782	Down	0.0061158	CD44	40.888	4.225	8.6	3	3	3	1.234	1.131	1.081	0.868	0.943	0.883
ssc00430 Taurine and hypotaurine metabolism - Sus scrofa (pig)	0.157841	1	5.93	D0G6R7	Cysteine dioxygenase type 1 OS=Sus scrofa OX=9823 GN=CDO1	1.253	Up	0.03488	CDO1	23.018	4.9223	12.5	3	4	3	1.057	0.928	0.929	1.211	1.209	1.23
ssc05206 MicroRNAs in cancer - Sus scrofa (pig)	0.047007	4	2.89	P02543	Vimentin OS=Sus scrofa OX=9823 GN=VIM	0.808	Down	0.00029841	VIM	53.667	143.39	48.1	24	47	21	0.899	0.922	0.903	0.712	0.753	0.737
ssc05206 MicroRNAs in cancer - Sus scrofa (pig)	0.047007	4	2.89	A0A288CFX9	High mobility group protein HMGI-C OS=Sus scrofa OX=9823 GN=LOC100359361	1.327	Up	0.003877	LOC100359361	11.831	13.76	33.3	5	5	5	1.08	1.066	0.974	1.3	1.377	1.463
ssc05206 MicroRNAs in cancer - Sus scrofa (pig)	0.047007	4	2.89	Q6DUB7	Stathmin OS=Sus scrofa OX=9823 GN=STMN1	1.213	Up	0.0103832	STMN1	17.302	38.195	44.3	8	15	6	0.844	0.935	0.903	1.054	1.15	1.049
ssc05206 MicroRNAs in cancer - Sus scrofa (pig)	0.047007	4	2.89	K7GM14	CD44 molecule (Indian blood group) OS=Sus scrofa OX=9823 GN=CD44	0.782	Down	0.0061158	CD44	40.888	4.225	8.6	3	3	3	1.234	1.131	1.081	0.868	0.943	0.883
ssc05203 Viral carcinogenesis - Sus scrofa (pig)	0.852452	1	0.54	I3LTB8	Complement C3 OS=Sus scrofa OX=9823 GN=C3	1.673	Up	7.95e-05	C3	185.27	301.69	19	34	43	30	0.626	0.671	0.689	1.08	1.124	1.118
ssc03460 Fanconi anemia pathway - Sus scrofa (pig)	0.42376	1	1.85	F1SK25	Fanconi anemia complementation group I OS=Sus scrofa OX=9823 GN=FANCI	1.445	Up	2.04e-05	FANCI	138.94	26.711	5	6	8	6	0.929	0.926	0.885	1.321	1.325	1.312
ssc05322 Systemic lupus erythematosus - Sus scrofa (pig)	2.15787e-09	10	11.86	F1SMJ6	Complement component C9 precursor OS=Sus scrofa OX=9823 GN=C9	2.448	Up	2.47e-06	C9	62.441	39.962	18.6	10	18	10	0.7	0.713	0.661	1.736	1.691	1.651
ssc05322 Systemic lupus erythematosus - Sus scrofa (pig)	2.15787e-09	10	11.86	I3LTB8	Complement C3 OS=Sus scrofa OX=9823 GN=C3	1.673	Up	7.95e-05	C3	185.27	301.69	19	34	43	30	0.626	0.671	0.689	1.08	1.124	1.118
ssc05322 Systemic lupus erythematosus - Sus scrofa (pig)	2.15787e-09	10	11.86	A0SEH3	Complement component C8 gamma chain precursor OS=Sus scrofa OX=9823 GN=C8G	1.417	Up	0.02492	C8G	22.283	16.232	27.7	4	5	4	1.067	0.768	0.874	1.286	1.354	1.199
ssc05322 Systemic lupus erythematosus - Sus scrofa (pig)	2.15787e-09	10	11.86	A0A286ZKB4	Complement C5a anaphylatoxin OS=Sus scrofa OX=9823 GN=C5	2.833	Up	1.72e-05	C5	186.18	50.982	9.5	14	16	14	0.629	0.567	0.594	1.6	1.759	1.712
ssc05322 Systemic lupus erythematosus - Sus scrofa (pig)	2.15787e-09	10	11.86	Q71LE2	Histone H3.3 OS=Sus scrofa OX=9823 GN=H3F3A	1.202	Up	0.00110246	H3F3A	15.328	4.68	11.8	2	4	1	1.122	1.19	1.135	1.355	1.374	1.414
ssc05322 Systemic lupus erythematosus - Sus scrofa (pig)	2.15787e-09	10	11.86	Q9TUQ3	Complement component C7 OS=Sus scrofa OX=9823 GN=C7	3.346	Up	3.07e-07	C7	93.061	34.541	14.2	12	16	12	0.556	0.566	0.593	1.941	1.877	1.921
ssc05322 Systemic lupus erythematosus - Sus scrofa (pig)	2.15787e-09	10	11.86	A0A287AT36	Complement component C8 beta chain precursor OS=Sus scrofa OX=9823 GN=C8B	3.063	Up	0.0028629	C8B	66.597	7.5979	4.9	3	3	3	0.404	0.673	0.68	1.826	1.889	1.667
ssc05322 Systemic lupus erythematosus - Sus scrofa (pig)	2.15787e-09	10	11.86	F1SMI8	Complement component C6 precursor OS=Sus scrofa OX=9823 GN=C6	2.78	Up	4.26e-05	C6	104.63	32.506	12.5	13	19	13	0.601	0.708	0.611	1.731	1.813	1.794
ssc05322 Systemic lupus erythematosus - Sus scrofa (pig)	2.15787e-09	10	11.86	F1RQW2	Complement C4-A precursor OS=Sus scrofa OX=9823 GN=C4A	1.986	Up	0.00080116	C4A	192.43	17.44	4.9	8	10	8	0.707	0.896	0.813	1.536	1.701	1.562
ssc05322 Systemic lupus erythematosus - Sus scrofa (pig)	2.15787e-09	10	11.86	F1S788	Complement C8 alpha chain OS=Sus scrofa OX=9823 GN=C8A	5.867	Up	0.00022102	C8A	66.06	44.705	12.2	6	7	6	0.295	0.471	0.402	2.151	2.385	2.317
ssc05152 Tuberculosis - Sus scrofa (pig)	0.750032	1	0.74	I3LTB8	Complement C3 OS=Sus scrofa OX=9823 GN=C3	1.673	Up	7.95e-05	C3	185.27	301.69	19	34	43	30	0.626	0.671	0.689	1.08	1.124	1.118
ssc04910 Insulin signaling pathway - Sus scrofa (pig)	0.80445	1	0.63	F1SQP0	Phosphorylase b kinase regulatory subunit OS=Sus scrofa OX=9823 GN=PHKA2	0.75	Down	0.0182626	PHKA2	134.69	5.638	2.7	3	4	3	1.13	0.905	1.07	0.813	0.731	0.785
ssc05418 Fluid shear stress and atherosclerosis - Sus scrofa (pig)	0.657691	1	0.96	A0A286ZWQ0	Neutrophil cytosol factor 2 OS=Sus scrofa OX=9823 GN=NCF2	0.807	Down	0.038784	NCF2	59.126	12.045	6.7	3	4	3	1.291	1.076	1.099	0.873	1.003	0.92
ssc04371 Apelin signaling pathway - Sus scrofa (pig)	0.702276	1	0.85	A0A287A9P3	"Myosin light chain kinase, smooth muscle OS=Sus scrofa OX=9823 GN=MYLK"	0.819	Down	0.025065	MYLK	194.76	21.299	4.7	8	9	8	0.855	0.958	0.795	0.706	0.733	0.698
ssc05034 Alcoholism - Sus scrofa (pig)	0.645553	1	0.99	Q71LE2	Histone H3.3 OS=Sus scrofa OX=9823 GN=H3F3A	1.202	Up	0.00110246	H3F3A	15.328	4.68	11.8	2	4	1	1.122	1.19	1.135	1.355	1.374	1.414
ssc03040 Spliceosome - Sus scrofa (pig)	0.0449502	6	2.28	F1RWS8	Small nuclear ribonucleoprotein polypeptide A' OS=Sus scrofa OX=9823 GN=SNRPA1	1.308	Up	0.041617	SNRPA1	28.385	15.275	17.6	4	4	4	0.684	0.912	0.875	1.071	1.034	1.128
ssc03040 Spliceosome - Sus scrofa (pig)	0.0449502	6	2.28	F1RX38	Pleiotropic regulator 1 OS=Sus scrofa OX=9823 GN=PLRG1	1.384	Up	0.022755	PLRG1	56.43	7.6057	6.3	3	3	3	1.096	0.82	1.022	1.278	1.395	1.393
ssc03040 Spliceosome - Sus scrofa (pig)	0.0449502	6	2.28	A0A287BQI0	Beta-catenin-like protein 1 OS=Sus scrofa OX=9823 GN=CTNNBL1	1.577	Up	0.0023194	CTNNBL1	65.232	1.8284	3.2	2	2	2	1.108	0.894	0.975	1.569	1.5	1.626
ssc03040 Spliceosome - Sus scrofa (pig)	0.0449502	6	2.28	F1RU31	"SART1, U4/U6.U5 tri-snRNP-associated protein 1 OS=Sus scrofa OX=9823 GN=SART1"	1.607	Up	0.049195	SART1	90.81	5.0869	2.1	1	1	1	0.629	0.663	1.097	1.19	1.35	1.299
ssc03040 Spliceosome - Sus scrofa (pig)	0.0449502	6	2.28	A0A287A0V4	Thioredoxin like 4A OS=Sus scrofa OX=9823 GN=TXNL4A	1.598	Up	0.028437	TXNL4A	16.8	3.293	13.4	2	3	2	1.066	0.752	0.85	1.443	1.18	1.641
ssc03040 Spliceosome - Sus scrofa (pig)	0.0449502	6	2.28	F1SV40	Splicing factor 3a subunit 3 OS=Sus scrofa OX=9823 GN=SF3A3	0.763	Down	0.036079	SF3A3	58.891	6.1879	5.4	3	4	3	1.432	1.207	1.209	0.918	0.905	1.113
ssc04145 Phagosome - Sus scrofa (pig)	0.609283	2	0.99	I3LTB8	Complement C3 OS=Sus scrofa OX=9823 GN=C3	1.673	Up	7.95e-05	C3	185.27	301.69	19	34	43	30	0.626	0.671	0.689	1.08	1.124	1.118
ssc04145 Phagosome - Sus scrofa (pig)	0.609283	2	0.99	A0A286ZWQ0	Neutrophil cytosol factor 2 OS=Sus scrofa OX=9823 GN=NCF2	0.807	Down	0.038784	NCF2	59.126	12.045	6.7	3	4	3	1.291	1.076	1.099	0.873	1.003	0.92
ssc00010 Glycolysis / Gluconeogenesis - Sus scrofa (pig)	0.669418	1	0.93	Q9GKX6	Aldose 1-epimerase OS=Sus scrofa OX=9823 GN=GALM	0.791	Down	0.012824	GALM	37.815	20.232	12	3	5	3	1.067	1.14	1.239	0.875	0.97	0.881
ssc05410 Hypertrophic cardiomyopathy (HCM) - Sus scrofa (pig)	0.515383	1	1.41	P67937	Tropomyosin alpha-4 chain OS=Sus scrofa OX=9823 GN=TPM4	0.736	Down	0.00168329	TPM4	28.521	67.532	38.7	12	9	6	0.722	0.811	0.798	0.56	0.593	0.563
ssc00052 Galactose metabolism - Sus scrofa (pig)	0.403484	1	1.98	Q9GKX6	Aldose 1-epimerase OS=Sus scrofa OX=9823 GN=GALM	0.791	Down	0.012824	GALM	37.815	20.232	12	3	5	3	1.067	1.14	1.239	0.875	0.97	0.881
ssc04142 Lysosome - Sus scrofa (pig)	0.580867	2	1.04	F1RUT4	Cathepsin F OS=Sus scrofa OX=9823 GN=CTSF	0.78	Down	0.021436	CTSF	51.102	5.1491	4.8	2	3	2	1.189	1.125	1.088	0.793	0.988	0.872
ssc04142 Lysosome - Sus scrofa (pig)	0.580867	2	1.04	A0A286ZZ65	Adaptor related protein complex 3 mu 2 subunit OS=Sus scrofa OX=9823 GN=AP3M2	1.21	Up	0.0061849	AP3M2	44.509	3.6898	7.6	3	4	2	0.911	0.927	0.88	1.036	1.16	1.094
ssc05020 Prion diseases - Sus scrofa (pig)	3.29606e-07	7	12.97	F1SMJ6	Complement component C9 precursor OS=Sus scrofa OX=9823 GN=C9	2.448	Up	2.47e-06	C9	62.441	39.962	18.6	10	18	10	0.7	0.713	0.661	1.736	1.691	1.651
ssc05020 Prion diseases - Sus scrofa (pig)	3.29606e-07	7	12.97	F1SMI8	Complement component C6 precursor OS=Sus scrofa OX=9823 GN=C6	2.78	Up	4.26e-05	C6	104.63	32.506	12.5	13	19	13	0.601	0.708	0.611	1.731	1.813	1.794
ssc05020 Prion diseases - Sus scrofa (pig)	3.29606e-07	7	12.97	A0SEH3	Complement component C8 gamma chain precursor OS=Sus scrofa OX=9823 GN=C8G	1.417	Up	0.02492	C8G	22.283	16.232	27.7	4	5	4	1.067	0.768	0.874	1.286	1.354	1.199
ssc05020 Prion diseases - Sus scrofa (pig)	3.29606e-07	7	12.97	A0A286ZKB4	Complement C5a anaphylatoxin OS=Sus scrofa OX=9823 GN=C5	2.833	Up	1.72e-05	C5	186.18	50.982	9.5	14	16	14	0.629	0.567	0.594	1.6	1.759	1.712
ssc05020 Prion diseases - Sus scrofa (pig)	3.29606e-07	7	12.97	Q9TUQ3	Complement component C7 OS=Sus scrofa OX=9823 GN=C7	3.346	Up	3.07e-07	C7	93.061	34.541	14.2	12	16	12	0.556	0.566	0.593	1.941	1.877	1.921
ssc05020 Prion diseases - Sus scrofa (pig)	3.29606e-07	7	12.97	A0A287AT36	Complement component C8 beta chain precursor OS=Sus scrofa OX=9823 GN=C8B	3.063	Up	0.0028629	C8B	66.597	7.5979	4.9	3	3	3	0.404	0.673	0.68	1.826	1.889	1.667
ssc05020 Prion diseases - Sus scrofa (pig)	3.29606e-07	7	12.97	F1S788	Complement C8 alpha chain OS=Sus scrofa OX=9823 GN=C8A	5.867	Up	0.00022102	C8A	66.06	44.705	12.2	6	7	6	0.295	0.471	0.402	2.151	2.385	2.317
ssc05169 Epstein-Barr virus infection - Sus scrofa (pig)	0.540729	2	1.12	P02543	Vimentin OS=Sus scrofa OX=9823 GN=VIM	0.808	Down	0.00029841	VIM	53.667	143.39	48.1	24	47	21	0.899	0.922	0.903	0.712	0.753	0.737
ssc05169 Epstein-Barr virus infection - Sus scrofa (pig)	0.540729	2	1.12	K7GM14	CD44 molecule (Indian blood group) OS=Sus scrofa OX=9823 GN=CD44	0.782	Down	0.0061158	CD44	40.888	4.225	8.6	3	3	3	1.234	1.131	1.081	0.868	0.943	0.883
ssc04020 Calcium signaling pathway - Sus scrofa (pig)	0.319451	2	1.74	F1SQP0	Phosphorylase b kinase regulatory subunit OS=Sus scrofa OX=9823 GN=PHKA2	0.75	Down	0.0182626	PHKA2	134.69	5.638	2.7	3	4	3	1.13	0.905	1.07	0.813	0.731	0.785
ssc04020 Calcium signaling pathway - Sus scrofa (pig)	0.319451	2	1.74	A0A287A9P3	"Myosin light chain kinase, smooth muscle OS=Sus scrofa OX=9823 GN=MYLK"	0.819	Down	0.025065	MYLK	194.76	21.299	4.7	8	9	8	0.855	0.958	0.795	0.706	0.733	0.698
ssc04380 Osteoclast differentiation - Sus scrofa (pig)	0.592616	1	1.14	A0A286ZWQ0	Neutrophil cytosol factor 2 OS=Sus scrofa OX=9823 GN=NCF2	0.807	Down	0.038784	NCF2	59.126	12.045	6.7	3	4	3	1.291	1.076	1.099	0.873	1.003	0.92
ssc05414 Dilated cardiomyopathy (DCM) - Sus scrofa (pig)	0.54787	1	1.29	P67937	Tropomyosin alpha-4 chain OS=Sus scrofa OX=9823 GN=TPM4	0.736	Down	0.00168329	TPM4	28.521	67.532	38.7	12	9	6	0.722	0.811	0.798	0.56	0.593	0.563
ssc05142 Chagas disease (American trypanosomiasis) - Sus scrofa (pig)	0.54787	1	1.29	I3LTB8	Complement C3 OS=Sus scrofa OX=9823 GN=C3	1.673	Up	7.95e-05	C3	185.27	301.69	19	34	43	30	0.626	0.671	0.689	1.08	1.124	1.118
ssc04060 Cytokine-cytokine receptor interaction - Sus scrofa (pig)	0.240477	1	3.7	F1RV73	Bone morphogenetic protein 15 OS=Sus scrofa OX=9823 GN=BMP15	1.269	Up	0.0040555	BMP15	45.966	27.226	19.2	9	23	9	0.89	0.791	0.806	1.022	1.05	1.084
ssc05010 Alzheimer disease - Sus scrofa (pig)	0.959054	1	0.33	F1RZI0	"ATP synthase F(0) complex subunit C3, mitochondrial OS=Sus scrofa OX=9823 GN=ATP5MC3"	1.268	Up	0.0038621	ATP5MC3	13.365	1.4908	5.4	1	2	1	0.833	0.936	0.93	1.167	1.119	1.137
ssc03022 Basal transcription factors - Sus scrofa (pig)	0.291073	1	2.96	F1RMU2	TATA-box binding protein associated factor 7 OS=Sus scrofa OX=9823 GN=TAF7	1.284	Up	0.048417	TAF7	40.245	3.3572	6	2	3	2	0.856	0.701	0.806	0.901	1.001	1.133
ssc05150 Staphylococcus aureus infection - Sus scrofa (pig)	1.0881e-08	7	18.86	A0A287AAZ9	Complement factor B OS=Sus scrofa OX=9823 GN=CFB	0.793	Down	0.049685	CFB	81.376	5.0096	4.4	3	3	3	1.163	1.017	0.89	0.778	0.805	0.851
ssc05150 Staphylococcus aureus infection - Sus scrofa (pig)	1.0881e-08	7	18.86	I3LJW2	Fibrinogen gamma chain precursor OS=Sus scrofa OX=9823 GN=FGG	2	Up	1.58e-05	FGG	49.618	83.852	21	9	10	9	0.794	0.744	0.796	1.554	1.593	1.52
ssc05150 Staphylococcus aureus infection - Sus scrofa (pig)	1.0881e-08	7	18.86	A0A287B388	Uncharacterized protein OS=Sus scrofa OX=9823 GN=CFH	1.42	Up	0.00072055	CFH	131.55	9.0038	5.4	7	7	7	0.966	0.876	0.979	1.3	1.348	1.357
ssc05150 Staphylococcus aureus infection - Sus scrofa (pig)	1.0881e-08	7	18.86	I3LTB8	Complement C3 OS=Sus scrofa OX=9823 GN=C3	1.673	Up	7.95e-05	C3	185.27	301.69	19	34	43	30	0.626	0.671	0.689	1.08	1.124	1.118
ssc05150 Staphylococcus aureus infection - Sus scrofa (pig)	1.0881e-08	7	18.86	P06867	Plasminogen OS=Sus scrofa OX=9823 GN=PLG	1.472	Up	0.0050039	PLG	90.614	8.5094	5.8	5	5	5	0.997	0.898	0.794	1.268	1.374	1.316
ssc05150 Staphylococcus aureus infection - Sus scrofa (pig)	1.0881e-08	7	18.86	F1RQW2	Complement C4-A precursor OS=Sus scrofa OX=9823 GN=C4A	1.986	Up	0.00080116	C4A	192.43	17.44	4.9	8	10	8	0.707	0.896	0.813	1.536	1.701	1.562
ssc05150 Staphylococcus aureus infection - Sus scrofa (pig)	1.0881e-08	7	18.86	A0A286ZKB4	Complement C5a anaphylatoxin OS=Sus scrofa OX=9823 GN=C5	2.833	Up	1.72e-05	C5	186.18	50.982	9.5	14	16	14	0.629	0.567	0.594	1.6	1.759	1.712
ssc04611 Platelet activation - Sus scrofa (pig)	0.0282525	4	3.39	F1RX36	Fibrinogen alpha chain OS=Sus scrofa OX=9823 GN=FGA	1.844	Up	0.0011434	FGA	72.612	29.552	12.1	8	11	8	0.945	0.795	0.762	1.466	1.641	1.507
ssc04611 Platelet activation - Sus scrofa (pig)	0.0282525	4	3.39	I3LJW2	Fibrinogen gamma chain precursor OS=Sus scrofa OX=9823 GN=FGG	2	Up	1.58e-05	FGG	49.618	83.852	21	9	10	9	0.794	0.744	0.796	1.554	1.593	1.52
ssc04611 Platelet activation - Sus scrofa (pig)	0.0282525	4	3.39	I3L651	Fibrinogen beta chain OS=Sus scrofa OX=9823 GN=FGB	1.941	Up	0.0167399	FGB	51.696	19.042	16.1	6	7	6	0.697	0.686	0.898	1.472	1.45	1.506
ssc04611 Platelet activation - Sus scrofa (pig)	0.0282525	4	3.39	A0A287A9P3	"Myosin light chain kinase, smooth muscle OS=Sus scrofa OX=9823 GN=MYLK"	0.819	Down	0.025065	MYLK	194.76	21.299	4.7	8	9	8	0.855	0.958	0.795	0.706	0.733	0.698
ssc04080 Neuroactive ligand-receptor interaction - Sus scrofa (pig)	0.0978918	1	9.88	P06867	Plasminogen OS=Sus scrofa OX=9823 GN=PLG	1.472	Up	0.0050039	PLG	90.614	8.5094	5.8	5	5	5	0.997	0.898	0.794	1.268	1.374	1.316
ssc04670 Leukocyte transendothelial migration - Sus scrofa (pig)	0.68075	1	0.9	A0A286ZWQ0	Neutrophil cytosol factor 2 OS=Sus scrofa OX=9823 GN=NCF2	0.807	Down	0.038784	NCF2	59.126	12.045	6.7	3	4	3	1.291	1.076	1.099	0.873	1.003	0.92
ssc05161 Hepatitis B - Sus scrofa (pig)	0.702276	1	0.85	F1SU03	Heparan sulfate proteoglycan 2 OS=Sus scrofa OX=9823 GN=HSPG2	1.664	Up	0.032856	HSPG2	461.35	9.1023	0.9	3	3	3	1.063	0.738	0.666	1.208	1.588	1.309
ssc04979 Cholesterol metabolism - Sus scrofa (pig)	0.531904	1	1.35	K7GM40	Apolipoprotein A-I OS=Sus scrofa OX=9823 GN=APOA1	1.349	Up	0.006722	APOA1	30.33	61.496	43.4	11	13	8	1.13	1.023	0.926	1.37	1.366	1.417
ssc05164 Influenza A - Sus scrofa (pig)	0.797459	1	0.64	P06867	Plasminogen OS=Sus scrofa OX=9823 GN=PLG	1.472	Up	0.0050039	PLG	90.614	8.5094	5.8	5	5	5	0.997	0.898	0.794	1.268	1.374	1.316
ssc04978 Mineral absorption - Sus scrofa (pig)	0.186326	1	4.94	P09571	Serotransferrin OS=Sus scrofa OX=9823 GN=TF	2.288	Up	7.15e-07	TF	76.967	238.23	38.1	25	42	20	0.695	0.707	0.735	1.607	1.651	1.631
ssc03013 RNA transport - Sus scrofa (pig)	0.817876	2	0.66	F1SBP3	DEAD-box helicase 20 OS=Sus scrofa OX=9823 GN=DDX20	1.204	Up	0.037275	DDX20	92.3	10.823	6	5	6	5	0.889	0.941	0.891	1.198	1.093	0.985
ssc03013 RNA transport - Sus scrofa (pig)	0.817876	2	0.66	A0A286ZJA8	Uncharacterized protein OS=Sus scrofa OX=9823 GN=EIF2B1	1.323	Up	0.0118041	EIF2B1	32.245	3.8816	5.5	2	2	2	0.813	1.008	0.878	1.187	1.161	1.224
ssc05140 Leishmaniasis - Sus scrofa (pig)	0.0993492	2	3.7	I3LTB8	Complement C3 OS=Sus scrofa OX=9823 GN=C3	1.673	Up	7.95e-05	C3	185.27	301.69	19	34	43	30	0.626	0.671	0.689	1.08	1.124	1.118
ssc05140 Leishmaniasis - Sus scrofa (pig)	0.0993492	2	3.7	A0A286ZWQ0	Neutrophil cytosol factor 2 OS=Sus scrofa OX=9823 GN=NCF2	0.807	Down	0.038784	NCF2	59.126	12.045	6.7	3	4	3	1.291	1.076	1.099	0.873	1.003	0.92
ssc04512 ECM-receptor interaction - Sus scrofa (pig)	0.180659	2	2.58	F1SU03	Heparan sulfate proteoglycan 2 OS=Sus scrofa OX=9823 GN=HSPG2	1.664	Up	0.032856	HSPG2	461.35	9.1023	0.9	3	3	3	1.063	0.738	0.666	1.208	1.588	1.309
ssc04512 ECM-receptor interaction - Sus scrofa (pig)	0.180659	2	2.58	K7GM14	CD44 molecule (Indian blood group) OS=Sus scrofa OX=9823 GN=CD44	0.782	Down	0.0061158	CD44	40.888	4.225	8.6	3	3	3	1.234	1.131	1.081	0.868	0.943	0.883
ssc03010 Ribosome - Sus scrofa (pig)	0.495173	3	1.14	A0A287AZA7	Ribosomal protein S27a OS=Sus scrofa OX=9823 GN=RPS27A	0.824	Down	0.0130234	RPS27A	17.965	45.897	32.1	5	88	1	1.116	1.172	1.041	0.963	0.869	0.91
ssc03010 Ribosome - Sus scrofa (pig)	0.495173	3	1.14	Q29201	40S ribosomal protein S16 OS=Sus scrofa OX=9823 GN=RPS16	0.815	Down	0.034441	RPS16	16.445	9.7102	29.5	5	6	5	1.116	0.948	1.102	0.925	0.818	0.836
ssc03010 Ribosome - Sus scrofa (pig)	0.495173	3	1.14	Q2YGT9	60S ribosomal protein L6 OS=Sus scrofa OX=9823 GN=RPL6	0.812	Down	0.036957	RPL6	32.19	18.225	17.6	6	7	6	1.19	1.046	1.004	0.817	0.866	0.949
ssc05170 Human immunodeficiency virus 1 infection - Sus scrofa (pig)	0.919216	1	0.41	F1SJ00	DDB1 and CUL4 associated factor 1 OS=Sus scrofa OX=9823 GN=DCAF1	0.814	Down	0.0065195	DCAF1	149.62	1.4892	0.7	1	1	1	1.011	0.993	1.042	0.834	0.875	0.77
ssc04210 Apoptosis - Sus scrofa (pig)	0.774973	1	0.69	F1RUT4	Cathepsin F OS=Sus scrofa OX=9823 GN=CTSF	0.78	Down	0.021436	CTSF	51.102	5.1491	4.8	2	3	2	1.189	1.125	1.088	0.793	0.988	0.872
ssc04610 Complement and coagulation cascades - Sus scrofa (pig)	4.58068e-19	17	17.37	F1SMJ6	Complement component C9 precursor OS=Sus scrofa OX=9823 GN=C9	2.448	Up	2.47e-06	C9	62.441	39.962	18.6	10	18	10	0.7	0.713	0.661	1.736	1.691	1.651
ssc04610 Complement and coagulation cascades - Sus scrofa (pig)	4.58068e-19	17	17.37	I3LTB8	Complement C3 OS=Sus scrofa OX=9823 GN=C3	1.673	Up	7.95e-05	C3	185.27	301.69	19	34	43	30	0.626	0.671	0.689	1.08	1.124	1.118
ssc04610 Complement and coagulation cascades - Sus scrofa (pig)	4.58068e-19	17	17.37	P06867	Plasminogen OS=Sus scrofa OX=9823 GN=PLG	1.472	Up	0.0050039	PLG	90.614	8.5094	5.8	5	5	5	0.997	0.898	0.794	1.268	1.374	1.316
ssc04610 Complement and coagulation cascades - Sus scrofa (pig)	4.58068e-19	17	17.37	F1SCF0	Alpha-1-antitrypsin OS=Sus scrofa OX=9823 GN=SERPINA1	1.395	Up	0.0140958	SERPINA1	46.951	7.3663	8.1	3	3	3	0.746	0.925	0.953	1.222	1.166	1.273
ssc04610 Complement and coagulation cascades - Sus scrofa (pig)	4.58068e-19	17	17.37	F1RX36	Fibrinogen alpha chain OS=Sus scrofa OX=9823 GN=FGA	1.844	Up	0.0011434	FGA	72.612	29.552	12.1	8	11	8	0.945	0.795	0.762	1.466	1.641	1.507
ssc04610 Complement and coagulation cascades - Sus scrofa (pig)	4.58068e-19	17	17.37	F2Z5E2	Antithrombin-III precursor OS=Sus scrofa OX=9823 GN=SERPINC1	1.264	Up	0.0045572	SERPINC1	52.404	19.475	17.3	8	5	3	0.96	0.839	0.922	1.159	1.125	1.154
ssc04610 Complement and coagulation cascades - Sus scrofa (pig)	4.58068e-19	17	17.37	F1SMI8	Complement component C6 precursor OS=Sus scrofa OX=9823 GN=C6	2.78	Up	4.26e-05	C6	104.63	32.506	12.5	13	19	13	0.601	0.708	0.611	1.731	1.813	1.794
ssc04610 Complement and coagulation cascades - Sus scrofa (pig)	4.58068e-19	17	17.37	F1RQW2	Complement C4-A precursor OS=Sus scrofa OX=9823 GN=C4A	1.986	Up	0.00080116	C4A	192.43	17.44	4.9	8	10	8	0.707	0.896	0.813	1.536	1.701	1.562
ssc04610 Complement and coagulation cascades - Sus scrofa (pig)	4.58068e-19	17	17.37	I3LJW2	Fibrinogen gamma chain precursor OS=Sus scrofa OX=9823 GN=FGG	2	Up	1.58e-05	FGG	49.618	83.852	21	9	10	9	0.794	0.744	0.796	1.554	1.593	1.52
ssc04610 Complement and coagulation cascades - Sus scrofa (pig)	4.58068e-19	17	17.37	A0A287AAZ9	Complement factor B OS=Sus scrofa OX=9823 GN=CFB	0.793	Down	0.049685	CFB	81.376	5.0096	4.4	3	3	3	1.163	1.017	0.89	0.778	0.805	0.851
ssc04610 Complement and coagulation cascades - Sus scrofa (pig)	4.58068e-19	17	17.37	A0SEH3	Complement component C8 gamma chain precursor OS=Sus scrofa OX=9823 GN=C8G	1.417	Up	0.02492	C8G	22.283	16.232	27.7	4	5	4	1.067	0.768	0.874	1.286	1.354	1.199
ssc04610 Complement and coagulation cascades - Sus scrofa (pig)	4.58068e-19	17	17.37	I3L651	Fibrinogen beta chain OS=Sus scrofa OX=9823 GN=FGB	1.941	Up	0.0167399	FGB	51.696	19.042	16.1	6	7	6	0.697	0.686	0.898	1.472	1.45	1.506
ssc04610 Complement and coagulation cascades - Sus scrofa (pig)	4.58068e-19	17	17.37	A0A286ZKB4	Complement C5a anaphylatoxin OS=Sus scrofa OX=9823 GN=C5	2.833	Up	1.72e-05	C5	186.18	50.982	9.5	14	16	14	0.629	0.567	0.594	1.6	1.759	1.712
ssc04610 Complement and coagulation cascades - Sus scrofa (pig)	4.58068e-19	17	17.37	Q9TUQ3	Complement component C7 OS=Sus scrofa OX=9823 GN=C7	3.346	Up	3.07e-07	C7	93.061	34.541	14.2	12	16	12	0.556	0.566	0.593	1.941	1.877	1.921
ssc04610 Complement and coagulation cascades - Sus scrofa (pig)	4.58068e-19	17	17.37	A0A287AT36	Complement component C8 beta chain precursor OS=Sus scrofa OX=9823 GN=C8B	3.063	Up	0.0028629	C8B	66.597	7.5979	4.9	3	3	3	0.404	0.673	0.68	1.826	1.889	1.667
ssc04610 Complement and coagulation cascades - Sus scrofa (pig)	4.58068e-19	17	17.37	A0A287B388	Uncharacterized protein OS=Sus scrofa OX=9823 GN=CFH	1.42	Up	0.00072055	CFH	131.55	9.0038	5.4	7	7	7	0.966	0.876	0.979	1.3	1.348	1.357
ssc04610 Complement and coagulation cascades - Sus scrofa (pig)	4.58068e-19	17	17.37	F1S788	Complement C8 alpha chain OS=Sus scrofa OX=9823 GN=C8A	5.867	Up	0.00022102	C8A	66.06	44.705	12.2	6	7	6	0.295	0.471	0.402	2.151	2.385	2.317
